# Supplementary material for: Continuous Flow Synthesis of Benzotriazin-4(3H)-ones via Visible Light Mediated Nitrogen-Centered Norrish Reaction
Source: Org Lett. 2024 Mar 11;26(12):2371–5. doi: 10.1021/acs.orglett.4c00248 (PMC10985655; doi:10.1021/acs.orglett.4c00248)
Supplement: Supplementary file 2 — ol4c00248_si_002.zip [file ol4c00248_si_002.zip]

Archive with 405 entries (284 files):
- OL/1b/
- OL/1b/C-NMR 1b.mnova
- OL/1b/F-NMR 1b.mnova
- OL/1b/H-NMR 1b.mnova
- OL/1c/
- OL/1c/C-NMR 1c.mnova
- OL/1c/H-NMR 1c.mnova
- OL/1d/
- OL/1d/C-NMR 1d.mnova
- OL/1d/H-NMR 1d.mnova
- OL/1e/
- OL/1e/C-NMR 1e.mnova
- OL/1e/H-NMR 1e.mnova
- OL/1h/
- OL/1h/C-NMR 1h.mnova
- OL/1h/H-NMR 1h.mnova
- OL/1i/
- OL/1i/C-NMR 1i.mnova
- OL/1i/H-NMR 1i.mnova
- OL/1j/
- OL/1j/C-NMR 1j.mnova
- OL/1j/H-NMR 1j.mnova
- OL/1k/
- OL/1k/C-NMR 1k.mnova
- OL/1k/H-NMR 1k.mnova
- OL/1l/
- OL/1l/C-NMR 1l.mnova
- OL/1l/H-NMR 1l.mnova
- OL/1m/
- OL/1m/C-NMR 1m.mnova
- OL/1m/H-NMR 1m.mnova
- OL/1n/
- OL/1n/C-NMR 1n.mnova
- OL/1n/F-NMR 1n.mnova
- OL/1n/H-NMR 1n.mnova
- OL/1o/
- OL/1o/C-NMR 1o.mnova
- OL/1o/H-NMR 1o.mnova
- OL/1p/
- OL/1p/C-NMR 1p.mnova
- OL/1p/F-NMR 1p.mnova
- OL/1p/H-NMR 1p.mnova
- OL/1q/
- OL/1q/C-NMR 1q.mnova
- OL/1q/H-NMR 1q.mnova
- OL/1s/
- OL/1s/C-NMR 1s.mnova
- OL/1s/H-NMR 1s.mnova
- OL/1t/
- OL/1t'/
- OL/1t/C-NMR 1t.mnova
- OL/1t'/C-NMR 1t'.mnova
- OL/1t/H-NMR 1t.mnova
- OL/1t'/H-NMR 1t'.mnova
- OL/2a/
- OL/2a/H-NMR 2a.mnova
- OL/2b/
- OL/2b/H-NMR 2b.mnova
- OL/2c/
- OL/2c/C- NMR 2c.mnova
- OL/2c/H-NMR 2c.mnova
- OL/2d/
- OL/2d/H-NMR 2d.mnova
- OL/2e/
- OL/2e/C-NMR 2e.mnova
- OL/2e/H-NMR 2e.mnova
- OL/2f/
- OL/2f/H-NMR 2f.mnova
- OL/2g/
- OL/2g/C-NMR 2g.mnova
- OL/2g/H-NMR 2g.mnova
- OL/2h/
- OL/2h/H-NMR 2h.mnova
- OL/2i/
- OL/2i/C-NMR 2i.mnova
- OL/2i/H-NMR 2i.mnova
- OL/2j/
- OL/2j/H-NMR 2j.mnova
- OL/2k/
- OL/2k/C-NMR 2k.mnova
- OL/2k/H-NMR 2k.mnova
- OL/2l/
- OL/2l/C-NMR 2l.mnova
- OL/2l/H-NMR 2l.mnova
- OL/2m/
- OL/2m/C-NMR 2m.mnova
- OL/2m/H-NMR 2m.mnova
- OL/2n/
- OL/2n/C-NMR 2k.mnova
- OL/2n/F-NMR 2k.mnova
- OL/2n/H-NMR 2k.mnova
- OL/2o/
- OL/2o/C-NMR 2o.mnova
- OL/2o/H-NMR 2o.mnova
- OL/2p/
- OL/2p/C-NMR 2p.mnova
- OL/2p/F-NMR 2p.mnova
- OL/2p/H-NMR 2p.mnova
- OL/3/
- OL/3/H-NMR 3.mnova
- OL/4/
- OL/4/H-NMR 4.mnova
- OL/FID/
- OL/FID/1b/
- OL/FID/1b/2023Sep22_JGL-338_19F-1-1.jdf
- OL/FID/1b/JGL-333-c1_CARBON_20230928_01.fid/
- OL/FID/1b/JGL-333-c1_CARBON_20230928_01.fid/fid
- OL/FID/1b/JGL-333-c1_CARBON_20230928_01.fid/log
- OL/FID/1b/JGL-333-c1_CARBON_20230928_01.fid/procpar
- OL/FID/1b/JGL-333-c1_CARBON_20230928_01.fid/text
- OL/FID/1b/JGL-333-c1_PROTON_20230928_01.fid/
- OL/FID/1b/JGL-333-c1_PROTON_20230928_01.fid/fid
- OL/FID/1b/JGL-333-c1_PROTON_20230928_01.fid/log
- OL/FID/1b/JGL-333-c1_PROTON_20230928_01.fid/procpar
- OL/FID/1b/JGL-333-c1_PROTON_20230928_01.fid/text
- OL/FID/1c/
- OL/FID/1c/JGL-340-c1_CARBON_20230929_01.fid/
- OL/FID/1c/JGL-340-c1_CARBON_20230929_01.fid/fid
- OL/FID/1c/JGL-340-c1_CARBON_20230929_01.fid/log
- OL/FID/1c/JGL-340-c1_CARBON_20230929_01.fid/procpar
- OL/FID/1c/JGL-340-c1_CARBON_20230929_01.fid/text
- OL/FID/1c/JGL-340-c1_PROTON_20230929_01.fid/
- OL/FID/1c/JGL-340-c1_PROTON_20230929_01.fid/fid
- OL/FID/1c/JGL-340-c1_PROTON_20230929_01.fid/log
- OL/FID/1c/JGL-340-c1_PROTON_20230929_01.fid/procpar
- OL/FID/1c/JGL-340-c1_PROTON_20230929_01.fid/text
- OL/FID/1d/
- OL/FID/1d/JGL-342-c2_CARBON_20231002_01.fid/
- OL/FID/1d/JGL-342-c2_CARBON_20231002_01.fid/fid
- OL/FID/1d/JGL-342-c2_CARBON_20231002_01.fid/log
- OL/FID/1d/JGL-342-c2_CARBON_20231002_01.fid/procpar
- OL/FID/1d/JGL-342-c2_CARBON_20231002_01.fid/text
- OL/FID/1d/JGL-342-c2_PROTON_20231002_01.fid/
- OL/FID/1d/JGL-342-c2_PROTON_20231002_01.fid/fid
- OL/FID/1d/JGL-342-c2_PROTON_20231002_01.fid/log
- OL/FID/1d/JGL-342-c2_PROTON_20231002_01.fid/procpar
- OL/FID/1d/JGL-342-c2_PROTON_20231002_01.fid/text
- OL/FID/1e/
- OL/FID/1e/2023Sep30_JGL-339-C1_13C-1-1.jdf
- OL/FID/1e/2023Sep30_JGL-339-C1_1H-1-1.jdf
- OL/FID/1h/
- OL/FID/1h/JGL-345-c3_CARBON_20231010_01.fid/
- OL/FID/1h/JGL-345-c3_CARBON_20231010_01.fid/fid
- OL/FID/1h/JGL-345-c3_CARBON_20231010_01.fid/log
- OL/FID/1h/JGL-345-c3_CARBON_20231010_01.fid/procpar
- OL/FID/1h/JGL-345-c3_CARBON_20231010_01.fid/text
- OL/FID/1h/JGL-345-c3_PROTON_20231009_01.fid/
- OL/FID/1h/JGL-345-c3_PROTON_20231009_01.fid/fid
- OL/FID/1h/JGL-345-c3_PROTON_20231009_01.fid/log
- OL/FID/1h/JGL-345-c3_PROTON_20231009_01.fid/procpar
- OL/FID/1h/JGL-345-c3_PROTON_20231009_01.fid/text
- OL/FID/1i/
- OL/FID/1i/JGL-366-C2_CARBON_20231025_01.fid/
- OL/FID/1i/JGL-366-C2_CARBON_20231025_01.fid/fid
- OL/FID/1i/JGL-366-C2_CARBON_20231025_01.fid/log
- OL/FID/1i/JGL-366-C2_CARBON_20231025_01.fid/procpar
- OL/FID/1i/JGL-366-C2_CARBON_20231025_01.fid/text
- OL/FID/1i/JGL-366-c2_PROTON_20231024_01.fid/
- OL/FID/1i/JGL-366-c2_PROTON_20231024_01.fid/fid
- OL/FID/1i/JGL-366-c2_PROTON_20231024_01.fid/log
- OL/FID/1i/JGL-366-c2_PROTON_20231024_01.fid/procpar
- OL/FID/1i/JGL-366-c2_PROTON_20231024_01.fid/text
- OL/FID/1j/
- OL/FID/1j/JGL-347-C1_CARBON_20231011_01.fid/
- OL/FID/1j/JGL-347-C1_CARBON_20231011_01.fid/fid
- OL/FID/1j/JGL-347-C1_CARBON_20231011_01.fid/log
- OL/FID/1j/JGL-347-C1_CARBON_20231011_01.fid/procpar
- OL/FID/1j/JGL-347-C1_CARBON_20231011_01.fid/text
- OL/FID/1j/JGL-347-C1_PROTON_20231011_01.fid/
- OL/FID/1j/JGL-347-C1_PROTON_20231011_01.fid/fid
- OL/FID/1j/JGL-347-C1_PROTON_20231011_01.fid/log
- OL/FID/1j/JGL-347-C1_PROTON_20231011_01.fid/procpar
- OL/FID/1j/JGL-347-C1_PROTON_20231011_01.fid/text
- OL/FID/1k/
- OL/FID/1k/2023Nov27_JGL-414-c1_13C-1-1.jdf
- OL/FID/1k/2023Nov27_JGL-414-c1_1H-2-1.jdf
- OL/FID/1l/
- OL/FID/1l/JGL-371-c1_CARBON_20231025_01.fid/
- OL/FID/1l/JGL-371-c1_CARBON_20231025_01.fid/fid
- OL/FID/1l/JGL-371-c1_CARBON_20231025_01.fid/log
- OL/FID/1l/JGL-371-c1_CARBON_20231025_01.fid/procpar
- OL/FID/1l/JGL-371-c1_CARBON_20231025_01.fid/text
- OL/FID/1l/JGL-371-c1_PROTON_20231025_01.fid/
- OL/FID/1l/JGL-371-c1_PROTON_20231025_01.fid/fid
- OL/FID/1l/JGL-371-c1_PROTON_20231025_01.fid/log
- OL/FID/1l/JGL-371-c1_PROTON_20231025_01.fid/procpar
- OL/FID/1l/JGL-371-c1_PROTON_20231025_01.fid/text
- OL/FID/1m/
- OL/FID/1m/JGL-372-c1_CARBON_20231026_01.fid/
- OL/FID/1m/JGL-372-c1_CARBON_20231026_01.fid/fid
- OL/FID/1m/JGL-372-c1_CARBON_20231026_01.fid/log
- OL/FID/1m/JGL-372-c1_CARBON_20231026_01.fid/procpar
- OL/FID/1m/JGL-372-c1_CARBON_20231026_01.fid/text
- OL/FID/1m/JGL-372-c1_PROTON_20231026_01.fid/
- OL/FID/1m/JGL-372-c1_PROTON_20231026_01.fid/fid
- OL/FID/1m/JGL-372-c1_PROTON_20231026_01.fid/log
- OL/FID/1m/JGL-372-c1_PROTON_20231026_01.fid/procpar
- OL/FID/1m/JGL-372-c1_PROTON_20231026_01.fid/text
- OL/FID/1n/
- OL/FID/1n/JGL-421-c1w_FLUORINE_20231206_01.fid/
- OL/FID/1n/JGL-421-c1w_FLUORINE_20231206_01.fid/fid
- OL/FID/1n/JGL-421-c1w_FLUORINE_20231206_01.fid/log
- OL/FID/1n/JGL-421-c1w_FLUORINE_20231206_01.fid/procpar
- OL/FID/1n/JGL-421-c1w_FLUORINE_20231206_01.fid/text
- OL/FID/1n/JGL-421-c2w_CARBON_20231206_01.fid/
- OL/FID/1n/JGL-421-c2w_CARBON_20231206_01.fid/fid
- OL/FID/1n/JGL-421-c2w_CARBON_20231206_01.fid/log
- OL/FID/1n/JGL-421-c2w_CARBON_20231206_01.fid/procpar
- OL/FID/1n/JGL-421-c2w_CARBON_20231206_01.fid/text
- OL/FID/1n/JGL-421-c2w_PROTON_20231206_01.fid/
- OL/FID/1n/JGL-421-c2w_PROTON_20231206_01.fid/fid
- OL/FID/1n/JGL-421-c2w_PROTON_20231206_01.fid/log
- OL/FID/1n/JGL-421-c2w_PROTON_20231206_01.fid/procpar
- OL/FID/1n/JGL-421-c2w_PROTON_20231206_01.fid/text
- OL/FID/1o/
- OL/FID/1o/JGL-402-c1b_CARBON_20231121_01.fid/
- OL/FID/1o/JGL-402-c1b_CARBON_20231121_01.fid/fid
- OL/FID/1o/JGL-402-c1b_CARBON_20231121_01.fid/log
- OL/FID/1o/JGL-402-c1b_CARBON_20231121_01.fid/procpar
- OL/FID/1o/JGL-402-c1b_CARBON_20231121_01.fid/text
- OL/FID/1o/JGL-402-c1b_PROTON_20231121_01.fid/
- OL/FID/1o/JGL-402-c1b_PROTON_20231121_01.fid/fid
- OL/FID/1o/JGL-402-c1b_PROTON_20231121_01.fid/log
- OL/FID/1o/JGL-402-c1b_PROTON_20231121_01.fid/procpar
- OL/FID/1o/JGL-402-c1b_PROTON_20231121_01.fid/text
- OL/FID/1p/
- OL/FID/1p/JGL-408-c1_FLUORINE_20231123_01.fid/
- OL/FID/1p/JGL-408-c1_FLUORINE_20231123_01.fid/fid
- OL/FID/1p/JGL-408-c1_FLUORINE_20231123_01.fid/log
- OL/FID/1p/JGL-408-c1_FLUORINE_20231123_01.fid/procpar
- OL/FID/1p/JGL-408-c1_FLUORINE_20231123_01.fid/text
- OL/FID/1p/JGL-408-C1f_CARBON_20231201_01.fid/
- OL/FID/1p/JGL-408-C1f_CARBON_20231201_01.fid/fid
- OL/FID/1p/JGL-408-C1f_CARBON_20231201_01.fid/log
- OL/FID/1p/JGL-408-C1f_CARBON_20231201_01.fid/procpar
- OL/FID/1p/JGL-408-C1f_CARBON_20231201_01.fid/text
- OL/FID/1p/JGL-408-C1f_PROTON_20231130_01.fid/
- OL/FID/1p/JGL-408-C1f_PROTON_20231130_01.fid/fid
- OL/FID/1p/JGL-408-C1f_PROTON_20231130_01.fid/log
- OL/FID/1p/JGL-408-C1f_PROTON_20231130_01.fid/procpar
- OL/FID/1p/JGL-408-C1f_PROTON_20231130_01.fid/text
- OL/FID/1q/
- OL/FID/1q/JGL-399-c1w_CARBON_20231121_01.fid/
- OL/FID/1q/JGL-399-c1w_CARBON_20231121_01.fid/fid
- OL/FID/1q/JGL-399-c1w_CARBON_20231121_01.fid/log
- OL/FID/1q/JGL-399-c1w_CARBON_20231121_01.fid/procpar
- OL/FID/1q/JGL-399-c1w_CARBON_20231121_01.fid/text
- OL/FID/1q/JGL-399-c1w_PROTON_20231121_01.fid/
- OL/FID/1q/JGL-399-c1w_PROTON_20231121_01.fid/fid
- OL/FID/1q/JGL-399-c1w_PROTON_20231121_01.fid/log
- OL/FID/1q/JGL-399-c1w_PROTON_20231121_01.fid/procpar
- OL/FID/1q/JGL-399-c1w_PROTON_20231121_01.fid/text
- OL/FID/1s/
- OL/FID/1s/2023Nov22_JGL-405-c1_13C-1-1.jdf
- OL/FID/1s/JGL-405-c1w_PROTON_20231218_01.fid/
- OL/FID/1s/JGL-405-c1w_PROTON_20231218_01.fid/fid
- OL/FID/1s/JGL-405-c1w_PROTON_20231218_01.fid/log
- OL/FID/1s/JGL-405-c1w_PROTON_20231218_01.fid/procpar
- OL/FID/1s/JGL-405-c1w_PROTON_20231218_01.fid/text
- OL/FID/1t/
- OL/FID/1t'/
- OL/FID/1t/2023Nov18_JGL-400-c1_13C-1-1.jdf
- OL/FID/1t/2023Nov18_JGL-400-c1_1H-2-1.jdf
- OL/FID/1t'/C-NMR JGL_393/
- OL/FID/1t'/C-NMR JGL_393/fid
- OL/FID/1t'/C-NMR JGL_393/log
- OL/FID/1t'/C-NMR JGL_393/procpar
- OL/FID/1t'/C-NMR JGL_393/text
- OL/FID/1t'/H-NMR JGL-393-C1/
- OL/FID/1t'/H-NMR JGL-393-C1/fid
- OL/FID/1t'/H-NMR JGL-393-C1/log
- OL/FID/1t'/H-NMR JGL-393-C1/procpar
- OL/FID/1t'/H-NMR JGL-393-C1/text
- OL/FID/2a/
- OL/FID/2a/2023Oct05_JGL-327-09_1H-1-1.jdf
- OL/FID/2b/
- OL/FID/2b/2023Nov24_JGL-411-c1_1H-1-1.jdf
- OL/FID/2c/
- OL/FID/2c/JGL-355-c2_CARBON_20231017_01.fid/
- OL/FID/2c/JGL-355-c2_CARBON_20231017_01.fid/fid
- OL/FID/2c/JGL-355-c2_CARBON_20231017_01.fid/log
- OL/FID/2c/JGL-355-c2_CARBON_20231017_01.fid/procpar
- OL/FID/2c/JGL-355-c2_CARBON_20231017_01.fid/text
- OL/FID/2c/JGL-355-c2_PROTON_20231017_01.fid/
- OL/FID/2c/JGL-355-c2_PROTON_20231017_01.fid/fid
- OL/FID/2c/JGL-355-c2_PROTON_20231017_01.fid/log
- OL/FID/2c/JGL-355-c2_PROTON_20231017_01.fid/procpar
- OL/FID/2c/JGL-355-c2_PROTON_20231017_01.fid/text
- OL/FID/2d/
- OL/FID/2d/2023Oct13_JGL-354-c1_1H-1-1.jdf
- OL/FID/2e/
- OL/FID/2e/JGL-351-C1_CARBON_20231012_01.fid/
- OL/FID/2e/JGL-351-C1_CARBON_20231012_01.fid/fid
- OL/FID/2e/JGL-351-C1_CARBON_20231012_01.fid/log
- OL/FID/2e/JGL-351-C1_CARBON_20231012_01.fid/procpar
- OL/FID/2e/JGL-351-C1_CARBON_20231012_01.fid/text
- OL/FID/2e/JGL-351-C1_PROTON_20231012_01.fid/
- OL/FID/2e/JGL-351-C1_PROTON_20231012_01.fid/fid
- OL/FID/2e/JGL-351-C1_PROTON_20231012_01.fid/log
- OL/FID/2e/JGL-351-C1_PROTON_20231012_01.fid/procpar
[truncated: 105 more entries]
