# Supplementary material for: Continuous Flow Synthesis of Benzotriazin-4(3H)-ones via Visible Light Mediated Nitrogen-Centered Norrish Reaction
Source: Org Lett. 2024 Mar 11;26(12):2371–5. doi: 10.1021/acs.orglett.4c00248 (PMC10985655; doi:10.1021/acs.orglett.4c00248)
Supplement: Supplementary file 2 — ol4c00248_si_002.zip [file ol4c00248_si_002.zip › OL/FID/1b/JGL-333-c1_CARBON_20230928_01.fid/log]

Thu Sep 28 19:51:04 2023: Experiment started
Thu Sep 28 19:55:44 2023: BS 1 completed
Thu Sep 28 19:56:00 2023: BS 2 completed
Thu Sep 28 19:56:16 2023: BS 3 completed
Thu Sep 28 19:56:33 2023: BS 4 completed
Thu Sep 28 19:56:49 2023: BS 5 completed
Thu Sep 28 19:57:06 2023: BS 6 completed
Thu Sep 28 19:57:22 2023: BS 7 completed
Thu Sep 28 19:57:38 2023: BS 8 completed
Thu Sep 28 19:57:55 2023: BS 9 completed
Thu Sep 28 19:58:11 2023: BS 10 completed
Thu Sep 28 19:58:28 2023: BS 11 completed
Thu Sep 28 19:58:44 2023: BS 12 completed
Thu Sep 28 19:59:00 2023: BS 13 completed
Thu Sep 28 19:59:17 2023: BS 14 completed
Thu Sep 28 19:59:33 2023: BS 15 completed
Thu Sep 28 19:59:50 2023: BS 16 completed
Thu Sep 28 20:00:06 2023: BS 17 completed
Thu Sep 28 20:00:22 2023: BS 18 completed
Thu Sep 28 20:00:39 2023: BS 19 completed
Thu Sep 28 20:00:55 2023: BS 20 completed
Thu Sep 28 20:01:11 2023: BS 21 completed
Thu Sep 28 20:01:28 2023: BS 22 completed
Thu Sep 28 20:01:44 2023: BS 23 completed
Thu Sep 28 20:02:01 2023: BS 24 completed
Thu Sep 28 20:02:17 2023: BS 25 completed
Thu Sep 28 20:02:33 2023: BS 26 completed
Thu Sep 28 20:02:50 2023: BS 27 completed
Thu Sep 28 20:03:06 2023: BS 28 completed
Thu Sep 28 20:03:23 2023: BS 29 completed
Thu Sep 28 20:03:39 2023: BS 30 completed
Thu Sep 28 20:03:55 2023: BS 31 completed
Thu Sep 28 20:04:12 2023: BS 32 completed
Thu Sep 28 20:04:28 2023: BS 33 completed
Thu Sep 28 20:04:45 2023: BS 34 completed
Thu Sep 28 20:05:01 2023: BS 35 completed
Thu Sep 28 20:05:17 2023: BS 36 completed
Thu Sep 28 20:05:34 2023: BS 37 completed
Thu Sep 28 20:05:50 2023: BS 38 completed
Thu Sep 28 20:06:06 2023: BS 39 completed
Thu Sep 28 20:06:23 2023: BS 40 completed
Thu Sep 28 20:06:39 2023: BS 41 completed
Thu Sep 28 20:06:56 2023: BS 42 completed
Thu Sep 28 20:07:12 2023: BS 43 completed
Thu Sep 28 20:07:28 2023: BS 44 completed
Thu Sep 28 20:07:45 2023: BS 45 completed
Thu Sep 28 20:08:01 2023: BS 46 completed
Thu Sep 28 20:08:18 2023: BS 47 completed
Thu Sep 28 20:08:34 2023: BS 48 completed
Thu Sep 28 20:08:50 2023: BS 49 completed
Thu Sep 28 20:09:07 2023: BS 50 completed
Thu Sep 28 20:09:23 2023: BS 51 completed
Thu Sep 28 20:09:40 2023: BS 52 completed
Thu Sep 28 20:09:56 2023: BS 53 completed
Thu Sep 28 20:10:12 2023: BS 54 completed
Thu Sep 28 20:10:29 2023: BS 55 completed
Thu Sep 28 20:10:45 2023: BS 56 completed
Thu Sep 28 20:11:01 2023: BS 57 completed
Thu Sep 28 20:11:18 2023: BS 58 completed
Thu Sep 28 20:11:34 2023: BS 59 completed
Thu Sep 28 20:11:51 2023: BS 60 completed
Thu Sep 28 20:12:07 2023: BS 61 completed
Thu Sep 28 20:12:23 2023: BS 62 completed
Thu Sep 28 20:12:40 2023: BS 63 completed
Thu Sep 28 20:12:56 2023: BS 64 completed
Thu Sep 28 20:13:13 2023: BS 65 completed
Thu Sep 28 20:13:29 2023: BS 66 completed
Thu Sep 28 20:13:45 2023: BS 67 completed
Thu Sep 28 20:14:02 2023: BS 68 completed
Thu Sep 28 20:14:18 2023: BS 69 completed
Thu Sep 28 20:14:35 2023: BS 70 completed
Thu Sep 28 20:14:51 2023: BS 71 completed
Thu Sep 28 20:15:07 2023: BS 72 completed
Thu Sep 28 20:15:24 2023: BS 73 completed
Thu Sep 28 20:15:40 2023: BS 74 completed
Thu Sep 28 20:15:56 2023: BS 75 completed
Thu Sep 28 20:16:13 2023: BS 76 completed
Thu Sep 28 20:16:29 2023: BS 77 completed
Thu Sep 28 20:16:46 2023: BS 78 completed
Thu Sep 28 20:17:02 2023: BS 79 completed
Thu Sep 28 20:17:18 2023: BS 80 completed
Thu Sep 28 20:17:35 2023: BS 81 completed
Thu Sep 28 20:17:51 2023: BS 82 completed
Thu Sep 28 20:18:08 2023: BS 83 completed
Thu Sep 28 20:18:24 2023: BS 84 completed
Thu Sep 28 20:18:40 2023: BS 85 completed
Thu Sep 28 20:18:57 2023: BS 86 completed
Thu Sep 28 20:19:13 2023: BS 87 completed
Thu Sep 28 20:19:30 2023: BS 88 completed
Thu Sep 28 20:19:46 2023: BS 89 completed
Thu Sep 28 20:20:02 2023: BS 90 completed
Thu Sep 28 20:20:19 2023: BS 91 completed
Thu Sep 28 20:20:35 2023: BS 92 completed
Thu Sep 28 20:20:51 2023: BS 93 completed
Thu Sep 28 20:21:08 2023: BS 94 completed
Thu Sep 28 20:21:24 2023: BS 95 completed
Thu Sep 28 20:21:41 2023: BS 96 completed
Thu Sep 28 20:21:57 2023: BS 97 completed
Thu Sep 28 20:22:13 2023: BS 98 completed
Thu Sep 28 20:22:30 2023: BS 99 completed
Thu Sep 28 20:22:46 2023: BS 100 completed
Thu Sep 28 20:23:03 2023: BS 101 completed
Thu Sep 28 20:23:19 2023: BS 102 completed
Thu Sep 28 20:23:35 2023: BS 103 completed
Thu Sep 28 20:23:52 2023: BS 104 completed
Thu Sep 28 20:24:08 2023: BS 105 completed
Thu Sep 28 20:24:25 2023: BS 106 completed
Thu Sep 28 20:24:41 2023: BS 107 completed
Thu Sep 28 20:24:57 2023: BS 108 completed
Thu Sep 28 20:25:14 2023: BS 109 completed
Thu Sep 28 20:25:30 2023: BS 110 completed
Thu Sep 28 20:25:46 2023: BS 111 completed
Thu Sep 28 20:26:03 2023: BS 112 completed
Thu Sep 28 20:26:19 2023: BS 113 completed
Thu Sep 28 20:26:36 2023: BS 114 completed
Thu Sep 28 20:26:52 2023: BS 115 completed
Thu Sep 28 20:27:08 2023: BS 116 completed
Thu Sep 28 20:27:25 2023: BS 117 completed
Thu Sep 28 20:27:41 2023: BS 118 completed
Thu Sep 28 20:27:58 2023: BS 119 completed
Thu Sep 28 20:28:14 2023: BS 120 completed
Thu Sep 28 20:28:30 2023: BS 121 completed
Thu Sep 28 20:28:47 2023: BS 122 completed
Thu Sep 28 20:29:03 2023: BS 123 completed
Thu Sep 28 20:29:20 2023: BS 124 completed
Thu Sep 28 20:29:36 2023: BS 125 completed
Thu Sep 28 20:29:52 2023: BS 126 completed
Thu Sep 28 20:30:09 2023: BS 127 completed
Thu Sep 28 20:30:25 2023: BS 128 completed
Thu Sep 28 20:30:41 2023: BS 129 completed
Thu Sep 28 20:30:58 2023: BS 130 completed
Thu Sep 28 20:31:14 2023: BS 131 completed
Thu Sep 28 20:31:31 2023: BS 132 completed
Thu Sep 28 20:31:47 2023: BS 133 completed
Thu Sep 28 20:32:03 2023: BS 134 completed
Thu Sep 28 20:32:20 2023: BS 135 completed
Thu Sep 28 20:32:36 2023: BS 136 completed
Thu Sep 28 20:32:53 2023: BS 137 completed
Thu Sep 28 20:33:09 2023: BS 138 completed
Thu Sep 28 20:33:25 2023: BS 139 completed
Thu Sep 28 20:33:42 2023: BS 140 completed
Thu Sep 28 20:33:58 2023: BS 141 completed
Thu Sep 28 20:34:15 2023: BS 142 completed
Thu Sep 28 20:34:31 2023: BS 143 completed
Thu Sep 28 20:34:47 2023: BS 144 completed
Thu Sep 28 20:35:04 2023: BS 145 completed
Thu Sep 28 20:35:20 2023: BS 146 completed
Thu Sep 28 20:35:36 2023: BS 147 completed
Thu Sep 28 20:35:53 2023: BS 148 completed
Thu Sep 28 20:36:09 2023: BS 149 completed
Thu Sep 28 20:36:26 2023: BS 150 completed
Thu Sep 28 20:36:42 2023: BS 151 completed
Thu Sep 28 20:36:58 2023: BS 152 completed
Thu Sep 28 20:37:15 2023: BS 153 completed
Thu Sep 28 20:37:31 2023: BS 154 completed
Thu Sep 28 20:37:48 2023: BS 155 completed
Thu Sep 28 20:38:04 2023: BS 156 completed
Thu Sep 28 20:38:20 2023: BS 157 completed
Thu Sep 28 20:38:37 2023: BS 158 completed
Thu Sep 28 20:38:53 2023: BS 159 completed
Thu Sep 28 20:39:10 2023: BS 160 completed
Thu Sep 28 20:39:26 2023: BS 161 completed
Thu Sep 28 20:39:42 2023: BS 162 completed
Thu Sep 28 20:39:59 2023: BS 163 completed
Thu Sep 28 20:40:15 2023: BS 164 completed
Thu Sep 28 20:40:31 2023: BS 165 completed
Thu Sep 28 20:40:48 2023: BS 166 completed
Thu Sep 28 20:41:04 2023: BS 167 completed
Thu Sep 28 20:41:21 2023: BS 168 completed
Thu Sep 28 20:41:37 2023: BS 169 completed
Thu Sep 28 20:41:53 2023: BS 170 completed
Thu Sep 28 20:42:10 2023: BS 171 completed
Thu Sep 28 20:42:26 2023: BS 172 completed
Thu Sep 28 20:42:43 2023: BS 173 completed
Thu Sep 28 20:42:59 2023: BS 174 completed
Thu Sep 28 20:43:15 2023: BS 175 completed
Thu Sep 28 20:43:32 2023: BS 176 completed
Thu Sep 28 20:43:48 2023: BS 177 completed
Thu Sep 28 20:44:05 2023: BS 178 completed
Thu Sep 28 20:44:21 2023: BS 179 completed
Thu Sep 28 20:44:37 2023: BS 180 completed
Thu Sep 28 20:44:54 2023: BS 181 completed
Thu Sep 28 20:45:10 2023: BS 182 completed
Thu Sep 28 20:45:26 2023: BS 183 completed
Thu Sep 28 20:45:43 2023: BS 184 completed
Thu Sep 28 20:45:59 2023: BS 185 completed
Thu Sep 28 20:46:16 2023: BS 186 completed
Thu Sep 28 20:46:32 2023: BS 187 completed
Thu Sep 28 20:46:48 2023: BS 188 completed
Thu Sep 28 20:47:05 2023: BS 189 completed
Thu Sep 28 20:47:21 2023: BS 190 completed
Thu Sep 28 20:47:38 2023: BS 191 completed
Thu Sep 28 20:47:54 2023: BS 192 completed
Thu Sep 28 20:48:10 2023: BS 193 completed
Thu Sep 28 20:48:27 2023: BS 194 completed
Thu Sep 28 20:48:43 2023: BS 195 completed
Thu Sep 28 20:49:00 2023: BS 196 completed
Thu Sep 28 20:49:16 2023: BS 197 completed
Thu Sep 28 20:49:32 2023: BS 198 completed
Thu Sep 28 20:49:49 2023: BS 199 completed
Thu Sep 28 20:50:05 2023: BS 200 completed
Thu Sep 28 20:50:21 2023: BS 201 completed
Thu Sep 28 20:50:38 2023: BS 202 completed
Thu Sep 28 20:50:54 2023: BS 203 completed
Thu Sep 28 20:51:11 2023: BS 204 completed
Thu Sep 28 20:51:27 2023: BS 205 completed
Thu Sep 28 20:51:43 2023: BS 206 completed
Thu Sep 28 20:52:00 2023: BS 207 completed
Thu Sep 28 20:52:16 2023: BS 208 completed
Thu Sep 28 20:52:33 2023: BS 209 completed
Thu Sep 28 20:52:49 2023: BS 210 completed
Thu Sep 28 20:53:05 2023: BS 211 completed
Thu Sep 28 20:53:22 2023: BS 212 completed
Thu Sep 28 20:53:38 2023: BS 213 completed
Thu Sep 28 20:53:55 2023: BS 214 completed
Thu Sep 28 20:54:11 2023: BS 215 completed
Thu Sep 28 20:54:27 2023: BS 216 completed
Thu Sep 28 20:54:44 2023: BS 217 completed
Thu Sep 28 20:55:00 2023: BS 218 completed
Thu Sep 28 20:55:16 2023: BS 219 completed
Thu Sep 28 20:55:33 2023: BS 220 completed
Thu Sep 28 20:55:49 2023: BS 221 completed
Thu Sep 28 20:56:06 2023: BS 222 completed
Thu Sep 28 20:56:22 2023: BS 223 completed
Thu Sep 28 20:56:38 2023: BS 224 completed
Thu Sep 28 20:56:55 2023: BS 225 completed
Thu Sep 28 20:57:11 2023: BS 226 completed
Thu Sep 28 20:57:28 2023: BS 227 completed
Thu Sep 28 20:57:44 2023: BS 228 completed
Thu Sep 28 20:58:00 2023: BS 229 completed
Thu Sep 28 20:58:17 2023: BS 230 completed
Thu Sep 28 20:58:33 2023: BS 231 completed
Thu Sep 28 20:58:50 2023: BS 232 completed
Thu Sep 28 20:59:06 2023: BS 233 completed
Thu Sep 28 20:59:22 2023: BS 234 completed
Thu Sep 28 20:59:39 2023: BS 235 completed
Thu Sep 28 20:59:55 2023: BS 236 completed
Thu Sep 28 21:00:11 2023: BS 237 completed
Thu Sep 28 21:00:28 2023: BS 238 completed
Thu Sep 28 21:00:44 2023: BS 239 completed
Thu Sep 28 21:01:01 2023: BS 240 completed
Thu Sep 28 21:01:17 2023: BS 241 completed
Thu Sep 28 21:01:33 2023: BS 242 completed
Thu Sep 28 21:01:50 2023: BS 243 completed
Thu Sep 28 21:02:06 2023: BS 244 completed
Thu Sep 28 21:02:23 2023: BS 245 completed
Thu Sep 28 21:02:39 2023: BS 246 completed
Thu Sep 28 21:02:55 2023: BS 247 completed
Thu Sep 28 21:03:12 2023: BS 248 completed
Thu Sep 28 21:03:28 2023: BS 249 completed
Thu Sep 28 21:03:45 2023: BS 250 completed
Thu Sep 28 21:04:01 2023: BS 251 completed
Thu Sep 28 21:04:17 2023: BS 252 completed
Thu Sep 28 21:04:34 2023: BS 253 completed
Thu Sep 28 21:04:50 2023: BS 254 completed
Thu Sep 28 21:05:06 2023: BS 255 completed
Thu Sep 28 21:05:23 2023: BS 256 completed
Thu Sep 28 21:05:39 2023: BS 257 completed
Thu Sep 28 21:05:56 2023: BS 258 completed
Thu Sep 28 21:06:12 2023: BS 259 completed
Thu Sep 28 21:06:28 2023: BS 260 completed
Thu Sep 28 21:06:45 2023: BS 261 completed
Thu Sep 28 21:07:01 2023: BS 262 completed
Thu Sep 28 21:07:18 2023: BS 263 completed
Thu Sep 28 21:07:34 2023: BS 264 completed
Thu Sep 28 21:07:50 2023: BS 265 completed
Thu Sep 28 21:08:07 2023: BS 266 completed
Thu Sep 28 21:08:23 2023: BS 267 completed
Thu Sep 28 21:08:40 2023: BS 268 completed
Thu Sep 28 21:08:56 2023: BS 269 completed
Thu Sep 28 21:09:12 2023: BS 270 completed
Thu Sep 28 21:09:29 2023: BS 271 completed
Thu Sep 28 21:09:45 2023: BS 272 completed
Thu Sep 28 21:10:01 2023: BS 273 completed
Thu Sep 28 21:10:18 2023: BS 274 completed
Thu Sep 28 21:10:34 2023: BS 275 completed
Thu Sep 28 21:10:51 2023: BS 276 completed
Thu Sep 28 21:11:07 2023: BS 277 completed
Thu Sep 28 21:11:23 2023: BS 278 completed
Thu Sep 28 21:11:40 2023: BS 279 completed
Thu Sep 28 21:11:56 2023: BS 280 completed
Thu Sep 28 21:12:13 2023: BS 281 completed
Thu Sep 28 21:12:29 2023: BS 282 completed
Thu Sep 28 21:12:45 2023: BS 283 completed
Thu Sep 28 21:13:02 2023: BS 284 completed
Thu Sep 28 21:13:18 2023: BS 285 completed
Thu Sep 28 21:13:35 2023: BS 286 completed
Thu Sep 28 21:13:51 2023: BS 287 completed
Thu Sep 28 21:14:07 2023: BS 288 completed
Thu Sep 28 21:14:24 2023: BS 289 completed
Thu Sep 28 21:14:40 2023: BS 290 completed
Thu Sep 28 21:14:56 2023: BS 291 completed
Thu Sep 28 21:15:13 2023: BS 292 completed
Thu Sep 28 21:15:29 2023: BS 293 completed
Thu Sep 28 21:15:46 2023: BS 294 completed
Thu Sep 28 21:16:02 2023: BS 295 completed
Thu Sep 28 21:16:18 2023: BS 296 completed
Thu Sep 28 21:16:35 2023: BS 297 completed
Thu Sep 28 21:16:51 2023: BS 298 completed
Thu Sep 28 21:17:08 2023: BS 299 completed
Thu Sep 28 21:17:24 2023: BS 300 completed
Thu Sep 28 21:17:40 2023: BS 301 completed
Thu Sep 28 21:17:57 2023: BS 302 completed
Thu Sep 28 21:18:13 2023: BS 303 completed
Thu Sep 28 21:18:30 2023: BS 304 completed
Thu Sep 28 21:18:46 2023: BS 305 completed
Thu Sep 28 21:19:02 2023: BS 306 completed
Thu Sep 28 21:19:19 2023: BS 307 completed
Thu Sep 28 21:19:35 2023: BS 308 completed
Thu Sep 28 21:19:51 2023: BS 309 completed
Thu Sep 28 21:20:08 2023: BS 310 completed
Thu Sep 28 21:20:24 2023: BS 311 completed
Thu Sep 28 21:20:41 2023: BS 312 completed
Thu Sep 28 21:20:57 2023: BS 313 completed
Thu Sep 28 21:21:13 2023: BS 314 completed
Thu Sep 28 21:21:30 2023: BS 315 completed
Thu Sep 28 21:21:46 2023: BS 316 completed
Thu Sep 28 21:22:03 2023: BS 317 completed
Thu Sep 28 21:22:19 2023: BS 318 completed
Thu Sep 28 21:22:35 2023: BS 319 completed
Thu Sep 28 21:22:52 2023: BS 320 completed
Thu Sep 28 21:23:08 2023: BS 321 completed
Thu Sep 28 21:23:25 2023: BS 322 completed
Thu Sep 28 21:23:41 2023: BS 323 completed
Thu Sep 28 21:23:57 2023: BS 324 completed
Thu Sep 28 21:24:14 2023: BS 325 completed
Thu Sep 28 21:24:30 2023: BS 326 completed
Thu Sep 28 21:24:46 2023: BS 327 completed
Thu Sep 28 21:25:03 2023: BS 328 completed
Thu Sep 28 21:25:19 2023: BS 329 completed
Thu Sep 28 21:25:36 2023: BS 330 completed
Thu Sep 28 21:25:52 2023: BS 331 completed
Thu Sep 28 21:26:08 2023: BS 332 completed
Thu Sep 28 21:26:25 2023: BS 333 completed
Thu Sep 28 21:26:41 2023: BS 334 completed
Thu Sep 28 21:26:58 2023: BS 335 completed
Thu Sep 28 21:27:14 2023: BS 336 completed
Thu Sep 28 21:27:30 2023: BS 337 completed
Thu Sep 28 21:27:47 2023: BS 338 completed
Thu Sep 28 21:28:03 2023: BS 339 completed
Thu Sep 28 21:28:20 2023: BS 340 completed
Thu Sep 28 21:28:36 2023: BS 341 completed
Thu Sep 28 21:28:52 2023: BS 342 completed
Thu Sep 28 21:29:09 2023: BS 343 completed
Thu Sep 28 21:29:25 2023: BS 344 completed
Thu Sep 28 21:29:41 2023: BS 345 completed
Thu Sep 28 21:29:58 2023: BS 346 completed
Thu Sep 28 21:30:14 2023: BS 347 completed
Thu Sep 28 21:30:31 2023: BS 348 completed
Thu Sep 28 21:30:47 2023: BS 349 completed
Thu Sep 28 21:31:03 2023: BS 350 completed
Thu Sep 28 21:31:20 2023: BS 351 completed
Thu Sep 28 21:31:36 2023: BS 352 completed
Thu Sep 28 21:31:53 2023: BS 353 completed
Thu Sep 28 21:32:09 2023: BS 354 completed
Thu Sep 28 21:32:25 2023: BS 355 completed
Thu Sep 28 21:32:42 2023: BS 356 completed
Thu Sep 28 21:32:58 2023: BS 357 completed
Thu Sep 28 21:33:15 2023: BS 358 completed
Thu Sep 28 21:33:31 2023: BS 359 completed
Thu Sep 28 21:33:47 2023: BS 360 completed
Thu Sep 28 21:34:04 2023: BS 361 completed
Thu Sep 28 21:34:20 2023: BS 362 completed
Thu Sep 28 21:34:36 2023: BS 363 completed
Thu Sep 28 21:34:53 2023: BS 364 completed
Thu Sep 28 21:35:09 2023: BS 365 completed
Thu Sep 28 21:35:26 2023: BS 366 completed
Thu Sep 28 21:35:42 2023: BS 367 completed
Thu Sep 28 21:35:58 2023: BS 368 completed
Thu Sep 28 21:36:15 2023: BS 369 completed
Thu Sep 28 21:36:31 2023: BS 370 completed
Thu Sep 28 21:36:48 2023: BS 371 completed
Thu Sep 28 21:37:04 2023: BS 372 completed
Thu Sep 28 21:37:20 2023: BS 373 completed
Thu Sep 28 21:37:37 2023: BS 374 completed
Thu Sep 28 21:37:53 2023: BS 375 completed
Thu Sep 28 21:38:10 2023: BS 376 completed
Thu Sep 28 21:38:26 2023: BS 377 completed
Thu Sep 28 21:38:42 2023: BS 378 completed
Thu Sep 28 21:38:59 2023: BS 379 completed
Thu Sep 28 21:39:15 2023: BS 380 completed
Thu Sep 28 21:39:31 2023: BS 381 completed
Thu Sep 28 21:39:48 2023: BS 382 completed
Thu Sep 28 21:40:04 2023: BS 383 completed
Thu Sep 28 21:40:21 2023: BS 384 completed
Thu Sep 28 21:40:37 2023: BS 385 completed
Thu Sep 28 21:40:53 2023: BS 386 completed
Thu Sep 28 21:41:10 2023: BS 387 completed
Thu Sep 28 21:41:26 2023: BS 388 completed
Thu Sep 28 21:41:43 2023: BS 389 completed
Thu Sep 28 21:41:59 2023: BS 390 completed
Thu Sep 28 21:42:15 2023: BS 391 completed
Thu Sep 28 21:42:32 2023: BS 392 completed
Thu Sep 28 21:42:48 2023: BS 393 completed
Thu Sep 28 21:43:05 2023: BS 394 completed
Thu Sep 28 21:43:21 2023: BS 395 completed
Thu Sep 28 21:43:37 2023: BS 396 completed
Thu Sep 28 21:43:54 2023: BS 397 completed
Thu Sep 28 21:44:10 2023: BS 398 completed
Thu Sep 28 21:44:26 2023: BS 399 completed
Thu Sep 28 21:44:43 2023: BS 400 completed
Thu Sep 28 21:44:59 2023: BS 401 completed
Thu Sep 28 21:45:16 2023: BS 402 completed
Thu Sep 28 21:45:32 2023: BS 403 completed
Thu Sep 28 21:45:48 2023: BS 404 completed
Thu Sep 28 21:46:05 2023: BS 405 completed
Thu Sep 28 21:46:21 2023: BS 406 completed
Thu Sep 28 21:46:38 2023: BS 407 completed
Thu Sep 28 21:46:54 2023: BS 408 completed
Thu Sep 28 21:47:10 2023: BS 409 completed
Thu Sep 28 21:47:27 2023: BS 410 completed
Thu Sep 28 21:47:43 2023: BS 411 completed
Thu Sep 28 21:48:00 2023: BS 412 completed
Thu Sep 28 21:48:16 2023: BS 413 completed
Thu Sep 28 21:48:32 2023: BS 414 completed
Thu Sep 28 21:48:49 2023: BS 415 completed
Thu Sep 28 21:49:05 2023: BS 416 completed
Thu Sep 28 21:49:21 2023: BS 417 completed
Thu Sep 28 21:49:38 2023: BS 418 completed
Thu Sep 28 21:49:54 2023: BS 419 completed
Thu Sep 28 21:50:11 2023: BS 420 completed
Thu Sep 28 21:50:27 2023: BS 421 completed
Thu Sep 28 21:50:43 2023: BS 422 completed
Thu Sep 28 21:51:00 2023: BS 423 completed
Thu Sep 28 21:51:16 2023: BS 424 completed
Thu Sep 28 21:51:33 2023: BS 425 completed
Thu Sep 28 21:51:49 2023: BS 426 completed
Thu Sep 28 21:52:05 2023: BS 427 completed
Thu Sep 28 21:52:22 2023: BS 428 completed
Thu Sep 28 21:52:38 2023: BS 429 completed
Thu Sep 28 21:52:55 2023: BS 430 completed
Thu Sep 28 21:53:11 2023: BS 431 completed
Thu Sep 28 21:53:27 2023: BS 432 completed
Thu Sep 28 21:53:44 2023: BS 433 completed
Thu Sep 28 21:54:00 2023: BS 434 completed
Thu Sep 28 21:54:16 2023: BS 435 completed
Thu Sep 28 21:54:33 2023: BS 436 completed
Thu Sep 28 21:54:49 2023: BS 437 completed
Thu Sep 28 21:55:06 2023: BS 438 completed
Thu Sep 28 21:55:22 2023: BS 439 completed
Thu Sep 28 21:55:38 2023: BS 440 completed
Thu Sep 28 21:55:55 2023: BS 441 completed
Thu Sep 28 21:56:11 2023: BS 442 completed
Thu Sep 28 21:56:28 2023: BS 443 completed
Thu Sep 28 21:56:44 2023: BS 444 completed
Thu Sep 28 21:57:00 2023: BS 445 completed
Thu Sep 28 21:57:17 2023: BS 446 completed
Thu Sep 28 21:57:33 2023: BS 447 completed
Thu Sep 28 21:57:50 2023: BS 448 completed
Thu Sep 28 21:58:06 2023: BS 449 completed
Thu Sep 28 21:58:22 2023: BS 450 completed
Thu Sep 28 21:58:39 2023: BS 451 completed
Thu Sep 28 21:58:55 2023: BS 452 completed
Thu Sep 28 21:59:11 2023: BS 453 completed
Thu Sep 28 21:59:28 2023: BS 454 completed
Thu Sep 28 21:59:44 2023: BS 455 completed
Thu Sep 28 22:00:01 2023: BS 456 completed
Thu Sep 28 22:00:17 2023: BS 457 completed
Thu Sep 28 22:00:33 2023: BS 458 completed
Thu Sep 28 22:00:50 2023: BS 459 completed
Thu Sep 28 22:01:06 2023: BS 460 completed
Thu Sep 28 22:01:23 2023: BS 461 completed
Thu Sep 28 22:01:39 2023: BS 462 completed
Thu Sep 28 22:01:55 2023: BS 463 completed
Thu Sep 28 22:02:12 2023: BS 464 completed
Thu Sep 28 22:02:28 2023: BS 465 completed
Thu Sep 28 22:02:45 2023: BS 466 completed
Thu Sep 28 22:03:01 2023: BS 467 completed
Thu Sep 28 22:03:17 2023: BS 468 completed
Thu Sep 28 22:03:34 2023: BS 469 completed
Thu Sep 28 22:03:50 2023: BS 470 completed
Thu Sep 28 22:04:06 2023: BS 471 completed
Thu Sep 28 22:04:23 2023: BS 472 completed
Thu Sep 28 22:04:39 2023: BS 473 completed
Thu Sep 28 22:04:56 2023: BS 474 completed
Thu Sep 28 22:05:12 2023: BS 475 completed
Thu Sep 28 22:05:28 2023: BS 476 completed
Thu Sep 28 22:05:45 2023: BS 477 completed
Thu Sep 28 22:06:01 2023: BS 478 completed
Thu Sep 28 22:06:18 2023: BS 479 completed
Thu Sep 28 22:06:34 2023: BS 480 completed
Thu Sep 28 22:06:50 2023: BS 481 completed
Thu Sep 28 22:07:07 2023: BS 482 completed
Thu Sep 28 22:07:23 2023: BS 483 completed
Thu Sep 28 22:07:40 2023: BS 484 completed
Thu Sep 28 22:07:56 2023: BS 485 completed
Thu Sep 28 22:08:12 2023: BS 486 completed
Thu Sep 28 22:08:29 2023: BS 487 completed
Thu Sep 28 22:08:45 2023: BS 488 completed
Thu Sep 28 22:09:01 2023: BS 489 completed
Thu Sep 28 22:09:18 2023: BS 490 completed
Thu Sep 28 22:09:34 2023: BS 491 completed
Thu Sep 28 22:09:51 2023: BS 492 completed
Thu Sep 28 22:10:07 2023: BS 493 completed
Thu Sep 28 22:10:23 2023: BS 494 completed
Thu Sep 28 22:10:40 2023: BS 495 completed
Thu Sep 28 22:10:56 2023: BS 496 completed
Thu Sep 28 22:11:13 2023: BS 497 completed
Thu Sep 28 22:11:29 2023: BS 498 completed
Thu Sep 28 22:11:45 2023: BS 499 completed
Thu Sep 28 22:12:02 2023: BS 500 completed
Thu Sep 28 22:12:18 2023: BS 501 completed
Thu Sep 28 22:12:35 2023: BS 502 completed
Thu Sep 28 22:12:51 2023: BS 503 completed
Thu Sep 28 22:13:07 2023: BS 504 completed
Thu Sep 28 22:13:24 2023: BS 505 completed
Thu Sep 28 22:13:40 2023: BS 506 completed
Thu Sep 28 22:13:56 2023: BS 507 completed
Thu Sep 28 22:14:13 2023: BS 508 completed
Thu Sep 28 22:14:29 2023: BS 509 completed
Thu Sep 28 22:14:46 2023: BS 510 completed
Thu Sep 28 22:15:02 2023: BS 511 completed
Thu Sep 28 22:15:18 2023: BS 512 completed
Thu Sep 28 22:15:35 2023: BS 513 completed
Thu Sep 28 22:15:51 2023: BS 514 completed
Thu Sep 28 22:16:08 2023: BS 515 completed
Thu Sep 28 22:16:24 2023: BS 516 completed
Thu Sep 28 22:16:40 2023: BS 517 completed
Thu Sep 28 22:16:57 2023: BS 518 completed
Thu Sep 28 22:17:13 2023: BS 519 completed
Thu Sep 28 22:17:30 2023: BS 520 completed
Thu Sep 28 22:17:46 2023: BS 521 completed
Thu Sep 28 22:18:02 2023: BS 522 completed
Thu Sep 28 22:18:19 2023: BS 523 completed
Thu Sep 28 22:18:35 2023: BS 524 completed
Thu Sep 28 22:18:51 2023: BS 525 completed
Thu Sep 28 22:19:08 2023: BS 526 completed
Thu Sep 28 22:19:24 2023: BS 527 completed
Thu Sep 28 22:19:41 2023: BS 528 completed
Thu Sep 28 22:19:57 2023: BS 529 completed
Thu Sep 28 22:20:13 2023: BS 530 completed
Thu Sep 28 22:20:30 2023: BS 531 completed
Thu Sep 28 22:20:46 2023: BS 532 completed
Thu Sep 28 22:21:03 2023: BS 533 completed
Thu Sep 28 22:21:19 2023: BS 534 completed
Thu Sep 28 22:21:35 2023: BS 535 completed
Thu Sep 28 22:21:52 2023: BS 536 completed
Thu Sep 28 22:22:08 2023: BS 537 completed
Thu Sep 28 22:22:25 2023: BS 538 completed
Thu Sep 28 22:22:41 2023: BS 539 completed
Thu Sep 28 22:22:57 2023: BS 540 completed
Thu Sep 28 22:23:14 2023: BS 541 completed
Thu Sep 28 22:23:30 2023: BS 542 completed
Thu Sep 28 22:23:46 2023: BS 543 completed
Thu Sep 28 22:24:03 2023: BS 544 completed
Thu Sep 28 22:24:19 2023: BS 545 completed
Thu Sep 28 22:24:36 2023: BS 546 completed
Thu Sep 28 22:24:52 2023: BS 547 completed
Thu Sep 28 22:25:08 2023: BS 548 completed
Thu Sep 28 22:25:25 2023: BS 549 completed
Thu Sep 28 22:25:41 2023: BS 550 completed
Thu Sep 28 22:25:58 2023: BS 551 completed
Thu Sep 28 22:26:14 2023: BS 552 completed
Thu Sep 28 22:26:30 2023: BS 553 completed
Thu Sep 28 22:26:47 2023: BS 554 completed
Thu Sep 28 22:27:03 2023: BS 555 completed
Thu Sep 28 22:27:20 2023: BS 556 completed
Thu Sep 28 22:27:36 2023: BS 557 completed
Thu Sep 28 22:27:52 2023: BS 558 completed
Thu Sep 28 22:28:09 2023: BS 559 completed
Thu Sep 28 22:28:25 2023: BS 560 completed
Thu Sep 28 22:28:41 2023: BS 561 completed
Thu Sep 28 22:28:58 2023: BS 562 completed
Thu Sep 28 22:29:14 2023: BS 563 completed
Thu Sep 28 22:29:31 2023: BS 564 completed
Thu Sep 28 22:29:47 2023: BS 565 completed
Thu Sep 28 22:30:03 2023: BS 566 completed
Thu Sep 28 22:30:20 2023: BS 567 completed
Thu Sep 28 22:30:36 2023: BS 568 completed
Thu Sep 28 22:30:53 2023: BS 569 completed
Thu Sep 28 22:31:09 2023: BS 570 completed
Thu Sep 28 22:31:25 2023: BS 571 completed
Thu Sep 28 22:31:42 2023: BS 572 completed
Thu Sep 28 22:31:58 2023: BS 573 completed
Thu Sep 28 22:32:15 2023: BS 574 completed
Thu Sep 28 22:32:31 2023: BS 575 completed
Thu Sep 28 22:32:47 2023: BS 576 completed
Thu Sep 28 22:33:04 2023: BS 577 completed
Thu Sep 28 22:33:20 2023: BS 578 completed
Thu Sep 28 22:33:36 2023: BS 579 completed
Thu Sep 28 22:33:53 2023: BS 580 completed
Thu Sep 28 22:34:09 2023: BS 581 completed
Thu Sep 28 22:34:26 2023: BS 582 completed
Thu Sep 28 22:34:42 2023: BS 583 completed
Thu Sep 28 22:34:58 2023: BS 584 completed
Thu Sep 28 22:35:15 2023: BS 585 completed
Thu Sep 28 22:35:31 2023: BS 586 completed
Thu Sep 28 22:35:48 2023: BS 587 completed
Thu Sep 28 22:36:04 2023: BS 588 completed
Thu Sep 28 22:36:20 2023: BS 589 completed
Thu Sep 28 22:36:37 2023: BS 590 completed
Thu Sep 28 22:36:53 2023: BS 591 completed
Thu Sep 28 22:37:10 2023: BS 592 completed
Thu Sep 28 22:37:26 2023: BS 593 completed
Thu Sep 28 22:37:42 2023: BS 594 completed
Thu Sep 28 22:37:59 2023: BS 595 completed
Thu Sep 28 22:38:15 2023: BS 596 completed
Thu Sep 28 22:38:31 2023: BS 597 completed
Thu Sep 28 22:38:48 2023: BS 598 completed
Thu Sep 28 22:39:04 2023: BS 599 completed
Thu Sep 28 22:39:21 2023: BS 600 completed
Thu Sep 28 22:39:37 2023: BS 601 completed
Thu Sep 28 22:39:53 2023: BS 602 completed
Thu Sep 28 22:40:10 2023: BS 603 completed
Thu Sep 28 22:40:26 2023: BS 604 completed
Thu Sep 28 22:40:43 2023: BS 605 completed
Thu Sep 28 22:40:59 2023: BS 606 completed
Thu Sep 28 22:41:15 2023: BS 607 completed
Thu Sep 28 22:41:32 2023: BS 608 completed
Thu Sep 28 22:41:48 2023: BS 609 completed
Thu Sep 28 22:42:05 2023: BS 610 completed
Thu Sep 28 22:42:21 2023: BS 611 completed
Thu Sep 28 22:42:37 2023: BS 612 completed
Thu Sep 28 22:42:54 2023: BS 613 completed
Thu Sep 28 22:43:10 2023: BS 614 completed
Thu Sep 28 22:43:26 2023: BS 615 completed
Thu Sep 28 22:43:43 2023: BS 616 completed
Thu Sep 28 22:43:59 2023: BS 617 completed
Thu Sep 28 22:44:16 2023: BS 618 completed
Thu Sep 28 22:44:32 2023: BS 619 completed
Thu Sep 28 22:44:48 2023: BS 620 completed
Thu Sep 28 22:45:05 2023: BS 621 completed
Thu Sep 28 22:45:21 2023: BS 622 completed
Thu Sep 28 22:45:38 2023: BS 623 completed
Thu Sep 28 22:45:54 2023: BS 624 completed
