# Supplementary material for: Continuous Flow Synthesis of Benzotriazin-4(3H)-ones via Visible Light Mediated Nitrogen-Centered Norrish Reaction
Source: Org Lett. 2024 Mar 11;26(12):2371–5. doi: 10.1021/acs.orglett.4c00248 (PMC10985655; doi:10.1021/acs.orglett.4c00248)
Supplement: Supplementary file 2 — ol4c00248_si_002.zip [file ol4c00248_si_002.zip › OL/FID/1b/JGL-333-c1_PROTON_20230928_01.fid/log]

Thu Sep 28 19:50:27 2023: Experiment started
Thu Sep 28 19:50:37 2023: BS 1 completed
Thu Sep 28 19:50:43 2023: BS 2 completed
Thu Sep 28 19:50:49 2023: BS 3 completed
