# Supplementary material for: Continuous Flow Synthesis of Benzotriazin-4(3H)-ones via Visible Light Mediated Nitrogen-Centered Norrish Reaction
Source: Org Lett. 2024 Mar 11;26(12):2371–5. doi: 10.1021/acs.orglett.4c00248 (PMC10985655; doi:10.1021/acs.orglett.4c00248)
Supplement: Supplementary file 2 — ol4c00248_si_002.zip [file ol4c00248_si_002.zip › OL/FID/1c/JGL-340-c1_CARBON_20230929_01.fid/log]

Fri Sep 29 18:35:12 2023: Experiment started
Fri Sep 29 18:39:55 2023: BS 1 completed
Fri Sep 29 18:40:11 2023: BS 2 completed
Fri Sep 29 18:40:27 2023: BS 3 completed
Fri Sep 29 18:40:44 2023: BS 4 completed
Fri Sep 29 18:41:00 2023: BS 5 completed
Fri Sep 29 18:41:16 2023: BS 6 completed
Fri Sep 29 18:41:33 2023: BS 7 completed
Fri Sep 29 18:41:49 2023: BS 8 completed
Fri Sep 29 18:42:06 2023: BS 9 completed
Fri Sep 29 18:42:22 2023: BS 10 completed
Fri Sep 29 18:42:38 2023: BS 11 completed
Fri Sep 29 18:42:55 2023: BS 12 completed
Fri Sep 29 18:43:11 2023: BS 13 completed
Fri Sep 29 18:43:28 2023: BS 14 completed
Fri Sep 29 18:43:44 2023: BS 15 completed
Fri Sep 29 18:44:00 2023: BS 16 completed
Fri Sep 29 18:44:17 2023: BS 17 completed
Fri Sep 29 18:44:33 2023: BS 18 completed
Fri Sep 29 18:44:50 2023: BS 19 completed
Fri Sep 29 18:45:06 2023: BS 20 completed
Fri Sep 29 18:45:22 2023: BS 21 completed
Fri Sep 29 18:45:39 2023: BS 22 completed
Fri Sep 29 18:45:55 2023: BS 23 completed
Fri Sep 29 18:46:11 2023: BS 24 completed
Fri Sep 29 18:46:28 2023: BS 25 completed
Fri Sep 29 18:46:44 2023: BS 26 completed
Fri Sep 29 18:47:01 2023: BS 27 completed
Fri Sep 29 18:47:17 2023: BS 28 completed
Fri Sep 29 18:47:33 2023: BS 29 completed
Fri Sep 29 18:47:50 2023: BS 30 completed
Fri Sep 29 18:48:06 2023: BS 31 completed
Fri Sep 29 18:48:23 2023: BS 32 completed
Fri Sep 29 18:48:39 2023: BS 33 completed
Fri Sep 29 18:48:55 2023: BS 34 completed
Fri Sep 29 18:49:12 2023: BS 35 completed
Fri Sep 29 18:49:28 2023: BS 36 completed
Fri Sep 29 18:49:45 2023: BS 37 completed
Fri Sep 29 18:50:01 2023: BS 38 completed
Fri Sep 29 18:50:17 2023: BS 39 completed
Fri Sep 29 18:50:34 2023: BS 40 completed
Fri Sep 29 18:50:50 2023: BS 41 completed
Fri Sep 29 18:51:06 2023: BS 42 completed
Fri Sep 29 18:51:23 2023: BS 43 completed
Fri Sep 29 18:51:39 2023: BS 44 completed
Fri Sep 29 18:51:56 2023: BS 45 completed
Fri Sep 29 18:52:12 2023: BS 46 completed
Fri Sep 29 18:52:28 2023: BS 47 completed
Fri Sep 29 18:52:45 2023: BS 48 completed
Fri Sep 29 18:53:01 2023: BS 49 completed
Fri Sep 29 18:53:18 2023: BS 50 completed
Fri Sep 29 18:53:34 2023: BS 51 completed
Fri Sep 29 18:53:50 2023: BS 52 completed
Fri Sep 29 18:54:07 2023: BS 53 completed
Fri Sep 29 18:54:23 2023: BS 54 completed
Fri Sep 29 18:54:40 2023: BS 55 completed
Fri Sep 29 18:54:56 2023: BS 56 completed
Fri Sep 29 18:55:12 2023: BS 57 completed
Fri Sep 29 18:55:29 2023: BS 58 completed
Fri Sep 29 18:55:45 2023: BS 59 completed
Fri Sep 29 18:56:01 2023: BS 60 completed
Fri Sep 29 18:56:18 2023: BS 61 completed
Fri Sep 29 18:56:34 2023: BS 62 completed
Fri Sep 29 18:56:51 2023: BS 63 completed
Fri Sep 29 18:57:07 2023: BS 64 completed
Fri Sep 29 18:57:23 2023: BS 65 completed
Fri Sep 29 18:57:40 2023: BS 66 completed
Fri Sep 29 18:57:56 2023: BS 67 completed
Fri Sep 29 18:58:13 2023: BS 68 completed
Fri Sep 29 18:58:29 2023: BS 69 completed
Fri Sep 29 18:58:45 2023: BS 70 completed
Fri Sep 29 18:59:02 2023: BS 71 completed
Fri Sep 29 18:59:18 2023: BS 72 completed
Fri Sep 29 18:59:35 2023: BS 73 completed
Fri Sep 29 18:59:51 2023: BS 74 completed
Fri Sep 29 19:00:07 2023: BS 75 completed
Fri Sep 29 19:00:24 2023: BS 76 completed
Fri Sep 29 19:00:40 2023: BS 77 completed
Fri Sep 29 19:00:56 2023: BS 78 completed
Fri Sep 29 19:01:13 2023: BS 79 completed
Fri Sep 29 19:01:29 2023: BS 80 completed
Fri Sep 29 19:01:46 2023: BS 81 completed
Fri Sep 29 19:02:02 2023: BS 82 completed
Fri Sep 29 19:02:18 2023: BS 83 completed
Fri Sep 29 19:02:35 2023: BS 84 completed
Fri Sep 29 19:02:51 2023: BS 85 completed
Fri Sep 29 19:03:08 2023: BS 86 completed
Fri Sep 29 19:03:24 2023: BS 87 completed
Fri Sep 29 19:03:40 2023: BS 88 completed
Fri Sep 29 19:03:57 2023: BS 89 completed
Fri Sep 29 19:04:13 2023: BS 90 completed
Fri Sep 29 19:04:30 2023: BS 91 completed
Fri Sep 29 19:04:46 2023: BS 92 completed
Fri Sep 29 19:05:02 2023: BS 93 completed
Fri Sep 29 19:05:19 2023: BS 94 completed
Fri Sep 29 19:05:35 2023: BS 95 completed
Fri Sep 29 19:05:51 2023: BS 96 completed
Fri Sep 29 19:06:08 2023: BS 97 completed
Fri Sep 29 19:06:24 2023: BS 98 completed
Fri Sep 29 19:06:41 2023: BS 99 completed
Fri Sep 29 19:06:57 2023: BS 100 completed
Fri Sep 29 19:07:13 2023: BS 101 completed
Fri Sep 29 19:07:30 2023: BS 102 completed
Fri Sep 29 19:07:46 2023: BS 103 completed
Fri Sep 29 19:08:03 2023: BS 104 completed
Fri Sep 29 19:08:19 2023: BS 105 completed
Fri Sep 29 19:08:35 2023: BS 106 completed
Fri Sep 29 19:08:52 2023: BS 107 completed
Fri Sep 29 19:09:08 2023: BS 108 completed
Fri Sep 29 19:09:25 2023: BS 109 completed
Fri Sep 29 19:09:41 2023: BS 110 completed
Fri Sep 29 19:09:57 2023: BS 111 completed
Fri Sep 29 19:10:14 2023: BS 112 completed
Fri Sep 29 19:10:30 2023: BS 113 completed
Fri Sep 29 19:10:46 2023: BS 114 completed
Fri Sep 29 19:11:03 2023: BS 115 completed
Fri Sep 29 19:11:19 2023: BS 116 completed
Fri Sep 29 19:11:36 2023: BS 117 completed
Fri Sep 29 19:11:52 2023: BS 118 completed
Fri Sep 29 19:12:08 2023: BS 119 completed
Fri Sep 29 19:12:25 2023: BS 120 completed
Fri Sep 29 19:12:41 2023: BS 121 completed
Fri Sep 29 19:12:58 2023: BS 122 completed
Fri Sep 29 19:13:14 2023: BS 123 completed
Fri Sep 29 19:13:30 2023: BS 124 completed
Fri Sep 29 19:13:47 2023: BS 125 completed
Fri Sep 29 19:14:03 2023: BS 126 completed
Fri Sep 29 19:14:20 2023: BS 127 completed
Fri Sep 29 19:14:36 2023: BS 128 completed
Fri Sep 29 19:14:52 2023: BS 129 completed
Fri Sep 29 19:15:09 2023: BS 130 completed
Fri Sep 29 19:15:25 2023: BS 131 completed
Fri Sep 29 19:15:41 2023: BS 132 completed
Fri Sep 29 19:15:58 2023: BS 133 completed
Fri Sep 29 19:16:14 2023: BS 134 completed
Fri Sep 29 19:16:31 2023: BS 135 completed
Fri Sep 29 19:16:47 2023: BS 136 completed
Fri Sep 29 19:17:03 2023: BS 137 completed
Fri Sep 29 19:17:20 2023: BS 138 completed
Fri Sep 29 19:17:36 2023: BS 139 completed
Fri Sep 29 19:17:53 2023: BS 140 completed
Fri Sep 29 19:18:09 2023: BS 141 completed
Fri Sep 29 19:18:25 2023: BS 142 completed
Fri Sep 29 19:18:42 2023: BS 143 completed
Fri Sep 29 19:18:58 2023: BS 144 completed
Fri Sep 29 19:19:15 2023: BS 145 completed
Fri Sep 29 19:19:31 2023: BS 146 completed
Fri Sep 29 19:19:47 2023: BS 147 completed
Fri Sep 29 19:20:04 2023: BS 148 completed
Fri Sep 29 19:20:20 2023: BS 149 completed
Fri Sep 29 19:20:36 2023: BS 150 completed
Fri Sep 29 19:20:53 2023: BS 151 completed
Fri Sep 29 19:21:09 2023: BS 152 completed
Fri Sep 29 19:21:26 2023: BS 153 completed
Fri Sep 29 19:21:42 2023: BS 154 completed
Fri Sep 29 19:21:58 2023: BS 155 completed
Fri Sep 29 19:22:15 2023: BS 156 completed
Fri Sep 29 19:22:31 2023: BS 157 completed
Fri Sep 29 19:22:48 2023: BS 158 completed
Fri Sep 29 19:23:04 2023: BS 159 completed
Fri Sep 29 19:23:20 2023: BS 160 completed
Fri Sep 29 19:23:37 2023: BS 161 completed
Fri Sep 29 19:23:53 2023: BS 162 completed
Fri Sep 29 19:24:10 2023: BS 163 completed
Fri Sep 29 19:24:26 2023: BS 164 completed
Fri Sep 29 19:24:42 2023: BS 165 completed
Fri Sep 29 19:24:59 2023: BS 166 completed
Fri Sep 29 19:25:15 2023: BS 167 completed
Fri Sep 29 19:25:31 2023: BS 168 completed
Fri Sep 29 19:25:48 2023: BS 169 completed
Fri Sep 29 19:26:04 2023: BS 170 completed
Fri Sep 29 19:26:21 2023: BS 171 completed
Fri Sep 29 19:26:37 2023: BS 172 completed
Fri Sep 29 19:26:53 2023: BS 173 completed
Fri Sep 29 19:27:10 2023: BS 174 completed
Fri Sep 29 19:27:26 2023: BS 175 completed
Fri Sep 29 19:27:43 2023: BS 176 completed
Fri Sep 29 19:27:59 2023: BS 177 completed
Fri Sep 29 19:28:15 2023: BS 178 completed
Fri Sep 29 19:28:32 2023: BS 179 completed
Fri Sep 29 19:28:48 2023: BS 180 completed
Fri Sep 29 19:29:05 2023: BS 181 completed
Fri Sep 29 19:29:21 2023: BS 182 completed
Fri Sep 29 19:29:37 2023: BS 183 completed
Fri Sep 29 19:29:54 2023: BS 184 completed
Fri Sep 29 19:30:10 2023: BS 185 completed
Fri Sep 29 19:30:27 2023: BS 186 completed
Fri Sep 29 19:30:43 2023: BS 187 completed
Fri Sep 29 19:30:59 2023: BS 188 completed
Fri Sep 29 19:31:16 2023: BS 189 completed
Fri Sep 29 19:31:32 2023: BS 190 completed
Fri Sep 29 19:31:48 2023: BS 191 completed
Fri Sep 29 19:32:05 2023: BS 192 completed
Fri Sep 29 19:32:21 2023: BS 193 completed
Fri Sep 29 19:32:38 2023: BS 194 completed
Fri Sep 29 19:32:54 2023: BS 195 completed
Fri Sep 29 19:33:10 2023: BS 196 completed
Fri Sep 29 19:33:27 2023: BS 197 completed
Fri Sep 29 19:33:43 2023: BS 198 completed
Fri Sep 29 19:34:00 2023: BS 199 completed
Fri Sep 29 19:34:16 2023: BS 200 completed
Fri Sep 29 19:34:32 2023: BS 201 completed
Fri Sep 29 19:34:49 2023: BS 202 completed
Fri Sep 29 19:35:05 2023: BS 203 completed
Fri Sep 29 19:35:21 2023: BS 204 completed
Fri Sep 29 19:35:38 2023: BS 205 completed
Fri Sep 29 19:35:54 2023: BS 206 completed
Fri Sep 29 19:36:11 2023: BS 207 completed
Fri Sep 29 19:36:27 2023: BS 208 completed
Fri Sep 29 19:36:43 2023: BS 209 completed
Fri Sep 29 19:37:00 2023: BS 210 completed
Fri Sep 29 19:37:16 2023: BS 211 completed
Fri Sep 29 19:37:33 2023: BS 212 completed
Fri Sep 29 19:37:49 2023: BS 213 completed
Fri Sep 29 19:38:05 2023: BS 214 completed
Fri Sep 29 19:38:22 2023: BS 215 completed
Fri Sep 29 19:38:38 2023: BS 216 completed
Fri Sep 29 19:38:55 2023: BS 217 completed
Fri Sep 29 19:39:11 2023: BS 218 completed
Fri Sep 29 19:39:27 2023: BS 219 completed
Fri Sep 29 19:39:44 2023: BS 220 completed
Fri Sep 29 19:40:00 2023: BS 221 completed
Fri Sep 29 19:40:16 2023: BS 222 completed
Fri Sep 29 19:40:33 2023: BS 223 completed
Fri Sep 29 19:40:49 2023: BS 224 completed
Fri Sep 29 19:41:06 2023: BS 225 completed
Fri Sep 29 19:41:22 2023: BS 226 completed
Fri Sep 29 19:41:38 2023: BS 227 completed
Fri Sep 29 19:41:55 2023: BS 228 completed
Fri Sep 29 19:42:11 2023: BS 229 completed
Fri Sep 29 19:42:28 2023: BS 230 completed
Fri Sep 29 19:42:44 2023: BS 231 completed
Fri Sep 29 19:43:00 2023: BS 232 completed
Fri Sep 29 19:43:17 2023: BS 233 completed
Fri Sep 29 19:43:33 2023: BS 234 completed
Fri Sep 29 19:43:50 2023: BS 235 completed
Fri Sep 29 19:44:06 2023: BS 236 completed
Fri Sep 29 19:44:22 2023: BS 237 completed
Fri Sep 29 19:44:39 2023: BS 238 completed
Fri Sep 29 19:44:55 2023: BS 239 completed
Fri Sep 29 19:45:11 2023: BS 240 completed
Fri Sep 29 19:45:28 2023: BS 241 completed
Fri Sep 29 19:45:44 2023: BS 242 completed
Fri Sep 29 19:46:01 2023: BS 243 completed
Fri Sep 29 19:46:17 2023: BS 244 completed
Fri Sep 29 19:46:33 2023: BS 245 completed
Fri Sep 29 19:46:50 2023: BS 246 completed
Fri Sep 29 19:47:06 2023: BS 247 completed
Fri Sep 29 19:47:23 2023: BS 248 completed
Fri Sep 29 19:47:39 2023: BS 249 completed
Fri Sep 29 19:47:55 2023: BS 250 completed
Fri Sep 29 19:48:12 2023: BS 251 completed
Fri Sep 29 19:48:28 2023: BS 252 completed
Fri Sep 29 19:48:45 2023: BS 253 completed
Fri Sep 29 19:49:01 2023: BS 254 completed
Fri Sep 29 19:49:17 2023: BS 255 completed
Fri Sep 29 19:49:34 2023: BS 256 completed
Fri Sep 29 19:49:50 2023: BS 257 completed
Fri Sep 29 19:50:06 2023: BS 258 completed
Fri Sep 29 19:50:23 2023: BS 259 completed
Fri Sep 29 19:50:39 2023: BS 260 completed
Fri Sep 29 19:50:56 2023: BS 261 completed
Fri Sep 29 19:51:12 2023: BS 262 completed
Fri Sep 29 19:51:28 2023: BS 263 completed
Fri Sep 29 19:51:45 2023: BS 264 completed
Fri Sep 29 19:52:01 2023: BS 265 completed
Fri Sep 29 19:52:18 2023: BS 266 completed
Fri Sep 29 19:52:34 2023: BS 267 completed
Fri Sep 29 19:52:50 2023: BS 268 completed
Fri Sep 29 19:53:07 2023: BS 269 completed
Fri Sep 29 19:53:23 2023: BS 270 completed
Fri Sep 29 19:53:40 2023: BS 271 completed
Fri Sep 29 19:53:56 2023: BS 272 completed
Fri Sep 29 19:54:12 2023: BS 273 completed
Fri Sep 29 19:54:29 2023: BS 274 completed
Fri Sep 29 19:54:45 2023: BS 275 completed
Fri Sep 29 19:55:01 2023: BS 276 completed
Fri Sep 29 19:55:18 2023: BS 277 completed
Fri Sep 29 19:55:34 2023: BS 278 completed
Fri Sep 29 19:55:51 2023: BS 279 completed
Fri Sep 29 19:56:07 2023: BS 280 completed
Fri Sep 29 19:56:23 2023: BS 281 completed
Fri Sep 29 19:56:40 2023: BS 282 completed
Fri Sep 29 19:56:56 2023: BS 283 completed
Fri Sep 29 19:57:13 2023: BS 284 completed
Fri Sep 29 19:57:29 2023: BS 285 completed
Fri Sep 29 19:57:45 2023: BS 286 completed
Fri Sep 29 19:58:02 2023: BS 287 completed
Fri Sep 29 19:58:18 2023: BS 288 completed
Fri Sep 29 19:58:35 2023: BS 289 completed
Fri Sep 29 19:58:51 2023: BS 290 completed
Fri Sep 29 19:59:07 2023: BS 291 completed
Fri Sep 29 19:59:24 2023: BS 292 completed
Fri Sep 29 19:59:40 2023: BS 293 completed
Fri Sep 29 19:59:56 2023: BS 294 completed
Fri Sep 29 20:00:13 2023: BS 295 completed
Fri Sep 29 20:00:29 2023: BS 296 completed
Fri Sep 29 20:00:46 2023: BS 297 completed
Fri Sep 29 20:01:02 2023: BS 298 completed
Fri Sep 29 20:01:18 2023: BS 299 completed
Fri Sep 29 20:01:35 2023: BS 300 completed
Fri Sep 29 20:01:51 2023: BS 301 completed
Fri Sep 29 20:02:08 2023: BS 302 completed
Fri Sep 29 20:02:24 2023: BS 303 completed
Fri Sep 29 20:02:40 2023: BS 304 completed
Fri Sep 29 20:02:57 2023: BS 305 completed
Fri Sep 29 20:03:13 2023: BS 306 completed
Fri Sep 29 20:03:30 2023: BS 307 completed
Fri Sep 29 20:03:46 2023: BS 308 completed
Fri Sep 29 20:04:02 2023: BS 309 completed
Fri Sep 29 20:04:19 2023: BS 310 completed
Fri Sep 29 20:04:35 2023: BS 311 completed
Fri Sep 29 20:04:52 2023: BS 312 completed
Fri Sep 29 20:05:08 2023: BS 313 completed
Fri Sep 29 20:05:24 2023: BS 314 completed
Fri Sep 29 20:05:41 2023: BS 315 completed
Fri Sep 29 20:05:57 2023: BS 316 completed
Fri Sep 29 20:06:13 2023: BS 317 completed
Fri Sep 29 20:06:30 2023: BS 318 completed
Fri Sep 29 20:06:46 2023: BS 319 completed
Fri Sep 29 20:07:03 2023: BS 320 completed
Fri Sep 29 20:07:19 2023: BS 321 completed
Fri Sep 29 20:07:35 2023: BS 322 completed
Fri Sep 29 20:07:52 2023: BS 323 completed
Fri Sep 29 20:08:08 2023: BS 324 completed
Fri Sep 29 20:08:25 2023: BS 325 completed
Fri Sep 29 20:08:41 2023: BS 326 completed
Fri Sep 29 20:08:57 2023: BS 327 completed
Fri Sep 29 20:09:14 2023: BS 328 completed
Fri Sep 29 20:09:30 2023: BS 329 completed
Fri Sep 29 20:09:47 2023: BS 330 completed
Fri Sep 29 20:10:03 2023: BS 331 completed
Fri Sep 29 20:10:19 2023: BS 332 completed
Fri Sep 29 20:10:36 2023: BS 333 completed
Fri Sep 29 20:10:52 2023: BS 334 completed
Fri Sep 29 20:11:08 2023: BS 335 completed
Fri Sep 29 20:11:25 2023: BS 336 completed
Fri Sep 29 20:11:41 2023: BS 337 completed
Fri Sep 29 20:11:58 2023: BS 338 completed
Fri Sep 29 20:12:14 2023: BS 339 completed
Fri Sep 29 20:12:30 2023: BS 340 completed
Fri Sep 29 20:12:47 2023: BS 341 completed
Fri Sep 29 20:13:03 2023: BS 342 completed
Fri Sep 29 20:13:20 2023: BS 343 completed
Fri Sep 29 20:13:36 2023: BS 344 completed
Fri Sep 29 20:13:52 2023: BS 345 completed
Fri Sep 29 20:14:09 2023: BS 346 completed
Fri Sep 29 20:14:25 2023: BS 347 completed
Fri Sep 29 20:14:42 2023: BS 348 completed
Fri Sep 29 20:14:58 2023: BS 349 completed
Fri Sep 29 20:15:14 2023: BS 350 completed
Fri Sep 29 20:15:31 2023: BS 351 completed
Fri Sep 29 20:15:47 2023: BS 352 completed
Fri Sep 29 20:16:03 2023: BS 353 completed
Fri Sep 29 20:16:20 2023: BS 354 completed
Fri Sep 29 20:16:36 2023: BS 355 completed
Fri Sep 29 20:16:53 2023: BS 356 completed
Fri Sep 29 20:17:09 2023: BS 357 completed
Fri Sep 29 20:17:25 2023: BS 358 completed
Fri Sep 29 20:17:42 2023: BS 359 completed
Fri Sep 29 20:17:58 2023: BS 360 completed
Fri Sep 29 20:18:15 2023: BS 361 completed
Fri Sep 29 20:18:31 2023: BS 362 completed
Fri Sep 29 20:18:47 2023: BS 363 completed
Fri Sep 29 20:19:04 2023: BS 364 completed
Fri Sep 29 20:19:20 2023: BS 365 completed
Fri Sep 29 20:19:37 2023: BS 366 completed
Fri Sep 29 20:19:53 2023: BS 367 completed
Fri Sep 29 20:20:09 2023: BS 368 completed
Fri Sep 29 20:20:26 2023: BS 369 completed
Fri Sep 29 20:20:42 2023: BS 370 completed
Fri Sep 29 20:20:58 2023: BS 371 completed
Fri Sep 29 20:21:15 2023: BS 372 completed
Fri Sep 29 20:21:31 2023: BS 373 completed
Fri Sep 29 20:21:48 2023: BS 374 completed
Fri Sep 29 20:22:04 2023: BS 375 completed
Fri Sep 29 20:22:20 2023: BS 376 completed
Fri Sep 29 20:22:37 2023: BS 377 completed
Fri Sep 29 20:22:53 2023: BS 378 completed
Fri Sep 29 20:23:10 2023: BS 379 completed
Fri Sep 29 20:23:26 2023: BS 380 completed
Fri Sep 29 20:23:42 2023: BS 381 completed
Fri Sep 29 20:23:59 2023: BS 382 completed
Fri Sep 29 20:24:15 2023: BS 383 completed
Fri Sep 29 20:24:32 2023: BS 384 completed
Fri Sep 29 20:24:48 2023: BS 385 completed
Fri Sep 29 20:25:04 2023: BS 386 completed
Fri Sep 29 20:25:21 2023: BS 387 completed
Fri Sep 29 20:25:37 2023: BS 388 completed
Fri Sep 29 20:25:53 2023: BS 389 completed
Fri Sep 29 20:26:10 2023: BS 390 completed
Fri Sep 29 20:26:26 2023: BS 391 completed
Fri Sep 29 20:26:43 2023: BS 392 completed
Fri Sep 29 20:26:59 2023: BS 393 completed
Fri Sep 29 20:27:15 2023: BS 394 completed
Fri Sep 29 20:27:32 2023: BS 395 completed
Fri Sep 29 20:27:48 2023: BS 396 completed
Fri Sep 29 20:28:05 2023: BS 397 completed
Fri Sep 29 20:28:21 2023: BS 398 completed
Fri Sep 29 20:28:37 2023: BS 399 completed
Fri Sep 29 20:28:54 2023: BS 400 completed
Fri Sep 29 20:29:10 2023: BS 401 completed
Fri Sep 29 20:29:27 2023: BS 402 completed
Fri Sep 29 20:29:43 2023: BS 403 completed
Fri Sep 29 20:29:59 2023: BS 404 completed
Fri Sep 29 20:30:16 2023: BS 405 completed
Fri Sep 29 20:30:32 2023: BS 406 completed
Fri Sep 29 20:30:48 2023: BS 407 completed
Fri Sep 29 20:31:05 2023: BS 408 completed
Fri Sep 29 20:31:21 2023: BS 409 completed
Fri Sep 29 20:31:38 2023: BS 410 completed
Fri Sep 29 20:31:54 2023: BS 411 completed
Fri Sep 29 20:32:10 2023: BS 412 completed
Fri Sep 29 20:32:27 2023: BS 413 completed
Fri Sep 29 20:32:43 2023: BS 414 completed
Fri Sep 29 20:33:00 2023: BS 415 completed
Fri Sep 29 20:33:16 2023: BS 416 completed
Fri Sep 29 20:33:32 2023: BS 417 completed
Fri Sep 29 20:33:49 2023: BS 418 completed
Fri Sep 29 20:34:05 2023: BS 419 completed
Fri Sep 29 20:34:22 2023: BS 420 completed
Fri Sep 29 20:34:38 2023: BS 421 completed
Fri Sep 29 20:34:54 2023: BS 422 completed
Fri Sep 29 20:35:11 2023: BS 423 completed
Fri Sep 29 20:35:27 2023: BS 424 completed
Fri Sep 29 20:35:43 2023: BS 425 completed
Fri Sep 29 20:36:00 2023: BS 426 completed
Fri Sep 29 20:36:16 2023: BS 427 completed
Fri Sep 29 20:36:33 2023: BS 428 completed
Fri Sep 29 20:36:49 2023: BS 429 completed
Fri Sep 29 20:37:05 2023: BS 430 completed
Fri Sep 29 20:37:22 2023: BS 431 completed
Fri Sep 29 20:37:38 2023: BS 432 completed
Fri Sep 29 20:37:55 2023: BS 433 completed
Fri Sep 29 20:38:11 2023: BS 434 completed
Fri Sep 29 20:38:27 2023: BS 435 completed
Fri Sep 29 20:38:44 2023: BS 436 completed
Fri Sep 29 20:39:00 2023: BS 437 completed
Fri Sep 29 20:39:17 2023: BS 438 completed
Fri Sep 29 20:39:33 2023: BS 439 completed
Fri Sep 29 20:39:49 2023: BS 440 completed
Fri Sep 29 20:40:06 2023: BS 441 completed
Fri Sep 29 20:40:22 2023: BS 442 completed
Fri Sep 29 20:40:38 2023: BS 443 completed
Fri Sep 29 20:40:55 2023: BS 444 completed
Fri Sep 29 20:41:11 2023: BS 445 completed
Fri Sep 29 20:41:28 2023: BS 446 completed
Fri Sep 29 20:41:44 2023: BS 447 completed
Fri Sep 29 20:42:00 2023: BS 448 completed
Fri Sep 29 20:42:17 2023: BS 449 completed
Fri Sep 29 20:42:33 2023: BS 450 completed
Fri Sep 29 20:42:50 2023: BS 451 completed
Fri Sep 29 20:43:06 2023: BS 452 completed
Fri Sep 29 20:43:22 2023: BS 453 completed
Fri Sep 29 20:43:39 2023: BS 454 completed
Fri Sep 29 20:43:55 2023: BS 455 completed
Fri Sep 29 20:44:12 2023: BS 456 completed
Fri Sep 29 20:44:28 2023: BS 457 completed
Fri Sep 29 20:44:44 2023: BS 458 completed
Fri Sep 29 20:45:01 2023: BS 459 completed
Fri Sep 29 20:45:17 2023: BS 460 completed
Fri Sep 29 20:45:33 2023: BS 461 completed
Fri Sep 29 20:45:50 2023: BS 462 completed
Fri Sep 29 20:46:06 2023: BS 463 completed
Fri Sep 29 20:46:23 2023: BS 464 completed
Fri Sep 29 20:46:39 2023: BS 465 completed
Fri Sep 29 20:46:55 2023: BS 466 completed
Fri Sep 29 20:47:12 2023: BS 467 completed
Fri Sep 29 20:47:28 2023: BS 468 completed
Fri Sep 29 20:47:45 2023: BS 469 completed
Fri Sep 29 20:48:01 2023: BS 470 completed
Fri Sep 29 20:48:17 2023: BS 471 completed
Fri Sep 29 20:48:34 2023: BS 472 completed
Fri Sep 29 20:48:50 2023: BS 473 completed
Fri Sep 29 20:49:07 2023: BS 474 completed
Fri Sep 29 20:49:23 2023: BS 475 completed
Fri Sep 29 20:49:39 2023: BS 476 completed
Fri Sep 29 20:49:56 2023: BS 477 completed
Fri Sep 29 20:50:12 2023: BS 478 completed
Fri Sep 29 20:50:28 2023: BS 479 completed
Fri Sep 29 20:50:45 2023: BS 480 completed
Fri Sep 29 20:51:01 2023: BS 481 completed
Fri Sep 29 20:51:18 2023: BS 482 completed
Fri Sep 29 20:51:34 2023: BS 483 completed
Fri Sep 29 20:51:50 2023: BS 484 completed
Fri Sep 29 20:52:07 2023: BS 485 completed
Fri Sep 29 20:52:23 2023: BS 486 completed
Fri Sep 29 20:52:40 2023: BS 487 completed
Fri Sep 29 20:52:56 2023: BS 488 completed
Fri Sep 29 20:53:12 2023: BS 489 completed
Fri Sep 29 20:53:29 2023: BS 490 completed
Fri Sep 29 20:53:45 2023: BS 491 completed
Fri Sep 29 20:54:02 2023: BS 492 completed
Fri Sep 29 20:54:18 2023: BS 493 completed
Fri Sep 29 20:54:34 2023: BS 494 completed
Fri Sep 29 20:54:51 2023: BS 495 completed
Fri Sep 29 20:55:07 2023: BS 496 completed
Fri Sep 29 20:55:23 2023: BS 497 completed
Fri Sep 29 20:55:40 2023: BS 498 completed
Fri Sep 29 20:55:56 2023: BS 499 completed
Fri Sep 29 20:56:13 2023: BS 500 completed
Fri Sep 29 20:56:29 2023: BS 501 completed
Fri Sep 29 20:56:45 2023: BS 502 completed
Fri Sep 29 20:57:02 2023: BS 503 completed
Fri Sep 29 20:57:18 2023: BS 504 completed
Fri Sep 29 20:57:35 2023: BS 505 completed
Fri Sep 29 20:57:51 2023: BS 506 completed
Fri Sep 29 20:58:07 2023: BS 507 completed
Fri Sep 29 20:58:24 2023: BS 508 completed
Fri Sep 29 20:58:40 2023: BS 509 completed
Fri Sep 29 20:58:57 2023: BS 510 completed
Fri Sep 29 20:59:13 2023: BS 511 completed
Fri Sep 29 20:59:29 2023: BS 512 completed
Fri Sep 29 20:59:46 2023: BS 513 completed
Fri Sep 29 21:00:02 2023: BS 514 completed
Fri Sep 29 21:00:18 2023: BS 515 completed
Fri Sep 29 21:00:35 2023: BS 516 completed
Fri Sep 29 21:00:51 2023: BS 517 completed
Fri Sep 29 21:01:08 2023: BS 518 completed
Fri Sep 29 21:01:24 2023: BS 519 completed
Fri Sep 29 21:01:40 2023: BS 520 completed
Fri Sep 29 21:01:57 2023: BS 521 completed
Fri Sep 29 21:02:13 2023: BS 522 completed
Fri Sep 29 21:02:30 2023: BS 523 completed
Fri Sep 29 21:02:46 2023: BS 524 completed
Fri Sep 29 21:03:02 2023: BS 525 completed
Fri Sep 29 21:03:19 2023: BS 526 completed
Fri Sep 29 21:03:35 2023: BS 527 completed
Fri Sep 29 21:03:52 2023: BS 528 completed
Fri Sep 29 21:04:08 2023: BS 529 completed
Fri Sep 29 21:04:24 2023: BS 530 completed
Fri Sep 29 21:04:41 2023: BS 531 completed
Fri Sep 29 21:04:57 2023: BS 532 completed
Fri Sep 29 21:05:13 2023: BS 533 completed
Fri Sep 29 21:05:30 2023: BS 534 completed
Fri Sep 29 21:05:46 2023: BS 535 completed
Fri Sep 29 21:06:03 2023: BS 536 completed
Fri Sep 29 21:06:19 2023: BS 537 completed
Fri Sep 29 21:06:35 2023: BS 538 completed
Fri Sep 29 21:06:52 2023: BS 539 completed
Fri Sep 29 21:07:08 2023: BS 540 completed
Fri Sep 29 21:07:25 2023: BS 541 completed
Fri Sep 29 21:07:41 2023: BS 542 completed
Fri Sep 29 21:07:57 2023: BS 543 completed
Fri Sep 29 21:08:14 2023: BS 544 completed
Fri Sep 29 21:08:30 2023: BS 545 completed
Fri Sep 29 21:08:47 2023: BS 546 completed
Fri Sep 29 21:09:03 2023: BS 547 completed
Fri Sep 29 21:09:19 2023: BS 548 completed
Fri Sep 29 21:09:36 2023: BS 549 completed
Fri Sep 29 21:09:52 2023: BS 550 completed
Fri Sep 29 21:10:08 2023: BS 551 completed
Fri Sep 29 21:10:25 2023: BS 552 completed
Fri Sep 29 21:10:41 2023: BS 553 completed
Fri Sep 29 21:10:58 2023: BS 554 completed
Fri Sep 29 21:11:14 2023: BS 555 completed
Fri Sep 29 21:11:30 2023: BS 556 completed
Fri Sep 29 21:11:47 2023: BS 557 completed
Fri Sep 29 21:12:03 2023: BS 558 completed
Fri Sep 29 21:12:20 2023: BS 559 completed
Fri Sep 29 21:12:36 2023: BS 560 completed
Fri Sep 29 21:12:52 2023: BS 561 completed
Fri Sep 29 21:13:09 2023: BS 562 completed
Fri Sep 29 21:13:25 2023: BS 563 completed
Fri Sep 29 21:13:42 2023: BS 564 completed
Fri Sep 29 21:13:58 2023: BS 565 completed
Fri Sep 29 21:14:14 2023: BS 566 completed
Fri Sep 29 21:14:31 2023: BS 567 completed
Fri Sep 29 21:14:47 2023: BS 568 completed
Fri Sep 29 21:15:03 2023: BS 569 completed
Fri Sep 29 21:15:20 2023: BS 570 completed
Fri Sep 29 21:15:36 2023: BS 571 completed
Fri Sep 29 21:15:53 2023: BS 572 completed
Fri Sep 29 21:16:09 2023: BS 573 completed
Fri Sep 29 21:16:25 2023: BS 574 completed
Fri Sep 29 21:16:42 2023: BS 575 completed
Fri Sep 29 21:16:58 2023: BS 576 completed
Fri Sep 29 21:17:15 2023: BS 577 completed
Fri Sep 29 21:17:31 2023: BS 578 completed
Fri Sep 29 21:17:47 2023: BS 579 completed
Fri Sep 29 21:18:04 2023: BS 580 completed
Fri Sep 29 21:18:20 2023: BS 581 completed
Fri Sep 29 21:18:37 2023: BS 582 completed
Fri Sep 29 21:18:53 2023: BS 583 completed
Fri Sep 29 21:19:09 2023: BS 584 completed
Fri Sep 29 21:19:26 2023: BS 585 completed
Fri Sep 29 21:19:42 2023: BS 586 completed
Fri Sep 29 21:19:58 2023: BS 587 completed
Fri Sep 29 21:20:15 2023: BS 588 completed
Fri Sep 29 21:20:31 2023: BS 589 completed
Fri Sep 29 21:20:48 2023: BS 590 completed
Fri Sep 29 21:21:04 2023: BS 591 completed
Fri Sep 29 21:21:20 2023: BS 592 completed
Fri Sep 29 21:21:37 2023: BS 593 completed
Fri Sep 29 21:21:53 2023: BS 594 completed
Fri Sep 29 21:22:10 2023: BS 595 completed
Fri Sep 29 21:22:26 2023: BS 596 completed
Fri Sep 29 21:22:42 2023: BS 597 completed
Fri Sep 29 21:22:59 2023: BS 598 completed
Fri Sep 29 21:23:15 2023: BS 599 completed
Fri Sep 29 21:23:32 2023: BS 600 completed
Fri Sep 29 21:23:48 2023: BS 601 completed
Fri Sep 29 21:24:04 2023: BS 602 completed
Fri Sep 29 21:24:21 2023: BS 603 completed
Fri Sep 29 21:24:37 2023: BS 604 completed
Fri Sep 29 21:24:53 2023: BS 605 completed
Fri Sep 29 21:25:10 2023: BS 606 completed
Fri Sep 29 21:25:26 2023: BS 607 completed
Fri Sep 29 21:25:43 2023: BS 608 completed
Fri Sep 29 21:25:59 2023: BS 609 completed
Fri Sep 29 21:26:15 2023: BS 610 completed
Fri Sep 29 21:26:32 2023: BS 611 completed
Fri Sep 29 21:26:48 2023: BS 612 completed
Fri Sep 29 21:27:05 2023: BS 613 completed
Fri Sep 29 21:27:21 2023: BS 614 completed
Fri Sep 29 21:27:37 2023: BS 615 completed
Fri Sep 29 21:27:54 2023: BS 616 completed
Fri Sep 29 21:28:10 2023: BS 617 completed
Fri Sep 29 21:28:27 2023: BS 618 completed
Fri Sep 29 21:28:43 2023: BS 619 completed
Fri Sep 29 21:28:59 2023: BS 620 completed
Fri Sep 29 21:29:16 2023: BS 621 completed
Fri Sep 29 21:29:32 2023: BS 622 completed
Fri Sep 29 21:29:48 2023: BS 623 completed
Fri Sep 29 21:30:05 2023: BS 624 completed
