# Supplementary material for: Continuous Flow Synthesis of Benzotriazin-4(3H)-ones via Visible Light Mediated Nitrogen-Centered Norrish Reaction
Source: Org Lett. 2024 Mar 11;26(12):2371–5. doi: 10.1021/acs.orglett.4c00248 (PMC10985655; doi:10.1021/acs.orglett.4c00248)
Supplement: Supplementary file 2 — ol4c00248_si_002.zip [file ol4c00248_si_002.zip › OL/FID/1c/JGL-340-c1_PROTON_20230929_01.fid/log]

Fri Sep 29 12:49:37 2023: Experiment started
Fri Sep 29 12:49:46 2023: BS 1 completed
Fri Sep 29 12:49:53 2023: BS 2 completed
Fri Sep 29 12:49:59 2023: BS 3 completed
