# Supplementary material for: Continuous Flow Synthesis of Benzotriazin-4(3H)-ones via Visible Light Mediated Nitrogen-Centered Norrish Reaction
Source: Org Lett. 2024 Mar 11;26(12):2371–5. doi: 10.1021/acs.orglett.4c00248 (PMC10985655; doi:10.1021/acs.orglett.4c00248)
Supplement: Supplementary file 2 — ol4c00248_si_002.zip [file ol4c00248_si_002.zip › OL/FID/1d/JGL-342-c2_PROTON_20231002_01.fid/log]

Mon Oct  2 19:06:29 2023: Experiment started
Mon Oct  2 19:06:39 2023: BS 1 completed
Mon Oct  2 19:06:45 2023: BS 2 completed
Mon Oct  2 19:06:51 2023: BS 3 completed
