# Supplementary material for: Continuous Flow Synthesis of Benzotriazin-4(3H)-ones via Visible Light Mediated Nitrogen-Centered Norrish Reaction
Source: Org Lett. 2024 Mar 11;26(12):2371–5. doi: 10.1021/acs.orglett.4c00248 (PMC10985655; doi:10.1021/acs.orglett.4c00248)
Supplement: Supplementary file 2 — ol4c00248_si_002.zip [file ol4c00248_si_002.zip › OL/FID/1h/JGL-345-c3_PROTON_20231009_01.fid/log]

Mon Oct  9 16:44:53 2023: Experiment started
Mon Oct  9 16:45:00 2023: BS 1 completed
Mon Oct  9 16:45:04 2023: BS 2 completed
Mon Oct  9 16:45:08 2023: BS 3 completed
Mon Oct  9 16:45:11 2023: BS 4 completed
Mon Oct  9 16:45:15 2023: BS 5 completed
Mon Oct  9 16:45:18 2023: BS 6 completed
Mon Oct  9 16:45:22 2023: BS 7 completed
