# Supplementary material for: Continuous Flow Synthesis of Benzotriazin-4(3H)-ones via Visible Light Mediated Nitrogen-Centered Norrish Reaction
Source: Org Lett. 2024 Mar 11;26(12):2371–5. doi: 10.1021/acs.orglett.4c00248 (PMC10985655; doi:10.1021/acs.orglett.4c00248)
Supplement: Supplementary file 2 — ol4c00248_si_002.zip [file ol4c00248_si_002.zip › OL/FID/1i/JGL-366-C2_CARBON_20231025_01.fid/log]

Tue Oct 24 21:33:01 2023: Experiment started
Tue Oct 24 21:37:43 2023: BS 1 completed
Tue Oct 24 21:37:59 2023: BS 2 completed
Tue Oct 24 21:38:16 2023: BS 3 completed
Tue Oct 24 21:38:25 2023: FID 1: ADC overflow
Tue Oct 24 21:38:32 2023: BS 4 completed
Tue Oct 24 21:38:49 2023: BS 5 completed
Tue Oct 24 21:39:05 2023: BS 6 completed
Tue Oct 24 21:39:21 2023: BS 7 completed
Tue Oct 24 21:39:38 2023: BS 8 completed
Tue Oct 24 21:39:54 2023: BS 9 completed
Tue Oct 24 21:40:11 2023: BS 10 completed
Tue Oct 24 21:40:27 2023: BS 11 completed
Tue Oct 24 21:40:43 2023: BS 12 completed
Tue Oct 24 21:41:00 2023: BS 13 completed
Tue Oct 24 21:41:16 2023: BS 14 completed
Tue Oct 24 21:41:33 2023: BS 15 completed
Tue Oct 24 21:41:49 2023: BS 16 completed
Tue Oct 24 21:42:05 2023: BS 17 completed
Tue Oct 24 21:42:22 2023: BS 18 completed
Tue Oct 24 21:42:38 2023: BS 19 completed
Tue Oct 24 21:42:54 2023: BS 20 completed
Tue Oct 24 21:43:11 2023: BS 21 completed
Tue Oct 24 21:43:27 2023: BS 22 completed
Tue Oct 24 21:43:44 2023: BS 23 completed
Tue Oct 24 21:44:00 2023: BS 24 completed
Tue Oct 24 21:44:16 2023: BS 25 completed
Tue Oct 24 21:44:33 2023: BS 26 completed
Tue Oct 24 21:44:49 2023: BS 27 completed
Tue Oct 24 21:45:06 2023: BS 28 completed
Tue Oct 24 21:45:22 2023: BS 29 completed
Tue Oct 24 21:45:38 2023: BS 30 completed
Tue Oct 24 21:45:55 2023: BS 31 completed
Tue Oct 24 21:46:11 2023: BS 32 completed
Tue Oct 24 21:46:28 2023: BS 33 completed
Tue Oct 24 21:46:44 2023: BS 34 completed
Tue Oct 24 21:47:00 2023: BS 35 completed
Tue Oct 24 21:47:17 2023: BS 36 completed
Tue Oct 24 21:47:33 2023: BS 37 completed
Tue Oct 24 21:47:49 2023: BS 38 completed
Tue Oct 24 21:48:06 2023: BS 39 completed
Tue Oct 24 21:48:22 2023: BS 40 completed
Tue Oct 24 21:48:39 2023: BS 41 completed
Tue Oct 24 21:48:55 2023: BS 42 completed
Tue Oct 24 21:49:11 2023: BS 43 completed
Tue Oct 24 21:49:28 2023: BS 44 completed
Tue Oct 24 21:49:44 2023: BS 45 completed
Tue Oct 24 21:50:01 2023: BS 46 completed
Tue Oct 24 21:50:17 2023: BS 47 completed
Tue Oct 24 21:50:33 2023: BS 48 completed
Tue Oct 24 21:50:50 2023: BS 49 completed
Tue Oct 24 21:51:06 2023: BS 50 completed
Tue Oct 24 21:51:23 2023: BS 51 completed
Tue Oct 24 21:51:39 2023: BS 52 completed
Tue Oct 24 21:51:55 2023: BS 53 completed
Tue Oct 24 21:52:12 2023: BS 54 completed
Tue Oct 24 21:52:28 2023: BS 55 completed
Tue Oct 24 21:52:44 2023: BS 56 completed
Tue Oct 24 21:53:01 2023: BS 57 completed
Tue Oct 24 21:53:17 2023: BS 58 completed
Tue Oct 24 21:53:34 2023: BS 59 completed
Tue Oct 24 21:53:50 2023: BS 60 completed
Tue Oct 24 21:54:06 2023: BS 61 completed
Tue Oct 24 21:54:23 2023: BS 62 completed
Tue Oct 24 21:54:39 2023: BS 63 completed
Tue Oct 24 21:54:56 2023: BS 64 completed
Tue Oct 24 21:55:12 2023: BS 65 completed
Tue Oct 24 21:55:28 2023: BS 66 completed
Tue Oct 24 21:55:45 2023: BS 67 completed
Tue Oct 24 21:56:01 2023: BS 68 completed
Tue Oct 24 21:56:18 2023: BS 69 completed
Tue Oct 24 21:56:34 2023: BS 70 completed
Tue Oct 24 21:56:50 2023: BS 71 completed
Tue Oct 24 21:57:07 2023: BS 72 completed
Tue Oct 24 21:57:23 2023: BS 73 completed
Tue Oct 24 21:57:39 2023: BS 74 completed
Tue Oct 24 21:57:56 2023: BS 75 completed
Tue Oct 24 21:58:12 2023: BS 76 completed
Tue Oct 24 21:58:29 2023: BS 77 completed
Tue Oct 24 21:58:45 2023: BS 78 completed
Tue Oct 24 21:59:01 2023: BS 79 completed
Tue Oct 24 21:59:18 2023: BS 80 completed
Tue Oct 24 21:59:34 2023: BS 81 completed
Tue Oct 24 21:59:51 2023: BS 82 completed
Tue Oct 24 22:00:07 2023: BS 83 completed
Tue Oct 24 22:00:23 2023: BS 84 completed
Tue Oct 24 22:00:40 2023: BS 85 completed
Tue Oct 24 22:00:56 2023: BS 86 completed
Tue Oct 24 22:01:13 2023: BS 87 completed
Tue Oct 24 22:01:29 2023: BS 88 completed
Tue Oct 24 22:01:45 2023: BS 89 completed
Tue Oct 24 22:02:02 2023: BS 90 completed
Tue Oct 24 22:02:18 2023: BS 91 completed
Tue Oct 24 22:02:34 2023: BS 92 completed
Tue Oct 24 22:02:51 2023: BS 93 completed
Tue Oct 24 22:03:07 2023: BS 94 completed
Tue Oct 24 22:03:24 2023: BS 95 completed
Tue Oct 24 22:03:40 2023: BS 96 completed
Tue Oct 24 22:03:56 2023: BS 97 completed
Tue Oct 24 22:04:13 2023: BS 98 completed
Tue Oct 24 22:04:29 2023: BS 99 completed
Tue Oct 24 22:04:46 2023: BS 100 completed
Tue Oct 24 22:05:02 2023: BS 101 completed
Tue Oct 24 22:05:18 2023: BS 102 completed
Tue Oct 24 22:05:35 2023: BS 103 completed
Tue Oct 24 22:05:51 2023: BS 104 completed
Tue Oct 24 22:06:08 2023: BS 105 completed
Tue Oct 24 22:06:24 2023: BS 106 completed
Tue Oct 24 22:06:40 2023: BS 107 completed
Tue Oct 24 22:06:57 2023: BS 108 completed
Tue Oct 24 22:07:13 2023: BS 109 completed
Tue Oct 24 22:07:29 2023: BS 110 completed
Tue Oct 24 22:07:46 2023: BS 111 completed
Tue Oct 24 22:08:02 2023: BS 112 completed
Tue Oct 24 22:08:19 2023: BS 113 completed
Tue Oct 24 22:08:35 2023: BS 114 completed
Tue Oct 24 22:08:51 2023: BS 115 completed
Tue Oct 24 22:09:08 2023: BS 116 completed
Tue Oct 24 22:09:24 2023: BS 117 completed
Tue Oct 24 22:09:41 2023: BS 118 completed
Tue Oct 24 22:09:57 2023: BS 119 completed
Tue Oct 24 22:10:13 2023: BS 120 completed
Tue Oct 24 22:10:30 2023: BS 121 completed
Tue Oct 24 22:10:46 2023: BS 122 completed
Tue Oct 24 22:11:03 2023: BS 123 completed
Tue Oct 24 22:11:19 2023: BS 124 completed
Tue Oct 24 22:11:35 2023: BS 125 completed
Tue Oct 24 22:11:52 2023: BS 126 completed
Tue Oct 24 22:12:08 2023: BS 127 completed
Tue Oct 24 22:12:24 2023: BS 128 completed
Tue Oct 24 22:12:41 2023: BS 129 completed
Tue Oct 24 22:12:57 2023: BS 130 completed
Tue Oct 24 22:13:14 2023: BS 131 completed
Tue Oct 24 22:13:30 2023: BS 132 completed
Tue Oct 24 22:13:46 2023: BS 133 completed
Tue Oct 24 22:14:03 2023: BS 134 completed
Tue Oct 24 22:14:19 2023: BS 135 completed
Tue Oct 24 22:14:36 2023: BS 136 completed
Tue Oct 24 22:14:52 2023: BS 137 completed
Tue Oct 24 22:15:08 2023: BS 138 completed
Tue Oct 24 22:15:25 2023: BS 139 completed
Tue Oct 24 22:15:41 2023: BS 140 completed
Tue Oct 24 22:15:58 2023: BS 141 completed
Tue Oct 24 22:16:14 2023: BS 142 completed
Tue Oct 24 22:16:30 2023: BS 143 completed
Tue Oct 24 22:16:47 2023: BS 144 completed
Tue Oct 24 22:17:03 2023: BS 145 completed
Tue Oct 24 22:17:19 2023: BS 146 completed
Tue Oct 24 22:17:36 2023: BS 147 completed
Tue Oct 24 22:17:52 2023: BS 148 completed
Tue Oct 24 22:18:09 2023: BS 149 completed
Tue Oct 24 22:18:25 2023: BS 150 completed
Tue Oct 24 22:18:41 2023: BS 151 completed
Tue Oct 24 22:18:58 2023: BS 152 completed
Tue Oct 24 22:19:14 2023: BS 153 completed
Tue Oct 24 22:19:31 2023: BS 154 completed
Tue Oct 24 22:19:47 2023: BS 155 completed
Tue Oct 24 22:20:03 2023: BS 156 completed
Tue Oct 24 22:20:20 2023: BS 157 completed
Tue Oct 24 22:20:36 2023: BS 158 completed
Tue Oct 24 22:20:53 2023: BS 159 completed
Tue Oct 24 22:21:09 2023: BS 160 completed
Tue Oct 24 22:21:25 2023: BS 161 completed
Tue Oct 24 22:21:42 2023: BS 162 completed
Tue Oct 24 22:21:58 2023: BS 163 completed
Tue Oct 24 22:22:14 2023: BS 164 completed
Tue Oct 24 22:22:31 2023: BS 165 completed
Tue Oct 24 22:22:47 2023: BS 166 completed
Tue Oct 24 22:23:04 2023: BS 167 completed
Tue Oct 24 22:23:20 2023: BS 168 completed
Tue Oct 24 22:23:36 2023: BS 169 completed
Tue Oct 24 22:23:53 2023: BS 170 completed
Tue Oct 24 22:24:09 2023: BS 171 completed
Tue Oct 24 22:24:26 2023: BS 172 completed
Tue Oct 24 22:24:42 2023: BS 173 completed
Tue Oct 24 22:24:58 2023: BS 174 completed
Tue Oct 24 22:25:15 2023: BS 175 completed
Tue Oct 24 22:25:31 2023: BS 176 completed
Tue Oct 24 22:25:48 2023: BS 177 completed
Tue Oct 24 22:26:04 2023: BS 178 completed
Tue Oct 24 22:26:20 2023: BS 179 completed
Tue Oct 24 22:26:37 2023: BS 180 completed
Tue Oct 24 22:26:53 2023: BS 181 completed
Tue Oct 24 22:27:09 2023: BS 182 completed
Tue Oct 24 22:27:26 2023: BS 183 completed
Tue Oct 24 22:27:42 2023: BS 184 completed
Tue Oct 24 22:27:59 2023: BS 185 completed
Tue Oct 24 22:28:15 2023: BS 186 completed
Tue Oct 24 22:28:31 2023: BS 187 completed
Tue Oct 24 22:28:48 2023: BS 188 completed
Tue Oct 24 22:29:04 2023: BS 189 completed
Tue Oct 24 22:29:21 2023: BS 190 completed
Tue Oct 24 22:29:37 2023: BS 191 completed
Tue Oct 24 22:29:53 2023: BS 192 completed
Tue Oct 24 22:30:10 2023: BS 193 completed
Tue Oct 24 22:30:26 2023: BS 194 completed
Tue Oct 24 22:30:43 2023: BS 195 completed
Tue Oct 24 22:30:59 2023: BS 196 completed
Tue Oct 24 22:31:15 2023: BS 197 completed
Tue Oct 24 22:31:32 2023: BS 198 completed
Tue Oct 24 22:31:48 2023: BS 199 completed
Tue Oct 24 22:32:04 2023: BS 200 completed
Tue Oct 24 22:32:21 2023: BS 201 completed
Tue Oct 24 22:32:37 2023: BS 202 completed
Tue Oct 24 22:32:54 2023: BS 203 completed
Tue Oct 24 22:33:10 2023: BS 204 completed
Tue Oct 24 22:33:26 2023: BS 205 completed
Tue Oct 24 22:33:43 2023: BS 206 completed
Tue Oct 24 22:33:59 2023: BS 207 completed
Tue Oct 24 22:34:16 2023: BS 208 completed
Tue Oct 24 22:34:32 2023: BS 209 completed
Tue Oct 24 22:34:48 2023: BS 210 completed
Tue Oct 24 22:35:05 2023: BS 211 completed
Tue Oct 24 22:35:21 2023: BS 212 completed
Tue Oct 24 22:35:38 2023: BS 213 completed
Tue Oct 24 22:35:54 2023: BS 214 completed
Tue Oct 24 22:36:10 2023: BS 215 completed
Tue Oct 24 22:36:27 2023: BS 216 completed
Tue Oct 24 22:36:43 2023: BS 217 completed
Tue Oct 24 22:36:59 2023: BS 218 completed
Tue Oct 24 22:37:16 2023: BS 219 completed
Tue Oct 24 22:37:32 2023: BS 220 completed
Tue Oct 24 22:37:49 2023: BS 221 completed
Tue Oct 24 22:38:05 2023: BS 222 completed
Tue Oct 24 22:38:21 2023: BS 223 completed
Tue Oct 24 22:38:38 2023: BS 224 completed
Tue Oct 24 22:38:54 2023: BS 225 completed
Tue Oct 24 22:39:11 2023: BS 226 completed
Tue Oct 24 22:39:27 2023: BS 227 completed
Tue Oct 24 22:39:43 2023: BS 228 completed
Tue Oct 24 22:40:00 2023: BS 229 completed
Tue Oct 24 22:40:16 2023: BS 230 completed
Tue Oct 24 22:40:33 2023: BS 231 completed
Tue Oct 24 22:40:49 2023: BS 232 completed
Tue Oct 24 22:41:05 2023: BS 233 completed
Tue Oct 24 22:41:22 2023: BS 234 completed
Tue Oct 24 22:41:38 2023: BS 235 completed
Tue Oct 24 22:41:54 2023: BS 236 completed
Tue Oct 24 22:42:11 2023: BS 237 completed
Tue Oct 24 22:42:27 2023: BS 238 completed
Tue Oct 24 22:42:44 2023: BS 239 completed
Tue Oct 24 22:43:00 2023: BS 240 completed
Tue Oct 24 22:43:16 2023: BS 241 completed
Tue Oct 24 22:43:33 2023: BS 242 completed
Tue Oct 24 22:43:49 2023: BS 243 completed
Tue Oct 24 22:44:06 2023: BS 244 completed
Tue Oct 24 22:44:22 2023: BS 245 completed
Tue Oct 24 22:44:38 2023: BS 246 completed
Tue Oct 24 22:44:55 2023: BS 247 completed
Tue Oct 24 22:45:11 2023: BS 248 completed
Tue Oct 24 22:45:28 2023: BS 249 completed
Tue Oct 24 22:45:44 2023: BS 250 completed
Tue Oct 24 22:46:00 2023: BS 251 completed
Tue Oct 24 22:46:17 2023: BS 252 completed
Tue Oct 24 22:46:33 2023: BS 253 completed
Tue Oct 24 22:46:49 2023: BS 254 completed
Tue Oct 24 22:47:06 2023: BS 255 completed
Tue Oct 24 22:47:22 2023: BS 256 completed
Tue Oct 24 22:47:39 2023: BS 257 completed
Tue Oct 24 22:47:55 2023: BS 258 completed
Tue Oct 24 22:48:11 2023: BS 259 completed
Tue Oct 24 22:48:28 2023: BS 260 completed
Tue Oct 24 22:48:44 2023: BS 261 completed
Tue Oct 24 22:49:01 2023: BS 262 completed
Tue Oct 24 22:49:17 2023: BS 263 completed
Tue Oct 24 22:49:33 2023: BS 264 completed
Tue Oct 24 22:49:50 2023: BS 265 completed
Tue Oct 24 22:50:06 2023: BS 266 completed
Tue Oct 24 22:50:23 2023: BS 267 completed
Tue Oct 24 22:50:39 2023: BS 268 completed
Tue Oct 24 22:50:55 2023: BS 269 completed
Tue Oct 24 22:51:12 2023: BS 270 completed
Tue Oct 24 22:51:28 2023: BS 271 completed
Tue Oct 24 22:51:44 2023: BS 272 completed
Tue Oct 24 22:52:01 2023: BS 273 completed
Tue Oct 24 22:52:17 2023: BS 274 completed
Tue Oct 24 22:52:34 2023: BS 275 completed
Tue Oct 24 22:52:50 2023: BS 276 completed
Tue Oct 24 22:53:06 2023: BS 277 completed
Tue Oct 24 22:53:23 2023: BS 278 completed
Tue Oct 24 22:53:39 2023: BS 279 completed
Tue Oct 24 22:53:56 2023: BS 280 completed
Tue Oct 24 22:54:12 2023: BS 281 completed
Tue Oct 24 22:54:28 2023: BS 282 completed
Tue Oct 24 22:54:45 2023: BS 283 completed
Tue Oct 24 22:55:01 2023: BS 284 completed
Tue Oct 24 22:55:18 2023: BS 285 completed
Tue Oct 24 22:55:34 2023: BS 286 completed
Tue Oct 24 22:55:50 2023: BS 287 completed
Tue Oct 24 22:56:07 2023: BS 288 completed
Tue Oct 24 22:56:23 2023: BS 289 completed
Tue Oct 24 22:56:39 2023: BS 290 completed
Tue Oct 24 22:56:56 2023: BS 291 completed
Tue Oct 24 22:57:12 2023: BS 292 completed
Tue Oct 24 22:57:29 2023: BS 293 completed
Tue Oct 24 22:57:45 2023: BS 294 completed
Tue Oct 24 22:58:01 2023: BS 295 completed
Tue Oct 24 22:58:18 2023: BS 296 completed
Tue Oct 24 22:58:34 2023: BS 297 completed
Tue Oct 24 22:58:51 2023: BS 298 completed
Tue Oct 24 22:59:07 2023: BS 299 completed
Tue Oct 24 22:59:23 2023: BS 300 completed
Tue Oct 24 22:59:40 2023: BS 301 completed
Tue Oct 24 22:59:56 2023: BS 302 completed
Tue Oct 24 23:00:13 2023: BS 303 completed
Tue Oct 24 23:00:29 2023: BS 304 completed
Tue Oct 24 23:00:45 2023: BS 305 completed
Tue Oct 24 23:01:02 2023: BS 306 completed
Tue Oct 24 23:01:18 2023: BS 307 completed
Tue Oct 24 23:01:34 2023: BS 308 completed
Tue Oct 24 23:01:51 2023: BS 309 completed
Tue Oct 24 23:02:07 2023: BS 310 completed
Tue Oct 24 23:02:24 2023: BS 311 completed
Tue Oct 24 23:02:40 2023: BS 312 completed
Tue Oct 24 23:02:56 2023: BS 313 completed
Tue Oct 24 23:03:13 2023: BS 314 completed
Tue Oct 24 23:03:29 2023: BS 315 completed
Tue Oct 24 23:03:46 2023: BS 316 completed
Tue Oct 24 23:04:02 2023: BS 317 completed
Tue Oct 24 23:04:18 2023: BS 318 completed
Tue Oct 24 23:04:35 2023: BS 319 completed
Tue Oct 24 23:04:51 2023: BS 320 completed
Tue Oct 24 23:05:08 2023: BS 321 completed
Tue Oct 24 23:05:24 2023: BS 322 completed
Tue Oct 24 23:05:40 2023: BS 323 completed
Tue Oct 24 23:05:57 2023: BS 324 completed
Tue Oct 24 23:06:13 2023: BS 325 completed
Tue Oct 24 23:06:29 2023: BS 326 completed
Tue Oct 24 23:06:46 2023: BS 327 completed
Tue Oct 24 23:07:02 2023: BS 328 completed
Tue Oct 24 23:07:19 2023: BS 329 completed
Tue Oct 24 23:07:35 2023: BS 330 completed
Tue Oct 24 23:07:51 2023: BS 331 completed
Tue Oct 24 23:08:08 2023: BS 332 completed
Tue Oct 24 23:08:24 2023: BS 333 completed
Tue Oct 24 23:08:41 2023: BS 334 completed
Tue Oct 24 23:08:57 2023: BS 335 completed
Tue Oct 24 23:09:13 2023: BS 336 completed
Tue Oct 24 23:09:30 2023: BS 337 completed
Tue Oct 24 23:09:46 2023: BS 338 completed
Tue Oct 24 23:10:03 2023: BS 339 completed
Tue Oct 24 23:10:19 2023: BS 340 completed
Tue Oct 24 23:10:35 2023: BS 341 completed
Tue Oct 24 23:10:52 2023: BS 342 completed
Tue Oct 24 23:11:08 2023: BS 343 completed
Tue Oct 24 23:11:24 2023: BS 344 completed
Tue Oct 24 23:11:41 2023: BS 345 completed
Tue Oct 24 23:11:57 2023: BS 346 completed
Tue Oct 24 23:12:14 2023: BS 347 completed
Tue Oct 24 23:12:30 2023: BS 348 completed
Tue Oct 24 23:12:46 2023: BS 349 completed
Tue Oct 24 23:13:03 2023: BS 350 completed
Tue Oct 24 23:13:19 2023: BS 351 completed
Tue Oct 24 23:13:36 2023: BS 352 completed
Tue Oct 24 23:13:52 2023: BS 353 completed
Tue Oct 24 23:14:08 2023: BS 354 completed
Tue Oct 24 23:14:25 2023: BS 355 completed
Tue Oct 24 23:14:41 2023: BS 356 completed
Tue Oct 24 23:14:58 2023: BS 357 completed
Tue Oct 24 23:15:14 2023: BS 358 completed
Tue Oct 24 23:15:30 2023: BS 359 completed
Tue Oct 24 23:15:47 2023: BS 360 completed
Tue Oct 24 23:16:03 2023: BS 361 completed
Tue Oct 24 23:16:19 2023: BS 362 completed
Tue Oct 24 23:16:36 2023: BS 363 completed
Tue Oct 24 23:16:52 2023: BS 364 completed
Tue Oct 24 23:17:09 2023: BS 365 completed
Tue Oct 24 23:17:25 2023: BS 366 completed
Tue Oct 24 23:17:41 2023: BS 367 completed
Tue Oct 24 23:17:58 2023: BS 368 completed
Tue Oct 24 23:18:14 2023: BS 369 completed
Tue Oct 24 23:18:31 2023: BS 370 completed
Tue Oct 24 23:18:47 2023: BS 371 completed
Tue Oct 24 23:19:03 2023: BS 372 completed
Tue Oct 24 23:19:20 2023: BS 373 completed
Tue Oct 24 23:19:36 2023: BS 374 completed
Tue Oct 24 23:19:53 2023: BS 375 completed
Tue Oct 24 23:20:09 2023: BS 376 completed
Tue Oct 24 23:20:25 2023: BS 377 completed
Tue Oct 24 23:20:42 2023: BS 378 completed
Tue Oct 24 23:20:58 2023: BS 379 completed
Tue Oct 24 23:21:14 2023: BS 380 completed
Tue Oct 24 23:21:31 2023: BS 381 completed
Tue Oct 24 23:21:47 2023: BS 382 completed
Tue Oct 24 23:22:04 2023: BS 383 completed
Tue Oct 24 23:22:20 2023: BS 384 completed
Tue Oct 24 23:22:36 2023: BS 385 completed
Tue Oct 24 23:22:53 2023: BS 386 completed
Tue Oct 24 23:23:09 2023: BS 387 completed
Tue Oct 24 23:23:26 2023: BS 388 completed
Tue Oct 24 23:23:42 2023: BS 389 completed
Tue Oct 24 23:23:58 2023: BS 390 completed
Tue Oct 24 23:24:15 2023: BS 391 completed
Tue Oct 24 23:24:31 2023: BS 392 completed
Tue Oct 24 23:24:48 2023: BS 393 completed
Tue Oct 24 23:25:04 2023: BS 394 completed
Tue Oct 24 23:25:20 2023: BS 395 completed
Tue Oct 24 23:25:37 2023: BS 396 completed
Tue Oct 24 23:25:53 2023: BS 397 completed
Tue Oct 24 23:26:09 2023: BS 398 completed
Tue Oct 24 23:26:26 2023: BS 399 completed
Tue Oct 24 23:26:42 2023: BS 400 completed
Tue Oct 24 23:26:59 2023: BS 401 completed
Tue Oct 24 23:27:15 2023: BS 402 completed
Tue Oct 24 23:27:31 2023: BS 403 completed
Tue Oct 24 23:27:48 2023: BS 404 completed
Tue Oct 24 23:28:04 2023: BS 405 completed
Tue Oct 24 23:28:21 2023: BS 406 completed
Tue Oct 24 23:28:37 2023: BS 407 completed
Tue Oct 24 23:28:53 2023: BS 408 completed
Tue Oct 24 23:29:10 2023: BS 409 completed
Tue Oct 24 23:29:26 2023: BS 410 completed
Tue Oct 24 23:29:43 2023: BS 411 completed
Tue Oct 24 23:29:59 2023: BS 412 completed
Tue Oct 24 23:30:15 2023: BS 413 completed
Tue Oct 24 23:30:32 2023: BS 414 completed
Tue Oct 24 23:30:48 2023: BS 415 completed
Tue Oct 24 23:31:04 2023: BS 416 completed
Tue Oct 24 23:31:21 2023: BS 417 completed
Tue Oct 24 23:31:37 2023: BS 418 completed
Tue Oct 24 23:31:54 2023: BS 419 completed
Tue Oct 24 23:32:10 2023: BS 420 completed
Tue Oct 24 23:32:26 2023: BS 421 completed
Tue Oct 24 23:32:43 2023: BS 422 completed
Tue Oct 24 23:32:59 2023: BS 423 completed
Tue Oct 24 23:33:16 2023: BS 424 completed
Tue Oct 24 23:33:32 2023: BS 425 completed
Tue Oct 24 23:33:48 2023: BS 426 completed
Tue Oct 24 23:34:05 2023: BS 427 completed
Tue Oct 24 23:34:21 2023: BS 428 completed
Tue Oct 24 23:34:38 2023: BS 429 completed
Tue Oct 24 23:34:54 2023: BS 430 completed
Tue Oct 24 23:35:10 2023: BS 431 completed
Tue Oct 24 23:35:27 2023: BS 432 completed
Tue Oct 24 23:35:43 2023: BS 433 completed
Tue Oct 24 23:35:59 2023: BS 434 completed
Tue Oct 24 23:36:16 2023: BS 435 completed
Tue Oct 24 23:36:32 2023: BS 436 completed
Tue Oct 24 23:36:49 2023: BS 437 completed
Tue Oct 24 23:37:05 2023: BS 438 completed
Tue Oct 24 23:37:21 2023: BS 439 completed
Tue Oct 24 23:37:38 2023: BS 440 completed
Tue Oct 24 23:37:54 2023: BS 441 completed
Tue Oct 24 23:38:11 2023: BS 442 completed
Tue Oct 24 23:38:27 2023: BS 443 completed
Tue Oct 24 23:38:43 2023: BS 444 completed
Tue Oct 24 23:39:00 2023: BS 445 completed
Tue Oct 24 23:39:16 2023: BS 446 completed
Tue Oct 24 23:39:33 2023: BS 447 completed
Tue Oct 24 23:39:49 2023: BS 448 completed
Tue Oct 24 23:40:05 2023: BS 449 completed
Tue Oct 24 23:40:22 2023: BS 450 completed
Tue Oct 24 23:40:38 2023: BS 451 completed
Tue Oct 24 23:40:54 2023: BS 452 completed
Tue Oct 24 23:41:11 2023: BS 453 completed
Tue Oct 24 23:41:27 2023: BS 454 completed
Tue Oct 24 23:41:44 2023: BS 455 completed
Tue Oct 24 23:42:00 2023: BS 456 completed
Tue Oct 24 23:42:16 2023: BS 457 completed
Tue Oct 24 23:42:33 2023: BS 458 completed
Tue Oct 24 23:42:49 2023: BS 459 completed
Tue Oct 24 23:43:06 2023: BS 460 completed
Tue Oct 24 23:43:22 2023: BS 461 completed
Tue Oct 24 23:43:38 2023: BS 462 completed
Tue Oct 24 23:43:55 2023: BS 463 completed
Tue Oct 24 23:44:11 2023: BS 464 completed
Tue Oct 24 23:44:28 2023: BS 465 completed
Tue Oct 24 23:44:44 2023: BS 466 completed
Tue Oct 24 23:45:00 2023: BS 467 completed
Tue Oct 24 23:45:17 2023: BS 468 completed
Tue Oct 24 23:45:33 2023: BS 469 completed
Tue Oct 24 23:45:49 2023: BS 470 completed
Tue Oct 24 23:46:06 2023: BS 471 completed
Tue Oct 24 23:46:22 2023: BS 472 completed
Tue Oct 24 23:46:39 2023: BS 473 completed
Tue Oct 24 23:46:55 2023: BS 474 completed
Tue Oct 24 23:47:11 2023: BS 475 completed
Tue Oct 24 23:47:28 2023: BS 476 completed
Tue Oct 24 23:47:44 2023: BS 477 completed
Tue Oct 24 23:48:01 2023: BS 478 completed
Tue Oct 24 23:48:17 2023: BS 479 completed
Tue Oct 24 23:48:33 2023: BS 480 completed
Tue Oct 24 23:48:50 2023: BS 481 completed
Tue Oct 24 23:49:06 2023: BS 482 completed
Tue Oct 24 23:49:23 2023: BS 483 completed
Tue Oct 24 23:49:39 2023: BS 484 completed
Tue Oct 24 23:49:55 2023: BS 485 completed
Tue Oct 24 23:50:12 2023: BS 486 completed
Tue Oct 24 23:50:28 2023: BS 487 completed
Tue Oct 24 23:50:44 2023: BS 488 completed
Tue Oct 24 23:51:01 2023: BS 489 completed
Tue Oct 24 23:51:17 2023: BS 490 completed
Tue Oct 24 23:51:34 2023: BS 491 completed
Tue Oct 24 23:51:50 2023: BS 492 completed
Tue Oct 24 23:52:06 2023: BS 493 completed
Tue Oct 24 23:52:23 2023: BS 494 completed
Tue Oct 24 23:52:39 2023: BS 495 completed
Tue Oct 24 23:52:56 2023: BS 496 completed
Tue Oct 24 23:53:12 2023: BS 497 completed
Tue Oct 24 23:53:28 2023: BS 498 completed
Tue Oct 24 23:53:45 2023: BS 499 completed
Tue Oct 24 23:54:01 2023: BS 500 completed
Tue Oct 24 23:54:18 2023: BS 501 completed
Tue Oct 24 23:54:34 2023: BS 502 completed
Tue Oct 24 23:54:50 2023: BS 503 completed
Tue Oct 24 23:55:07 2023: BS 504 completed
Tue Oct 24 23:55:23 2023: BS 505 completed
Tue Oct 24 23:55:39 2023: BS 506 completed
Tue Oct 24 23:55:56 2023: BS 507 completed
Tue Oct 24 23:56:12 2023: BS 508 completed
Tue Oct 24 23:56:29 2023: BS 509 completed
Tue Oct 24 23:56:45 2023: BS 510 completed
Tue Oct 24 23:57:01 2023: BS 511 completed
Tue Oct 24 23:57:18 2023: BS 512 completed
Tue Oct 24 23:57:34 2023: BS 513 completed
Tue Oct 24 23:57:51 2023: BS 514 completed
Tue Oct 24 23:58:07 2023: BS 515 completed
Tue Oct 24 23:58:23 2023: BS 516 completed
Tue Oct 24 23:58:40 2023: BS 517 completed
Tue Oct 24 23:58:56 2023: BS 518 completed
Tue Oct 24 23:59:13 2023: BS 519 completed
Tue Oct 24 23:59:29 2023: BS 520 completed
Tue Oct 24 23:59:45 2023: BS 521 completed
Wed Oct 25 00:00:02 2023: BS 522 completed
Wed Oct 25 00:00:18 2023: BS 523 completed
Wed Oct 25 00:00:34 2023: BS 524 completed
Wed Oct 25 00:00:51 2023: BS 525 completed
Wed Oct 25 00:01:07 2023: BS 526 completed
Wed Oct 25 00:01:24 2023: BS 527 completed
Wed Oct 25 00:01:40 2023: BS 528 completed
Wed Oct 25 00:01:56 2023: BS 529 completed
Wed Oct 25 00:02:13 2023: BS 530 completed
Wed Oct 25 00:02:29 2023: BS 531 completed
Wed Oct 25 00:02:46 2023: BS 532 completed
Wed Oct 25 00:03:02 2023: BS 533 completed
Wed Oct 25 00:03:18 2023: BS 534 completed
Wed Oct 25 00:03:35 2023: BS 535 completed
Wed Oct 25 00:03:51 2023: BS 536 completed
Wed Oct 25 00:04:08 2023: BS 537 completed
Wed Oct 25 00:04:24 2023: BS 538 completed
Wed Oct 25 00:04:40 2023: BS 539 completed
Wed Oct 25 00:04:57 2023: BS 540 completed
Wed Oct 25 00:05:13 2023: BS 541 completed
Wed Oct 25 00:05:29 2023: BS 542 completed
Wed Oct 25 00:05:46 2023: BS 543 completed
Wed Oct 25 00:06:02 2023: BS 544 completed
Wed Oct 25 00:06:19 2023: BS 545 completed
Wed Oct 25 00:06:35 2023: BS 546 completed
Wed Oct 25 00:06:51 2023: BS 547 completed
Wed Oct 25 00:07:08 2023: BS 548 completed
Wed Oct 25 00:07:24 2023: BS 549 completed
Wed Oct 25 00:07:41 2023: BS 550 completed
Wed Oct 25 00:07:57 2023: BS 551 completed
Wed Oct 25 00:08:13 2023: BS 552 completed
Wed Oct 25 00:08:30 2023: BS 553 completed
Wed Oct 25 00:08:46 2023: BS 554 completed
Wed Oct 25 00:09:03 2023: BS 555 completed
Wed Oct 25 00:09:19 2023: BS 556 completed
Wed Oct 25 00:09:35 2023: BS 557 completed
Wed Oct 25 00:09:52 2023: BS 558 completed
Wed Oct 25 00:10:08 2023: BS 559 completed
Wed Oct 25 00:10:24 2023: BS 560 completed
Wed Oct 25 00:10:41 2023: BS 561 completed
Wed Oct 25 00:10:57 2023: BS 562 completed
Wed Oct 25 00:11:14 2023: BS 563 completed
Wed Oct 25 00:11:30 2023: BS 564 completed
Wed Oct 25 00:11:46 2023: BS 565 completed
Wed Oct 25 00:12:03 2023: BS 566 completed
Wed Oct 25 00:12:19 2023: BS 567 completed
Wed Oct 25 00:12:36 2023: BS 568 completed
Wed Oct 25 00:12:52 2023: BS 569 completed
Wed Oct 25 00:13:08 2023: BS 570 completed
Wed Oct 25 00:13:25 2023: BS 571 completed
Wed Oct 25 00:13:41 2023: BS 572 completed
Wed Oct 25 00:13:58 2023: BS 573 completed
Wed Oct 25 00:14:14 2023: BS 574 completed
Wed Oct 25 00:14:30 2023: BS 575 completed
Wed Oct 25 00:14:47 2023: BS 576 completed
Wed Oct 25 00:15:03 2023: BS 577 completed
Wed Oct 25 00:15:19 2023: BS 578 completed
Wed Oct 25 00:15:36 2023: BS 579 completed
Wed Oct 25 00:15:52 2023: BS 580 completed
Wed Oct 25 00:16:09 2023: BS 581 completed
Wed Oct 25 00:16:25 2023: BS 582 completed
Wed Oct 25 00:16:41 2023: BS 583 completed
Wed Oct 25 00:16:58 2023: BS 584 completed
Wed Oct 25 00:17:14 2023: BS 585 completed
Wed Oct 25 00:17:31 2023: BS 586 completed
Wed Oct 25 00:17:47 2023: BS 587 completed
Wed Oct 25 00:18:03 2023: BS 588 completed
Wed Oct 25 00:18:20 2023: BS 589 completed
Wed Oct 25 00:18:36 2023: BS 590 completed
Wed Oct 25 00:18:53 2023: BS 591 completed
Wed Oct 25 00:19:09 2023: BS 592 completed
Wed Oct 25 00:19:25 2023: BS 593 completed
Wed Oct 25 00:19:42 2023: BS 594 completed
Wed Oct 25 00:19:58 2023: BS 595 completed
Wed Oct 25 00:20:14 2023: BS 596 completed
Wed Oct 25 00:20:31 2023: BS 597 completed
Wed Oct 25 00:20:47 2023: BS 598 completed
Wed Oct 25 00:21:04 2023: BS 599 completed
Wed Oct 25 00:21:20 2023: BS 600 completed
Wed Oct 25 00:21:36 2023: BS 601 completed
Wed Oct 25 00:21:53 2023: BS 602 completed
Wed Oct 25 00:22:09 2023: BS 603 completed
Wed Oct 25 00:22:26 2023: BS 604 completed
Wed Oct 25 00:22:42 2023: BS 605 completed
Wed Oct 25 00:22:58 2023: BS 606 completed
Wed Oct 25 00:23:15 2023: BS 607 completed
Wed Oct 25 00:23:31 2023: BS 608 completed
Wed Oct 25 00:23:48 2023: BS 609 completed
Wed Oct 25 00:24:04 2023: BS 610 completed
Wed Oct 25 00:24:20 2023: BS 611 completed
Wed Oct 25 00:24:37 2023: BS 612 completed
Wed Oct 25 00:24:53 2023: BS 613 completed
Wed Oct 25 00:25:09 2023: BS 614 completed
Wed Oct 25 00:25:26 2023: BS 615 completed
Wed Oct 25 00:25:42 2023: BS 616 completed
Wed Oct 25 00:25:59 2023: BS 617 completed
Wed Oct 25 00:26:15 2023: BS 618 completed
Wed Oct 25 00:26:31 2023: BS 619 completed
Wed Oct 25 00:26:48 2023: BS 620 completed
Wed Oct 25 00:27:04 2023: BS 621 completed
Wed Oct 25 00:27:21 2023: BS 622 completed
Wed Oct 25 00:27:37 2023: BS 623 completed
Wed Oct 25 00:27:53 2023: BS 624 completed
