# Supplementary material for: Continuous Flow Synthesis of Benzotriazin-4(3H)-ones via Visible Light Mediated Nitrogen-Centered Norrish Reaction
Source: Org Lett. 2024 Mar 11;26(12):2371–5. doi: 10.1021/acs.orglett.4c00248 (PMC10985655; doi:10.1021/acs.orglett.4c00248)
Supplement: Supplementary file 2 — ol4c00248_si_002.zip [file ol4c00248_si_002.zip › OL/FID/1j/JGL-347-C1_CARBON_20231011_01.fid/log]

Tue Oct 10 22:00:04 2023: Experiment started
Tue Oct 10 22:04:46 2023: BS 1 completed
Tue Oct 10 22:05:03 2023: BS 2 completed
Tue Oct 10 22:05:19 2023: BS 3 completed
Tue Oct 10 22:05:35 2023: BS 4 completed
Tue Oct 10 22:05:52 2023: BS 5 completed
Tue Oct 10 22:06:08 2023: BS 6 completed
Tue Oct 10 22:06:25 2023: BS 7 completed
Tue Oct 10 22:06:41 2023: BS 8 completed
Tue Oct 10 22:06:57 2023: BS 9 completed
Tue Oct 10 22:07:14 2023: BS 10 completed
Tue Oct 10 22:07:30 2023: BS 11 completed
Tue Oct 10 22:07:46 2023: BS 12 completed
Tue Oct 10 22:08:03 2023: BS 13 completed
Tue Oct 10 22:08:19 2023: BS 14 completed
Tue Oct 10 22:08:36 2023: BS 15 completed
Tue Oct 10 22:08:52 2023: BS 16 completed
Tue Oct 10 22:09:08 2023: BS 17 completed
Tue Oct 10 22:09:25 2023: BS 18 completed
Tue Oct 10 22:09:41 2023: BS 19 completed
Tue Oct 10 22:09:58 2023: BS 20 completed
Tue Oct 10 22:10:14 2023: BS 21 completed
Tue Oct 10 22:10:30 2023: BS 22 completed
Tue Oct 10 22:10:47 2023: BS 23 completed
Tue Oct 10 22:11:03 2023: BS 24 completed
Tue Oct 10 22:11:20 2023: BS 25 completed
Tue Oct 10 22:11:36 2023: BS 26 completed
Tue Oct 10 22:11:52 2023: BS 27 completed
Tue Oct 10 22:12:09 2023: BS 28 completed
Tue Oct 10 22:12:25 2023: BS 29 completed
Tue Oct 10 22:12:41 2023: BS 30 completed
Tue Oct 10 22:12:58 2023: BS 31 completed
Tue Oct 10 22:13:14 2023: BS 32 completed
Tue Oct 10 22:13:31 2023: BS 33 completed
Tue Oct 10 22:13:47 2023: BS 34 completed
Tue Oct 10 22:14:03 2023: BS 35 completed
Tue Oct 10 22:14:20 2023: BS 36 completed
Tue Oct 10 22:14:36 2023: BS 37 completed
Tue Oct 10 22:14:53 2023: BS 38 completed
Tue Oct 10 22:15:09 2023: BS 39 completed
Tue Oct 10 22:15:25 2023: BS 40 completed
Tue Oct 10 22:15:42 2023: BS 41 completed
Tue Oct 10 22:15:58 2023: BS 42 completed
Tue Oct 10 22:16:15 2023: BS 43 completed
Tue Oct 10 22:16:31 2023: BS 44 completed
Tue Oct 10 22:16:47 2023: BS 45 completed
Tue Oct 10 22:17:04 2023: BS 46 completed
Tue Oct 10 22:17:20 2023: BS 47 completed
Tue Oct 10 22:17:36 2023: BS 48 completed
Tue Oct 10 22:17:53 2023: BS 49 completed
Tue Oct 10 22:18:09 2023: BS 50 completed
Tue Oct 10 22:18:26 2023: BS 51 completed
Tue Oct 10 22:18:42 2023: BS 52 completed
Tue Oct 10 22:18:58 2023: BS 53 completed
Tue Oct 10 22:19:15 2023: BS 54 completed
Tue Oct 10 22:19:31 2023: BS 55 completed
Tue Oct 10 22:19:48 2023: BS 56 completed
Tue Oct 10 22:20:04 2023: BS 57 completed
Tue Oct 10 22:20:20 2023: BS 58 completed
Tue Oct 10 22:20:37 2023: BS 59 completed
Tue Oct 10 22:20:53 2023: BS 60 completed
Tue Oct 10 22:21:10 2023: BS 61 completed
Tue Oct 10 22:21:26 2023: BS 62 completed
Tue Oct 10 22:21:42 2023: BS 63 completed
Tue Oct 10 22:21:59 2023: BS 64 completed
Tue Oct 10 22:22:15 2023: BS 65 completed
Tue Oct 10 22:22:31 2023: BS 66 completed
Tue Oct 10 22:22:48 2023: BS 67 completed
Tue Oct 10 22:23:04 2023: BS 68 completed
Tue Oct 10 22:23:21 2023: BS 69 completed
Tue Oct 10 22:23:37 2023: BS 70 completed
Tue Oct 10 22:23:53 2023: BS 71 completed
Tue Oct 10 22:24:10 2023: BS 72 completed
Tue Oct 10 22:24:26 2023: BS 73 completed
Tue Oct 10 22:24:43 2023: BS 74 completed
Tue Oct 10 22:24:59 2023: BS 75 completed
Tue Oct 10 22:25:15 2023: BS 76 completed
Tue Oct 10 22:25:32 2023: BS 77 completed
Tue Oct 10 22:25:48 2023: BS 78 completed
Tue Oct 10 22:26:05 2023: BS 79 completed
Tue Oct 10 22:26:21 2023: BS 80 completed
Tue Oct 10 22:26:37 2023: BS 81 completed
Tue Oct 10 22:26:54 2023: BS 82 completed
Tue Oct 10 22:27:10 2023: BS 83 completed
Tue Oct 10 22:27:26 2023: BS 84 completed
Tue Oct 10 22:27:43 2023: BS 85 completed
Tue Oct 10 22:27:59 2023: BS 86 completed
Tue Oct 10 22:28:16 2023: BS 87 completed
Tue Oct 10 22:28:32 2023: BS 88 completed
Tue Oct 10 22:28:48 2023: BS 89 completed
Tue Oct 10 22:29:05 2023: BS 90 completed
Tue Oct 10 22:29:21 2023: BS 91 completed
Tue Oct 10 22:29:38 2023: BS 92 completed
Tue Oct 10 22:29:54 2023: BS 93 completed
Tue Oct 10 22:30:10 2023: BS 94 completed
Tue Oct 10 22:30:27 2023: BS 95 completed
Tue Oct 10 22:30:43 2023: BS 96 completed
Tue Oct 10 22:31:00 2023: BS 97 completed
Tue Oct 10 22:31:16 2023: BS 98 completed
Tue Oct 10 22:31:32 2023: BS 99 completed
Tue Oct 10 22:31:49 2023: BS 100 completed
Tue Oct 10 22:32:05 2023: BS 101 completed
Tue Oct 10 22:32:21 2023: BS 102 completed
Tue Oct 10 22:32:38 2023: BS 103 completed
Tue Oct 10 22:32:54 2023: BS 104 completed
Tue Oct 10 22:33:11 2023: BS 105 completed
Tue Oct 10 22:33:27 2023: BS 106 completed
Tue Oct 10 22:33:43 2023: BS 107 completed
Tue Oct 10 22:34:00 2023: BS 108 completed
Tue Oct 10 22:34:16 2023: BS 109 completed
Tue Oct 10 22:34:33 2023: BS 110 completed
Tue Oct 10 22:34:49 2023: BS 111 completed
Tue Oct 10 22:35:05 2023: BS 112 completed
Tue Oct 10 22:35:22 2023: BS 113 completed
Tue Oct 10 22:35:38 2023: BS 114 completed
Tue Oct 10 22:35:55 2023: BS 115 completed
Tue Oct 10 22:36:11 2023: BS 116 completed
Tue Oct 10 22:36:27 2023: BS 117 completed
Tue Oct 10 22:36:44 2023: BS 118 completed
Tue Oct 10 22:37:00 2023: BS 119 completed
Tue Oct 10 22:37:16 2023: BS 120 completed
Tue Oct 10 22:37:33 2023: BS 121 completed
Tue Oct 10 22:37:49 2023: BS 122 completed
Tue Oct 10 22:38:06 2023: BS 123 completed
Tue Oct 10 22:38:22 2023: BS 124 completed
Tue Oct 10 22:38:38 2023: BS 125 completed
Tue Oct 10 22:38:55 2023: BS 126 completed
Tue Oct 10 22:39:11 2023: BS 127 completed
Tue Oct 10 22:39:28 2023: BS 128 completed
Tue Oct 10 22:39:44 2023: BS 129 completed
Tue Oct 10 22:40:00 2023: BS 130 completed
Tue Oct 10 22:40:17 2023: BS 131 completed
Tue Oct 10 22:40:33 2023: BS 132 completed
Tue Oct 10 22:40:50 2023: BS 133 completed
Tue Oct 10 22:41:06 2023: BS 134 completed
Tue Oct 10 22:41:22 2023: BS 135 completed
Tue Oct 10 22:41:39 2023: BS 136 completed
Tue Oct 10 22:41:55 2023: BS 137 completed
Tue Oct 10 22:42:11 2023: BS 138 completed
Tue Oct 10 22:42:28 2023: BS 139 completed
Tue Oct 10 22:42:44 2023: BS 140 completed
Tue Oct 10 22:43:01 2023: BS 141 completed
Tue Oct 10 22:43:17 2023: BS 142 completed
Tue Oct 10 22:43:33 2023: BS 143 completed
Tue Oct 10 22:43:50 2023: BS 144 completed
Tue Oct 10 22:44:06 2023: BS 145 completed
Tue Oct 10 22:44:23 2023: BS 146 completed
Tue Oct 10 22:44:39 2023: BS 147 completed
Tue Oct 10 22:44:55 2023: BS 148 completed
Tue Oct 10 22:45:12 2023: BS 149 completed
Tue Oct 10 22:45:28 2023: BS 150 completed
Tue Oct 10 22:45:45 2023: BS 151 completed
Tue Oct 10 22:46:01 2023: BS 152 completed
Tue Oct 10 22:46:17 2023: BS 153 completed
Tue Oct 10 22:46:34 2023: BS 154 completed
Tue Oct 10 22:46:50 2023: BS 155 completed
Tue Oct 10 22:47:06 2023: BS 156 completed
Tue Oct 10 22:47:23 2023: BS 157 completed
Tue Oct 10 22:47:39 2023: BS 158 completed
Tue Oct 10 22:47:56 2023: BS 159 completed
Tue Oct 10 22:48:12 2023: BS 160 completed
Tue Oct 10 22:48:28 2023: BS 161 completed
Tue Oct 10 22:48:45 2023: BS 162 completed
Tue Oct 10 22:49:01 2023: BS 163 completed
Tue Oct 10 22:49:18 2023: BS 164 completed
Tue Oct 10 22:49:34 2023: BS 165 completed
Tue Oct 10 22:49:50 2023: BS 166 completed
Tue Oct 10 22:50:07 2023: BS 167 completed
Tue Oct 10 22:50:23 2023: BS 168 completed
Tue Oct 10 22:50:40 2023: BS 169 completed
Tue Oct 10 22:50:56 2023: BS 170 completed
Tue Oct 10 22:51:12 2023: BS 171 completed
Tue Oct 10 22:51:29 2023: BS 172 completed
Tue Oct 10 22:51:45 2023: BS 173 completed
Tue Oct 10 22:52:01 2023: BS 174 completed
Tue Oct 10 22:52:18 2023: BS 175 completed
Tue Oct 10 22:52:34 2023: BS 176 completed
Tue Oct 10 22:52:51 2023: BS 177 completed
Tue Oct 10 22:53:07 2023: BS 178 completed
Tue Oct 10 22:53:23 2023: BS 179 completed
Tue Oct 10 22:53:40 2023: BS 180 completed
Tue Oct 10 22:53:56 2023: BS 181 completed
Tue Oct 10 22:54:13 2023: BS 182 completed
Tue Oct 10 22:54:29 2023: BS 183 completed
Tue Oct 10 22:54:45 2023: BS 184 completed
Tue Oct 10 22:55:02 2023: BS 185 completed
Tue Oct 10 22:55:18 2023: BS 186 completed
Tue Oct 10 22:55:35 2023: BS 187 completed
Tue Oct 10 22:55:51 2023: BS 188 completed
Tue Oct 10 22:56:07 2023: BS 189 completed
Tue Oct 10 22:56:24 2023: BS 190 completed
Tue Oct 10 22:56:40 2023: BS 191 completed
Tue Oct 10 22:56:56 2023: BS 192 completed
Tue Oct 10 22:57:13 2023: BS 193 completed
Tue Oct 10 22:57:29 2023: BS 194 completed
Tue Oct 10 22:57:46 2023: BS 195 completed
Tue Oct 10 22:58:02 2023: BS 196 completed
Tue Oct 10 22:58:18 2023: BS 197 completed
Tue Oct 10 22:58:35 2023: BS 198 completed
Tue Oct 10 22:58:51 2023: BS 199 completed
Tue Oct 10 22:59:08 2023: BS 200 completed
Tue Oct 10 22:59:24 2023: BS 201 completed
Tue Oct 10 22:59:40 2023: BS 202 completed
Tue Oct 10 22:59:57 2023: BS 203 completed
Tue Oct 10 23:00:13 2023: BS 204 completed
Tue Oct 10 23:00:30 2023: BS 205 completed
Tue Oct 10 23:00:46 2023: BS 206 completed
Tue Oct 10 23:01:02 2023: BS 207 completed
Tue Oct 10 23:01:19 2023: BS 208 completed
Tue Oct 10 23:01:35 2023: BS 209 completed
Tue Oct 10 23:01:51 2023: BS 210 completed
Tue Oct 10 23:02:08 2023: BS 211 completed
Tue Oct 10 23:02:24 2023: BS 212 completed
Tue Oct 10 23:02:41 2023: BS 213 completed
Tue Oct 10 23:02:57 2023: BS 214 completed
Tue Oct 10 23:03:13 2023: BS 215 completed
Tue Oct 10 23:03:30 2023: BS 216 completed
Tue Oct 10 23:03:46 2023: BS 217 completed
Tue Oct 10 23:04:03 2023: BS 218 completed
Tue Oct 10 23:04:19 2023: BS 219 completed
Tue Oct 10 23:04:35 2023: BS 220 completed
Tue Oct 10 23:04:52 2023: BS 221 completed
Tue Oct 10 23:05:08 2023: BS 222 completed
Tue Oct 10 23:05:25 2023: BS 223 completed
Tue Oct 10 23:05:41 2023: BS 224 completed
Tue Oct 10 23:05:57 2023: BS 225 completed
Tue Oct 10 23:06:14 2023: BS 226 completed
Tue Oct 10 23:06:30 2023: BS 227 completed
Tue Oct 10 23:06:46 2023: BS 228 completed
Tue Oct 10 23:07:03 2023: BS 229 completed
Tue Oct 10 23:07:19 2023: BS 230 completed
Tue Oct 10 23:07:36 2023: BS 231 completed
Tue Oct 10 23:07:52 2023: BS 232 completed
Tue Oct 10 23:08:08 2023: BS 233 completed
Tue Oct 10 23:08:25 2023: BS 234 completed
Tue Oct 10 23:08:41 2023: BS 235 completed
Tue Oct 10 23:08:58 2023: BS 236 completed
Tue Oct 10 23:09:14 2023: BS 237 completed
Tue Oct 10 23:09:30 2023: BS 238 completed
Tue Oct 10 23:09:47 2023: BS 239 completed
Tue Oct 10 23:10:03 2023: BS 240 completed
Tue Oct 10 23:10:20 2023: BS 241 completed
Tue Oct 10 23:10:36 2023: BS 242 completed
Tue Oct 10 23:10:52 2023: BS 243 completed
Tue Oct 10 23:11:09 2023: BS 244 completed
Tue Oct 10 23:11:25 2023: BS 245 completed
Tue Oct 10 23:11:42 2023: BS 246 completed
Tue Oct 10 23:11:58 2023: BS 247 completed
Tue Oct 10 23:12:14 2023: BS 248 completed
Tue Oct 10 23:12:31 2023: BS 249 completed
Tue Oct 10 23:12:47 2023: BS 250 completed
Tue Oct 10 23:13:03 2023: BS 251 completed
Tue Oct 10 23:13:20 2023: BS 252 completed
Tue Oct 10 23:13:36 2023: BS 253 completed
Tue Oct 10 23:13:53 2023: BS 254 completed
Tue Oct 10 23:14:09 2023: BS 255 completed
Tue Oct 10 23:14:25 2023: BS 256 completed
Tue Oct 10 23:14:42 2023: BS 257 completed
Tue Oct 10 23:14:58 2023: BS 258 completed
Tue Oct 10 23:15:15 2023: BS 259 completed
Tue Oct 10 23:15:31 2023: BS 260 completed
Tue Oct 10 23:15:47 2023: BS 261 completed
Tue Oct 10 23:16:04 2023: BS 262 completed
Tue Oct 10 23:16:20 2023: BS 263 completed
Tue Oct 10 23:16:36 2023: BS 264 completed
Tue Oct 10 23:16:53 2023: BS 265 completed
Tue Oct 10 23:17:09 2023: BS 266 completed
Tue Oct 10 23:17:26 2023: BS 267 completed
Tue Oct 10 23:17:42 2023: BS 268 completed
Tue Oct 10 23:17:58 2023: BS 269 completed
Tue Oct 10 23:18:15 2023: BS 270 completed
Tue Oct 10 23:18:31 2023: BS 271 completed
Tue Oct 10 23:18:48 2023: BS 272 completed
Tue Oct 10 23:19:04 2023: BS 273 completed
Tue Oct 10 23:19:20 2023: BS 274 completed
Tue Oct 10 23:19:37 2023: BS 275 completed
Tue Oct 10 23:19:53 2023: BS 276 completed
Tue Oct 10 23:20:10 2023: BS 277 completed
Tue Oct 10 23:20:26 2023: BS 278 completed
Tue Oct 10 23:20:42 2023: BS 279 completed
Tue Oct 10 23:20:59 2023: BS 280 completed
Tue Oct 10 23:21:15 2023: BS 281 completed
Tue Oct 10 23:21:31 2023: BS 282 completed
Tue Oct 10 23:21:48 2023: BS 283 completed
Tue Oct 10 23:22:04 2023: BS 284 completed
Tue Oct 10 23:22:21 2023: BS 285 completed
Tue Oct 10 23:22:37 2023: BS 286 completed
Tue Oct 10 23:22:53 2023: BS 287 completed
Tue Oct 10 23:23:10 2023: BS 288 completed
Tue Oct 10 23:23:26 2023: BS 289 completed
Tue Oct 10 23:23:43 2023: BS 290 completed
Tue Oct 10 23:23:59 2023: BS 291 completed
Tue Oct 10 23:24:15 2023: BS 292 completed
Tue Oct 10 23:24:32 2023: BS 293 completed
Tue Oct 10 23:24:48 2023: BS 294 completed
Tue Oct 10 23:25:05 2023: BS 295 completed
Tue Oct 10 23:25:21 2023: BS 296 completed
Tue Oct 10 23:25:37 2023: BS 297 completed
Tue Oct 10 23:25:54 2023: BS 298 completed
Tue Oct 10 23:26:10 2023: BS 299 completed
Tue Oct 10 23:26:26 2023: BS 300 completed
Tue Oct 10 23:26:43 2023: BS 301 completed
Tue Oct 10 23:26:59 2023: BS 302 completed
Tue Oct 10 23:27:16 2023: BS 303 completed
Tue Oct 10 23:27:32 2023: BS 304 completed
Tue Oct 10 23:27:48 2023: BS 305 completed
Tue Oct 10 23:28:05 2023: BS 306 completed
Tue Oct 10 23:28:21 2023: BS 307 completed
Tue Oct 10 23:28:38 2023: BS 308 completed
Tue Oct 10 23:28:54 2023: BS 309 completed
Tue Oct 10 23:29:10 2023: BS 310 completed
Tue Oct 10 23:29:27 2023: BS 311 completed
Tue Oct 10 23:29:43 2023: BS 312 completed
Tue Oct 10 23:30:00 2023: BS 313 completed
Tue Oct 10 23:30:16 2023: BS 314 completed
Tue Oct 10 23:30:32 2023: BS 315 completed
Tue Oct 10 23:30:49 2023: BS 316 completed
Tue Oct 10 23:31:05 2023: BS 317 completed
Tue Oct 10 23:31:21 2023: BS 318 completed
Tue Oct 10 23:31:38 2023: BS 319 completed
Tue Oct 10 23:31:54 2023: BS 320 completed
Tue Oct 10 23:32:11 2023: BS 321 completed
Tue Oct 10 23:32:27 2023: BS 322 completed
Tue Oct 10 23:32:43 2023: BS 323 completed
Tue Oct 10 23:33:00 2023: BS 324 completed
Tue Oct 10 23:33:16 2023: BS 325 completed
Tue Oct 10 23:33:33 2023: BS 326 completed
Tue Oct 10 23:33:49 2023: BS 327 completed
Tue Oct 10 23:34:05 2023: BS 328 completed
Tue Oct 10 23:34:22 2023: BS 329 completed
Tue Oct 10 23:34:38 2023: BS 330 completed
Tue Oct 10 23:34:55 2023: BS 331 completed
Tue Oct 10 23:35:11 2023: BS 332 completed
Tue Oct 10 23:35:27 2023: BS 333 completed
Tue Oct 10 23:35:44 2023: BS 334 completed
Tue Oct 10 23:36:00 2023: BS 335 completed
Tue Oct 10 23:36:16 2023: BS 336 completed
Tue Oct 10 23:36:33 2023: BS 337 completed
Tue Oct 10 23:36:49 2023: BS 338 completed
Tue Oct 10 23:37:06 2023: BS 339 completed
Tue Oct 10 23:37:09 2023: FID 1: ADC overflow
Tue Oct 10 23:37:22 2023: BS 340 completed
Tue Oct 10 23:37:38 2023: BS 341 completed
Tue Oct 10 23:37:55 2023: BS 342 completed
Tue Oct 10 23:38:11 2023: BS 343 completed
Tue Oct 10 23:38:28 2023: BS 344 completed
Tue Oct 10 23:38:44 2023: BS 345 completed
Tue Oct 10 23:39:00 2023: BS 346 completed
Tue Oct 10 23:39:17 2023: BS 347 completed
Tue Oct 10 23:39:33 2023: BS 348 completed
Tue Oct 10 23:39:50 2023: BS 349 completed
Tue Oct 10 23:40:06 2023: BS 350 completed
Tue Oct 10 23:40:22 2023: BS 351 completed
Tue Oct 10 23:40:39 2023: BS 352 completed
Tue Oct 10 23:40:55 2023: BS 353 completed
Tue Oct 10 23:41:11 2023: BS 354 completed
Tue Oct 10 23:41:28 2023: BS 355 completed
Tue Oct 10 23:41:44 2023: BS 356 completed
Tue Oct 10 23:42:01 2023: BS 357 completed
Tue Oct 10 23:42:17 2023: BS 358 completed
Tue Oct 10 23:42:33 2023: BS 359 completed
Tue Oct 10 23:42:50 2023: BS 360 completed
Tue Oct 10 23:43:06 2023: BS 361 completed
Tue Oct 10 23:43:23 2023: BS 362 completed
Tue Oct 10 23:43:39 2023: BS 363 completed
Tue Oct 10 23:43:55 2023: BS 364 completed
Tue Oct 10 23:44:12 2023: BS 365 completed
Tue Oct 10 23:44:28 2023: BS 366 completed
Tue Oct 10 23:44:45 2023: BS 367 completed
Tue Oct 10 23:45:01 2023: BS 368 completed
Tue Oct 10 23:45:17 2023: BS 369 completed
Tue Oct 10 23:45:34 2023: BS 370 completed
Tue Oct 10 23:45:50 2023: BS 371 completed
Tue Oct 10 23:46:06 2023: BS 372 completed
Tue Oct 10 23:46:23 2023: BS 373 completed
Tue Oct 10 23:46:39 2023: BS 374 completed
Tue Oct 10 23:46:56 2023: BS 375 completed
Tue Oct 10 23:47:12 2023: BS 376 completed
Tue Oct 10 23:47:28 2023: BS 377 completed
Tue Oct 10 23:47:45 2023: BS 378 completed
Tue Oct 10 23:48:01 2023: BS 379 completed
Tue Oct 10 23:48:18 2023: BS 380 completed
Tue Oct 10 23:48:34 2023: BS 381 completed
Tue Oct 10 23:48:50 2023: BS 382 completed
Tue Oct 10 23:49:07 2023: BS 383 completed
Tue Oct 10 23:49:23 2023: BS 384 completed
Tue Oct 10 23:49:40 2023: BS 385 completed
Tue Oct 10 23:49:56 2023: BS 386 completed
Tue Oct 10 23:50:12 2023: BS 387 completed
Tue Oct 10 23:50:29 2023: BS 388 completed
Tue Oct 10 23:50:45 2023: BS 389 completed
Tue Oct 10 23:51:01 2023: BS 390 completed
Tue Oct 10 23:51:18 2023: BS 391 completed
Tue Oct 10 23:51:34 2023: BS 392 completed
Tue Oct 10 23:51:51 2023: BS 393 completed
Tue Oct 10 23:52:07 2023: BS 394 completed
Tue Oct 10 23:52:23 2023: BS 395 completed
Tue Oct 10 23:52:40 2023: BS 396 completed
Tue Oct 10 23:52:56 2023: BS 397 completed
Tue Oct 10 23:53:13 2023: BS 398 completed
Tue Oct 10 23:53:29 2023: BS 399 completed
Tue Oct 10 23:53:45 2023: BS 400 completed
Tue Oct 10 23:54:02 2023: BS 401 completed
Tue Oct 10 23:54:18 2023: BS 402 completed
Tue Oct 10 23:54:35 2023: BS 403 completed
Tue Oct 10 23:54:51 2023: BS 404 completed
Tue Oct 10 23:55:07 2023: BS 405 completed
Tue Oct 10 23:55:24 2023: BS 406 completed
Tue Oct 10 23:55:40 2023: BS 407 completed
Tue Oct 10 23:55:56 2023: BS 408 completed
Tue Oct 10 23:56:13 2023: BS 409 completed
Tue Oct 10 23:56:29 2023: BS 410 completed
Tue Oct 10 23:56:46 2023: BS 411 completed
Tue Oct 10 23:57:02 2023: BS 412 completed
Tue Oct 10 23:57:18 2023: BS 413 completed
Tue Oct 10 23:57:35 2023: BS 414 completed
Tue Oct 10 23:57:51 2023: BS 415 completed
Tue Oct 10 23:58:08 2023: BS 416 completed
Tue Oct 10 23:58:24 2023: BS 417 completed
Tue Oct 10 23:58:40 2023: BS 418 completed
Tue Oct 10 23:58:57 2023: BS 419 completed
Tue Oct 10 23:59:13 2023: BS 420 completed
Tue Oct 10 23:59:30 2023: BS 421 completed
Tue Oct 10 23:59:46 2023: BS 422 completed
Wed Oct 11 00:00:02 2023: BS 423 completed
Wed Oct 11 00:00:19 2023: BS 424 completed
Wed Oct 11 00:00:35 2023: BS 425 completed
Wed Oct 11 00:00:51 2023: BS 426 completed
Wed Oct 11 00:01:08 2023: BS 427 completed
Wed Oct 11 00:01:24 2023: BS 428 completed
Wed Oct 11 00:01:41 2023: BS 429 completed
Wed Oct 11 00:01:57 2023: BS 430 completed
Wed Oct 11 00:02:13 2023: BS 431 completed
Wed Oct 11 00:02:30 2023: BS 432 completed
Wed Oct 11 00:02:46 2023: BS 433 completed
Wed Oct 11 00:03:03 2023: BS 434 completed
Wed Oct 11 00:03:19 2023: BS 435 completed
Wed Oct 11 00:03:35 2023: BS 436 completed
Wed Oct 11 00:03:52 2023: BS 437 completed
Wed Oct 11 00:04:08 2023: BS 438 completed
Wed Oct 11 00:04:25 2023: BS 439 completed
Wed Oct 11 00:04:41 2023: BS 440 completed
Wed Oct 11 00:04:57 2023: BS 441 completed
Wed Oct 11 00:05:14 2023: BS 442 completed
Wed Oct 11 00:05:30 2023: BS 443 completed
Wed Oct 11 00:05:47 2023: BS 444 completed
Wed Oct 11 00:06:03 2023: BS 445 completed
Wed Oct 11 00:06:19 2023: BS 446 completed
Wed Oct 11 00:06:36 2023: BS 447 completed
Wed Oct 11 00:06:52 2023: BS 448 completed
Wed Oct 11 00:07:08 2023: BS 449 completed
Wed Oct 11 00:07:25 2023: BS 450 completed
Wed Oct 11 00:07:41 2023: BS 451 completed
Wed Oct 11 00:07:58 2023: BS 452 completed
Wed Oct 11 00:08:14 2023: BS 453 completed
Wed Oct 11 00:08:30 2023: BS 454 completed
Wed Oct 11 00:08:47 2023: BS 455 completed
Wed Oct 11 00:09:03 2023: BS 456 completed
Wed Oct 11 00:09:20 2023: BS 457 completed
Wed Oct 11 00:09:36 2023: BS 458 completed
Wed Oct 11 00:09:52 2023: BS 459 completed
Wed Oct 11 00:10:09 2023: BS 460 completed
Wed Oct 11 00:10:25 2023: BS 461 completed
Wed Oct 11 00:10:41 2023: BS 462 completed
Wed Oct 11 00:10:58 2023: BS 463 completed
Wed Oct 11 00:11:14 2023: BS 464 completed
Wed Oct 11 00:11:31 2023: BS 465 completed
Wed Oct 11 00:11:47 2023: BS 466 completed
Wed Oct 11 00:12:03 2023: BS 467 completed
Wed Oct 11 00:12:20 2023: BS 468 completed
Wed Oct 11 00:12:36 2023: BS 469 completed
Wed Oct 11 00:12:53 2023: BS 470 completed
Wed Oct 11 00:13:09 2023: BS 471 completed
Wed Oct 11 00:13:25 2023: BS 472 completed
Wed Oct 11 00:13:42 2023: BS 473 completed
Wed Oct 11 00:13:58 2023: BS 474 completed
Wed Oct 11 00:14:15 2023: BS 475 completed
Wed Oct 11 00:14:31 2023: BS 476 completed
Wed Oct 11 00:14:47 2023: BS 477 completed
Wed Oct 11 00:15:04 2023: BS 478 completed
Wed Oct 11 00:15:20 2023: BS 479 completed
Wed Oct 11 00:15:36 2023: BS 480 completed
Wed Oct 11 00:15:53 2023: BS 481 completed
Wed Oct 11 00:16:09 2023: BS 482 completed
Wed Oct 11 00:16:26 2023: BS 483 completed
Wed Oct 11 00:16:42 2023: BS 484 completed
Wed Oct 11 00:16:58 2023: BS 485 completed
Wed Oct 11 00:17:15 2023: BS 486 completed
Wed Oct 11 00:17:31 2023: BS 487 completed
Wed Oct 11 00:17:48 2023: BS 488 completed
Wed Oct 11 00:18:04 2023: BS 489 completed
Wed Oct 11 00:18:20 2023: BS 490 completed
Wed Oct 11 00:18:37 2023: BS 491 completed
Wed Oct 11 00:18:53 2023: BS 492 completed
Wed Oct 11 00:19:10 2023: BS 493 completed
Wed Oct 11 00:19:26 2023: BS 494 completed
Wed Oct 11 00:19:42 2023: BS 495 completed
Wed Oct 11 00:19:59 2023: BS 496 completed
Wed Oct 11 00:20:15 2023: BS 497 completed
Wed Oct 11 00:20:32 2023: BS 498 completed
Wed Oct 11 00:20:48 2023: BS 499 completed
Wed Oct 11 00:21:04 2023: BS 500 completed
Wed Oct 11 00:21:21 2023: BS 501 completed
Wed Oct 11 00:21:37 2023: BS 502 completed
Wed Oct 11 00:21:53 2023: BS 503 completed
Wed Oct 11 00:22:10 2023: BS 504 completed
Wed Oct 11 00:22:26 2023: BS 505 completed
Wed Oct 11 00:22:43 2023: BS 506 completed
Wed Oct 11 00:22:59 2023: BS 507 completed
Wed Oct 11 00:23:15 2023: BS 508 completed
Wed Oct 11 00:23:32 2023: BS 509 completed
Wed Oct 11 00:23:48 2023: BS 510 completed
Wed Oct 11 00:24:05 2023: BS 511 completed
Wed Oct 11 00:24:21 2023: BS 512 completed
Wed Oct 11 00:24:37 2023: BS 513 completed
Wed Oct 11 00:24:54 2023: BS 514 completed
Wed Oct 11 00:25:10 2023: BS 515 completed
Wed Oct 11 00:25:27 2023: BS 516 completed
Wed Oct 11 00:25:43 2023: BS 517 completed
Wed Oct 11 00:25:59 2023: BS 518 completed
Wed Oct 11 00:26:16 2023: BS 519 completed
Wed Oct 11 00:26:32 2023: BS 520 completed
Wed Oct 11 00:26:48 2023: BS 521 completed
Wed Oct 11 00:27:05 2023: BS 522 completed
Wed Oct 11 00:27:21 2023: BS 523 completed
Wed Oct 11 00:27:38 2023: BS 524 completed
Wed Oct 11 00:27:54 2023: BS 525 completed
Wed Oct 11 00:28:10 2023: BS 526 completed
Wed Oct 11 00:28:27 2023: BS 527 completed
Wed Oct 11 00:28:43 2023: BS 528 completed
Wed Oct 11 00:29:00 2023: BS 529 completed
Wed Oct 11 00:29:16 2023: BS 530 completed
Wed Oct 11 00:29:32 2023: BS 531 completed
Wed Oct 11 00:29:49 2023: BS 532 completed
Wed Oct 11 00:30:05 2023: BS 533 completed
Wed Oct 11 00:30:22 2023: BS 534 completed
Wed Oct 11 00:30:38 2023: BS 535 completed
Wed Oct 11 00:30:54 2023: BS 536 completed
Wed Oct 11 00:31:11 2023: BS 537 completed
Wed Oct 11 00:31:27 2023: BS 538 completed
Wed Oct 11 00:31:43 2023: BS 539 completed
Wed Oct 11 00:32:00 2023: BS 540 completed
Wed Oct 11 00:32:16 2023: BS 541 completed
Wed Oct 11 00:32:33 2023: BS 542 completed
Wed Oct 11 00:32:49 2023: BS 543 completed
Wed Oct 11 00:33:05 2023: BS 544 completed
Wed Oct 11 00:33:22 2023: BS 545 completed
Wed Oct 11 00:33:38 2023: BS 546 completed
Wed Oct 11 00:33:55 2023: BS 547 completed
Wed Oct 11 00:34:11 2023: BS 548 completed
Wed Oct 11 00:34:27 2023: BS 549 completed
Wed Oct 11 00:34:44 2023: BS 550 completed
Wed Oct 11 00:35:00 2023: BS 551 completed
Wed Oct 11 00:35:17 2023: BS 552 completed
Wed Oct 11 00:35:33 2023: BS 553 completed
Wed Oct 11 00:35:49 2023: BS 554 completed
Wed Oct 11 00:36:06 2023: BS 555 completed
Wed Oct 11 00:36:22 2023: BS 556 completed
Wed Oct 11 00:36:38 2023: BS 557 completed
Wed Oct 11 00:36:55 2023: BS 558 completed
Wed Oct 11 00:37:11 2023: BS 559 completed
Wed Oct 11 00:37:28 2023: BS 560 completed
Wed Oct 11 00:37:44 2023: BS 561 completed
Wed Oct 11 00:38:00 2023: BS 562 completed
Wed Oct 11 00:38:17 2023: BS 563 completed
Wed Oct 11 00:38:33 2023: BS 564 completed
Wed Oct 11 00:38:50 2023: BS 565 completed
Wed Oct 11 00:39:06 2023: BS 566 completed
Wed Oct 11 00:39:22 2023: BS 567 completed
Wed Oct 11 00:39:39 2023: BS 568 completed
Wed Oct 11 00:39:55 2023: BS 569 completed
Wed Oct 11 00:40:12 2023: BS 570 completed
Wed Oct 11 00:40:28 2023: BS 571 completed
Wed Oct 11 00:40:44 2023: BS 572 completed
Wed Oct 11 00:41:01 2023: BS 573 completed
Wed Oct 11 00:41:17 2023: BS 574 completed
Wed Oct 11 00:41:33 2023: BS 575 completed
Wed Oct 11 00:41:50 2023: BS 576 completed
Wed Oct 11 00:42:06 2023: BS 577 completed
Wed Oct 11 00:42:23 2023: BS 578 completed
Wed Oct 11 00:42:39 2023: BS 579 completed
Wed Oct 11 00:42:55 2023: BS 580 completed
Wed Oct 11 00:43:12 2023: BS 581 completed
Wed Oct 11 00:43:28 2023: BS 582 completed
Wed Oct 11 00:43:45 2023: BS 583 completed
Wed Oct 11 00:44:01 2023: BS 584 completed
Wed Oct 11 00:44:17 2023: BS 585 completed
Wed Oct 11 00:44:34 2023: BS 586 completed
Wed Oct 11 00:44:50 2023: BS 587 completed
Wed Oct 11 00:45:07 2023: BS 588 completed
Wed Oct 11 00:45:23 2023: BS 589 completed
Wed Oct 11 00:45:39 2023: BS 590 completed
Wed Oct 11 00:45:56 2023: BS 591 completed
Wed Oct 11 00:46:12 2023: BS 592 completed
Wed Oct 11 00:46:28 2023: BS 593 completed
Wed Oct 11 00:46:45 2023: BS 594 completed
Wed Oct 11 00:47:01 2023: BS 595 completed
Wed Oct 11 00:47:18 2023: BS 596 completed
Wed Oct 11 00:47:34 2023: BS 597 completed
Wed Oct 11 00:47:50 2023: BS 598 completed
Wed Oct 11 00:48:07 2023: BS 599 completed
Wed Oct 11 00:48:23 2023: BS 600 completed
Wed Oct 11 00:48:40 2023: BS 601 completed
Wed Oct 11 00:48:56 2023: BS 602 completed
Wed Oct 11 00:49:12 2023: BS 603 completed
Wed Oct 11 00:49:29 2023: BS 604 completed
Wed Oct 11 00:49:45 2023: BS 605 completed
Wed Oct 11 00:50:02 2023: BS 606 completed
Wed Oct 11 00:50:18 2023: BS 607 completed
Wed Oct 11 00:50:34 2023: BS 608 completed
Wed Oct 11 00:50:51 2023: BS 609 completed
Wed Oct 11 00:51:07 2023: BS 610 completed
Wed Oct 11 00:51:23 2023: BS 611 completed
Wed Oct 11 00:51:40 2023: BS 612 completed
Wed Oct 11 00:51:56 2023: BS 613 completed
Wed Oct 11 00:52:13 2023: BS 614 completed
Wed Oct 11 00:52:29 2023: BS 615 completed
Wed Oct 11 00:52:45 2023: BS 616 completed
Wed Oct 11 00:53:02 2023: BS 617 completed
Wed Oct 11 00:53:18 2023: BS 618 completed
Wed Oct 11 00:53:35 2023: BS 619 completed
Wed Oct 11 00:53:51 2023: BS 620 completed
Wed Oct 11 00:54:07 2023: BS 621 completed
Wed Oct 11 00:54:24 2023: BS 622 completed
Wed Oct 11 00:54:40 2023: BS 623 completed
Wed Oct 11 00:54:57 2023: BS 624 completed
