# Supplementary material for: Continuous Flow Synthesis of Benzotriazin-4(3H)-ones via Visible Light Mediated Nitrogen-Centered Norrish Reaction
Source: Org Lett. 2024 Mar 11;26(12):2371–5. doi: 10.1021/acs.orglett.4c00248 (PMC10985655; doi:10.1021/acs.orglett.4c00248)
Supplement: Supplementary file 2 — ol4c00248_si_002.zip [file ol4c00248_si_002.zip › OL/FID/1m/JGL-372-c1_CARBON_20231026_01.fid/log]

Thu Oct 26 17:06:21 2023: Experiment started
Thu Oct 26 17:10:56 2023: BS 1 completed
Thu Oct 26 17:11:12 2023: BS 2 completed
Thu Oct 26 17:11:28 2023: BS 3 completed
Thu Oct 26 17:11:44 2023: BS 4 completed
Thu Oct 26 17:12:00 2023: BS 5 completed
Thu Oct 26 17:12:16 2023: BS 6 completed
Thu Oct 26 17:12:32 2023: BS 7 completed
Thu Oct 26 17:12:48 2023: BS 8 completed
Thu Oct 26 17:13:04 2023: BS 9 completed
Thu Oct 26 17:13:20 2023: BS 10 completed
Thu Oct 26 17:13:36 2023: BS 11 completed
Thu Oct 26 17:13:52 2023: BS 12 completed
Thu Oct 26 17:14:08 2023: BS 13 completed
Thu Oct 26 17:14:24 2023: BS 14 completed
Thu Oct 26 17:14:40 2023: BS 15 completed
Thu Oct 26 17:14:56 2023: BS 16 completed
Thu Oct 26 17:15:12 2023: BS 17 completed
Thu Oct 26 17:15:28 2023: BS 18 completed
Thu Oct 26 17:15:44 2023: BS 19 completed
Thu Oct 26 17:16:00 2023: BS 20 completed
Thu Oct 26 17:16:16 2023: BS 21 completed
Thu Oct 26 17:16:32 2023: BS 22 completed
Thu Oct 26 17:16:48 2023: BS 23 completed
Thu Oct 26 17:17:04 2023: BS 24 completed
Thu Oct 26 17:17:20 2023: BS 25 completed
Thu Oct 26 17:17:36 2023: BS 26 completed
Thu Oct 26 17:17:52 2023: BS 27 completed
Thu Oct 26 17:18:08 2023: BS 28 completed
Thu Oct 26 17:18:24 2023: BS 29 completed
Thu Oct 26 17:18:40 2023: BS 30 completed
Thu Oct 26 17:18:56 2023: BS 31 completed
Thu Oct 26 17:19:12 2023: BS 32 completed
Thu Oct 26 17:19:28 2023: BS 33 completed
Thu Oct 26 17:19:44 2023: BS 34 completed
Thu Oct 26 17:20:00 2023: BS 35 completed
Thu Oct 26 17:20:16 2023: BS 36 completed
Thu Oct 26 17:20:32 2023: BS 37 completed
Thu Oct 26 17:20:48 2023: BS 38 completed
Thu Oct 26 17:21:04 2023: BS 39 completed
Thu Oct 26 17:21:20 2023: BS 40 completed
Thu Oct 26 17:21:36 2023: BS 41 completed
Thu Oct 26 17:21:52 2023: BS 42 completed
Thu Oct 26 17:22:08 2023: BS 43 completed
Thu Oct 26 17:22:24 2023: BS 44 completed
Thu Oct 26 17:22:40 2023: BS 45 completed
Thu Oct 26 17:22:56 2023: BS 46 completed
Thu Oct 26 17:23:12 2023: BS 47 completed
Thu Oct 26 17:23:28 2023: BS 48 completed
Thu Oct 26 17:23:44 2023: BS 49 completed
Thu Oct 26 17:24:00 2023: BS 50 completed
Thu Oct 26 17:24:16 2023: BS 51 completed
Thu Oct 26 17:24:32 2023: BS 52 completed
Thu Oct 26 17:24:48 2023: BS 53 completed
Thu Oct 26 17:25:04 2023: BS 54 completed
Thu Oct 26 17:25:20 2023: BS 55 completed
Thu Oct 26 17:25:36 2023: BS 56 completed
Thu Oct 26 17:25:52 2023: BS 57 completed
Thu Oct 26 17:26:08 2023: BS 58 completed
Thu Oct 26 17:26:24 2023: BS 59 completed
Thu Oct 26 17:26:40 2023: BS 60 completed
Thu Oct 26 17:26:56 2023: BS 61 completed
Thu Oct 26 17:27:12 2023: BS 62 completed
Thu Oct 26 17:27:28 2023: BS 63 completed
Thu Oct 26 17:27:44 2023: BS 64 completed
Thu Oct 26 17:28:00 2023: BS 65 completed
Thu Oct 26 17:28:16 2023: BS 66 completed
Thu Oct 26 17:28:32 2023: BS 67 completed
Thu Oct 26 17:28:48 2023: BS 68 completed
Thu Oct 26 17:29:04 2023: BS 69 completed
Thu Oct 26 17:29:20 2023: BS 70 completed
Thu Oct 26 17:29:36 2023: BS 71 completed
Thu Oct 26 17:29:52 2023: BS 72 completed
Thu Oct 26 17:30:08 2023: BS 73 completed
Thu Oct 26 17:30:24 2023: BS 74 completed
Thu Oct 26 17:30:40 2023: BS 75 completed
Thu Oct 26 17:30:56 2023: BS 76 completed
Thu Oct 26 17:31:12 2023: BS 77 completed
Thu Oct 26 17:31:28 2023: BS 78 completed
Thu Oct 26 17:31:44 2023: BS 79 completed
Thu Oct 26 17:32:00 2023: BS 80 completed
Thu Oct 26 17:32:16 2023: BS 81 completed
Thu Oct 26 17:32:32 2023: BS 82 completed
Thu Oct 26 17:32:48 2023: BS 83 completed
Thu Oct 26 17:33:04 2023: BS 84 completed
Thu Oct 26 17:33:20 2023: BS 85 completed
Thu Oct 26 17:33:36 2023: BS 86 completed
Thu Oct 26 17:33:52 2023: BS 87 completed
Thu Oct 26 17:34:08 2023: BS 88 completed
Thu Oct 26 17:34:24 2023: BS 89 completed
Thu Oct 26 17:34:40 2023: BS 90 completed
Thu Oct 26 17:34:56 2023: BS 91 completed
Thu Oct 26 17:35:12 2023: BS 92 completed
Thu Oct 26 17:35:28 2023: BS 93 completed
Thu Oct 26 17:35:44 2023: BS 94 completed
Thu Oct 26 17:36:00 2023: BS 95 completed
Thu Oct 26 17:36:16 2023: BS 96 completed
Thu Oct 26 17:36:32 2023: BS 97 completed
Thu Oct 26 17:36:48 2023: BS 98 completed
Thu Oct 26 17:37:04 2023: BS 99 completed
Thu Oct 26 17:37:20 2023: BS 100 completed
Thu Oct 26 17:37:36 2023: BS 101 completed
Thu Oct 26 17:37:52 2023: BS 102 completed
Thu Oct 26 17:38:08 2023: BS 103 completed
Thu Oct 26 17:38:24 2023: BS 104 completed
Thu Oct 26 17:38:40 2023: BS 105 completed
Thu Oct 26 17:38:56 2023: BS 106 completed
Thu Oct 26 17:39:12 2023: BS 107 completed
Thu Oct 26 17:39:28 2023: BS 108 completed
Thu Oct 26 17:39:44 2023: BS 109 completed
Thu Oct 26 17:40:00 2023: BS 110 completed
Thu Oct 26 17:40:16 2023: BS 111 completed
Thu Oct 26 17:40:32 2023: BS 112 completed
Thu Oct 26 17:40:48 2023: BS 113 completed
Thu Oct 26 17:41:04 2023: BS 114 completed
Thu Oct 26 17:41:20 2023: BS 115 completed
Thu Oct 26 17:41:36 2023: BS 116 completed
Thu Oct 26 17:41:52 2023: BS 117 completed
Thu Oct 26 17:42:08 2023: BS 118 completed
Thu Oct 26 17:42:24 2023: BS 119 completed
Thu Oct 26 17:42:40 2023: BS 120 completed
Thu Oct 26 17:42:56 2023: BS 121 completed
Thu Oct 26 17:43:12 2023: BS 122 completed
Thu Oct 26 17:43:28 2023: BS 123 completed
Thu Oct 26 17:43:44 2023: BS 124 completed
Thu Oct 26 17:44:00 2023: BS 125 completed
Thu Oct 26 17:44:16 2023: BS 126 completed
Thu Oct 26 17:44:32 2023: BS 127 completed
Thu Oct 26 17:44:48 2023: BS 128 completed
Thu Oct 26 17:45:04 2023: BS 129 completed
Thu Oct 26 17:45:20 2023: BS 130 completed
Thu Oct 26 17:45:36 2023: BS 131 completed
Thu Oct 26 17:45:52 2023: BS 132 completed
Thu Oct 26 17:46:08 2023: BS 133 completed
Thu Oct 26 17:46:24 2023: BS 134 completed
Thu Oct 26 17:46:40 2023: BS 135 completed
Thu Oct 26 17:46:56 2023: BS 136 completed
Thu Oct 26 17:47:12 2023: BS 137 completed
Thu Oct 26 17:47:28 2023: BS 138 completed
Thu Oct 26 17:47:44 2023: BS 139 completed
Thu Oct 26 17:48:00 2023: BS 140 completed
Thu Oct 26 17:48:16 2023: BS 141 completed
Thu Oct 26 17:48:32 2023: BS 142 completed
Thu Oct 26 17:48:48 2023: BS 143 completed
Thu Oct 26 17:49:04 2023: BS 144 completed
Thu Oct 26 17:49:20 2023: BS 145 completed
Thu Oct 26 17:49:36 2023: BS 146 completed
Thu Oct 26 17:49:52 2023: BS 147 completed
Thu Oct 26 17:50:08 2023: BS 148 completed
Thu Oct 26 17:50:24 2023: BS 149 completed
Thu Oct 26 17:50:40 2023: BS 150 completed
Thu Oct 26 17:50:56 2023: BS 151 completed
Thu Oct 26 17:51:12 2023: BS 152 completed
Thu Oct 26 17:51:28 2023: BS 153 completed
Thu Oct 26 17:51:44 2023: BS 154 completed
Thu Oct 26 17:52:00 2023: BS 155 completed
Thu Oct 26 17:52:16 2023: BS 156 completed
Thu Oct 26 17:52:32 2023: BS 157 completed
Thu Oct 26 17:52:48 2023: BS 158 completed
Thu Oct 26 17:53:04 2023: BS 159 completed
Thu Oct 26 17:53:20 2023: BS 160 completed
Thu Oct 26 17:53:36 2023: BS 161 completed
Thu Oct 26 17:53:52 2023: BS 162 completed
Thu Oct 26 17:54:08 2023: BS 163 completed
Thu Oct 26 17:54:24 2023: BS 164 completed
Thu Oct 26 17:54:40 2023: BS 165 completed
Thu Oct 26 17:54:56 2023: BS 166 completed
Thu Oct 26 17:55:12 2023: BS 167 completed
Thu Oct 26 17:55:28 2023: BS 168 completed
Thu Oct 26 17:55:44 2023: BS 169 completed
Thu Oct 26 17:56:00 2023: BS 170 completed
Thu Oct 26 17:56:16 2023: BS 171 completed
Thu Oct 26 17:56:32 2023: BS 172 completed
Thu Oct 26 17:56:48 2023: BS 173 completed
Thu Oct 26 17:57:04 2023: BS 174 completed
Thu Oct 26 17:57:20 2023: BS 175 completed
Thu Oct 26 17:57:36 2023: BS 176 completed
Thu Oct 26 17:57:52 2023: BS 177 completed
Thu Oct 26 17:58:08 2023: BS 178 completed
Thu Oct 26 17:58:24 2023: BS 179 completed
Thu Oct 26 17:58:40 2023: BS 180 completed
Thu Oct 26 17:58:56 2023: BS 181 completed
Thu Oct 26 17:59:12 2023: BS 182 completed
Thu Oct 26 17:59:28 2023: BS 183 completed
Thu Oct 26 17:59:44 2023: BS 184 completed
Thu Oct 26 18:00:00 2023: BS 185 completed
Thu Oct 26 18:00:16 2023: BS 186 completed
Thu Oct 26 18:00:32 2023: BS 187 completed
Thu Oct 26 18:00:48 2023: BS 188 completed
Thu Oct 26 18:01:04 2023: BS 189 completed
Thu Oct 26 18:01:20 2023: BS 190 completed
Thu Oct 26 18:01:36 2023: BS 191 completed
Thu Oct 26 18:01:52 2023: BS 192 completed
Thu Oct 26 18:02:08 2023: BS 193 completed
Thu Oct 26 18:02:24 2023: BS 194 completed
Thu Oct 26 18:02:40 2023: BS 195 completed
Thu Oct 26 18:02:56 2023: BS 196 completed
Thu Oct 26 18:03:12 2023: BS 197 completed
Thu Oct 26 18:03:28 2023: BS 198 completed
Thu Oct 26 18:03:44 2023: BS 199 completed
Thu Oct 26 18:04:00 2023: BS 200 completed
Thu Oct 26 18:04:16 2023: BS 201 completed
Thu Oct 26 18:04:32 2023: BS 202 completed
Thu Oct 26 18:04:48 2023: BS 203 completed
Thu Oct 26 18:05:04 2023: BS 204 completed
Thu Oct 26 18:05:20 2023: BS 205 completed
Thu Oct 26 18:05:36 2023: BS 206 completed
Thu Oct 26 18:05:52 2023: BS 207 completed
Thu Oct 26 18:06:08 2023: BS 208 completed
Thu Oct 26 18:06:24 2023: BS 209 completed
Thu Oct 26 18:06:40 2023: BS 210 completed
Thu Oct 26 18:06:56 2023: BS 211 completed
Thu Oct 26 18:07:12 2023: BS 212 completed
Thu Oct 26 18:07:28 2023: BS 213 completed
Thu Oct 26 18:07:44 2023: BS 214 completed
Thu Oct 26 18:08:00 2023: BS 215 completed
Thu Oct 26 18:08:16 2023: BS 216 completed
Thu Oct 26 18:08:32 2023: BS 217 completed
Thu Oct 26 18:08:48 2023: BS 218 completed
Thu Oct 26 18:09:04 2023: BS 219 completed
Thu Oct 26 18:09:20 2023: BS 220 completed
Thu Oct 26 18:09:36 2023: BS 221 completed
Thu Oct 26 18:09:52 2023: BS 222 completed
Thu Oct 26 18:10:08 2023: BS 223 completed
Thu Oct 26 18:10:24 2023: BS 224 completed
Thu Oct 26 18:10:40 2023: BS 225 completed
Thu Oct 26 18:10:56 2023: BS 226 completed
Thu Oct 26 18:11:12 2023: BS 227 completed
Thu Oct 26 18:11:28 2023: BS 228 completed
Thu Oct 26 18:11:44 2023: BS 229 completed
Thu Oct 26 18:12:00 2023: BS 230 completed
Thu Oct 26 18:12:16 2023: BS 231 completed
Thu Oct 26 18:12:32 2023: BS 232 completed
Thu Oct 26 18:12:48 2023: BS 233 completed
Thu Oct 26 18:13:04 2023: BS 234 completed
Thu Oct 26 18:13:20 2023: BS 235 completed
Thu Oct 26 18:13:36 2023: BS 236 completed
Thu Oct 26 18:13:52 2023: BS 237 completed
Thu Oct 26 18:14:08 2023: BS 238 completed
Thu Oct 26 18:14:24 2023: BS 239 completed
Thu Oct 26 18:14:40 2023: BS 240 completed
Thu Oct 26 18:14:56 2023: BS 241 completed
Thu Oct 26 18:15:12 2023: BS 242 completed
Thu Oct 26 18:15:28 2023: BS 243 completed
Thu Oct 26 18:15:44 2023: BS 244 completed
Thu Oct 26 18:16:00 2023: BS 245 completed
Thu Oct 26 18:16:16 2023: BS 246 completed
Thu Oct 26 18:16:32 2023: BS 247 completed
Thu Oct 26 18:16:48 2023: BS 248 completed
Thu Oct 26 18:17:04 2023: BS 249 completed
