# Supplementary material for: Continuous Flow Synthesis of Benzotriazin-4(3H)-ones via Visible Light Mediated Nitrogen-Centered Norrish Reaction
Source: Org Lett. 2024 Mar 11;26(12):2371–5. doi: 10.1021/acs.orglett.4c00248 (PMC10985655; doi:10.1021/acs.orglett.4c00248)
Supplement: Supplementary file 2 — ol4c00248_si_002.zip [file ol4c00248_si_002.zip › OL/FID/1m/JGL-372-c1_PROTON_20231026_01.fid/log]

Thu Oct 26 09:36:13 2023: Experiment started
Thu Oct 26 09:36:20 2023: BS 1 completed
Thu Oct 26 09:36:23 2023: BS 2 completed
Thu Oct 26 09:36:27 2023: BS 3 completed
Thu Oct 26 09:36:31 2023: BS 4 completed
Thu Oct 26 09:36:34 2023: BS 5 completed
Thu Oct 26 09:36:38 2023: BS 6 completed
Thu Oct 26 09:36:41 2023: BS 7 completed
