# Supplementary material for: Continuous Flow Synthesis of Benzotriazin-4(3H)-ones via Visible Light Mediated Nitrogen-Centered Norrish Reaction
Source: Org Lett. 2024 Mar 11;26(12):2371–5. doi: 10.1021/acs.orglett.4c00248 (PMC10985655; doi:10.1021/acs.orglett.4c00248)
Supplement: Supplementary file 2 — ol4c00248_si_002.zip [file ol4c00248_si_002.zip › OL/FID/1n/JGL-421-c1w_FLUORINE_20231206_01.fid/log]

Wed Dec  6 12:53:53 2023: Experiment started
Wed Dec  6 12:54:02 2023: BS 1 completed
Wed Dec  6 12:54:06 2023: BS 2 completed
Wed Dec  6 12:54:10 2023: BS 3 completed
Wed Dec  6 12:54:14 2023: BS 4 completed
Wed Dec  6 12:54:18 2023: BS 5 completed
Wed Dec  6 12:54:22 2023: BS 6 completed
Wed Dec  6 12:54:26 2023: BS 7 completed
Wed Dec  6 12:54:30 2023: BS 8 completed
Wed Dec  6 12:54:34 2023: BS 9 completed
Wed Dec  6 12:54:38 2023: BS 10 completed
Wed Dec  6 12:54:42 2023: BS 11 completed
Wed Dec  6 12:54:46 2023: BS 12 completed
Wed Dec  6 12:54:50 2023: BS 13 completed
Wed Dec  6 12:54:54 2023: BS 14 completed
Wed Dec  6 12:54:58 2023: BS 15 completed
