# Supplementary material for: Continuous Flow Synthesis of Benzotriazin-4(3H)-ones via Visible Light Mediated Nitrogen-Centered Norrish Reaction
Source: Org Lett. 2024 Mar 11;26(12):2371–5. doi: 10.1021/acs.orglett.4c00248 (PMC10985655; doi:10.1021/acs.orglett.4c00248)
Supplement: Supplementary file 2 — ol4c00248_si_002.zip [file ol4c00248_si_002.zip › OL/FID/1n/JGL-421-c2w_CARBON_20231206_01.fid/log]

Wed Dec  6 20:06:21 2023: Experiment started
Wed Dec  6 20:10:55 2023: BS 1 completed
Wed Dec  6 20:11:11 2023: BS 2 completed
Wed Dec  6 20:11:27 2023: BS 3 completed
Wed Dec  6 20:11:43 2023: BS 4 completed
Wed Dec  6 20:11:59 2023: BS 5 completed
Wed Dec  6 20:12:15 2023: BS 6 completed
Wed Dec  6 20:12:31 2023: BS 7 completed
Wed Dec  6 20:12:47 2023: BS 8 completed
Wed Dec  6 20:13:03 2023: BS 9 completed
Wed Dec  6 20:13:19 2023: BS 10 completed
Wed Dec  6 20:13:35 2023: BS 11 completed
Wed Dec  6 20:13:51 2023: BS 12 completed
Wed Dec  6 20:14:07 2023: BS 13 completed
Wed Dec  6 20:14:23 2023: BS 14 completed
Wed Dec  6 20:14:39 2023: BS 15 completed
Wed Dec  6 20:14:55 2023: BS 16 completed
Wed Dec  6 20:15:11 2023: BS 17 completed
Wed Dec  6 20:15:27 2023: BS 18 completed
Wed Dec  6 20:15:43 2023: BS 19 completed
Wed Dec  6 20:15:59 2023: BS 20 completed
Wed Dec  6 20:16:15 2023: BS 21 completed
Wed Dec  6 20:16:31 2023: BS 22 completed
Wed Dec  6 20:16:47 2023: BS 23 completed
Wed Dec  6 20:17:03 2023: BS 24 completed
Wed Dec  6 20:17:19 2023: BS 25 completed
Wed Dec  6 20:17:35 2023: BS 26 completed
Wed Dec  6 20:17:51 2023: BS 27 completed
Wed Dec  6 20:18:07 2023: BS 28 completed
Wed Dec  6 20:18:23 2023: BS 29 completed
Wed Dec  6 20:18:39 2023: BS 30 completed
Wed Dec  6 20:18:55 2023: BS 31 completed
Wed Dec  6 20:19:11 2023: BS 32 completed
Wed Dec  6 20:19:27 2023: BS 33 completed
Wed Dec  6 20:19:43 2023: BS 34 completed
Wed Dec  6 20:19:59 2023: BS 35 completed
Wed Dec  6 20:20:15 2023: BS 36 completed
Wed Dec  6 20:20:31 2023: BS 37 completed
Wed Dec  6 20:20:47 2023: BS 38 completed
Wed Dec  6 20:21:03 2023: BS 39 completed
Wed Dec  6 20:21:19 2023: BS 40 completed
Wed Dec  6 20:21:35 2023: BS 41 completed
Wed Dec  6 20:21:51 2023: BS 42 completed
Wed Dec  6 20:22:07 2023: BS 43 completed
Wed Dec  6 20:22:23 2023: BS 44 completed
Wed Dec  6 20:22:39 2023: BS 45 completed
Wed Dec  6 20:22:55 2023: BS 46 completed
Wed Dec  6 20:23:11 2023: BS 47 completed
Wed Dec  6 20:23:27 2023: BS 48 completed
Wed Dec  6 20:23:43 2023: BS 49 completed
Wed Dec  6 20:23:59 2023: BS 50 completed
Wed Dec  6 20:24:15 2023: BS 51 completed
Wed Dec  6 20:24:31 2023: BS 52 completed
Wed Dec  6 20:24:47 2023: BS 53 completed
Wed Dec  6 20:25:03 2023: BS 54 completed
Wed Dec  6 20:25:19 2023: BS 55 completed
Wed Dec  6 20:25:35 2023: BS 56 completed
Wed Dec  6 20:25:51 2023: BS 57 completed
Wed Dec  6 20:26:07 2023: BS 58 completed
Wed Dec  6 20:26:23 2023: BS 59 completed
Wed Dec  6 20:26:39 2023: BS 60 completed
Wed Dec  6 20:26:55 2023: BS 61 completed
Wed Dec  6 20:27:11 2023: BS 62 completed
Wed Dec  6 20:27:27 2023: BS 63 completed
Wed Dec  6 20:27:43 2023: BS 64 completed
Wed Dec  6 20:27:59 2023: BS 65 completed
Wed Dec  6 20:28:15 2023: BS 66 completed
Wed Dec  6 20:28:31 2023: BS 67 completed
Wed Dec  6 20:28:47 2023: BS 68 completed
Wed Dec  6 20:29:03 2023: BS 69 completed
Wed Dec  6 20:29:19 2023: BS 70 completed
Wed Dec  6 20:29:35 2023: BS 71 completed
Wed Dec  6 20:29:51 2023: BS 72 completed
Wed Dec  6 20:30:07 2023: BS 73 completed
Wed Dec  6 20:30:23 2023: BS 74 completed
Wed Dec  6 20:30:39 2023: BS 75 completed
Wed Dec  6 20:30:55 2023: BS 76 completed
Wed Dec  6 20:31:11 2023: BS 77 completed
Wed Dec  6 20:31:27 2023: BS 78 completed
Wed Dec  6 20:31:43 2023: BS 79 completed
Wed Dec  6 20:31:59 2023: BS 80 completed
Wed Dec  6 20:32:15 2023: BS 81 completed
Wed Dec  6 20:32:31 2023: BS 82 completed
Wed Dec  6 20:32:47 2023: BS 83 completed
Wed Dec  6 20:33:03 2023: BS 84 completed
Wed Dec  6 20:33:19 2023: BS 85 completed
Wed Dec  6 20:33:35 2023: BS 86 completed
Wed Dec  6 20:33:51 2023: BS 87 completed
Wed Dec  6 20:34:07 2023: BS 88 completed
Wed Dec  6 20:34:23 2023: BS 89 completed
Wed Dec  6 20:34:39 2023: BS 90 completed
Wed Dec  6 20:34:55 2023: BS 91 completed
Wed Dec  6 20:35:11 2023: BS 92 completed
Wed Dec  6 20:35:27 2023: BS 93 completed
Wed Dec  6 20:35:43 2023: BS 94 completed
Wed Dec  6 20:35:59 2023: BS 95 completed
Wed Dec  6 20:36:15 2023: BS 96 completed
Wed Dec  6 20:36:31 2023: BS 97 completed
Wed Dec  6 20:36:47 2023: BS 98 completed
Wed Dec  6 20:37:03 2023: BS 99 completed
Wed Dec  6 20:37:19 2023: BS 100 completed
Wed Dec  6 20:37:35 2023: BS 101 completed
Wed Dec  6 20:37:51 2023: BS 102 completed
Wed Dec  6 20:38:07 2023: BS 103 completed
Wed Dec  6 20:38:23 2023: BS 104 completed
Wed Dec  6 20:38:39 2023: BS 105 completed
Wed Dec  6 20:38:55 2023: BS 106 completed
Wed Dec  6 20:39:11 2023: BS 107 completed
Wed Dec  6 20:39:27 2023: BS 108 completed
Wed Dec  6 20:39:43 2023: BS 109 completed
Wed Dec  6 20:39:59 2023: BS 110 completed
Wed Dec  6 20:40:15 2023: BS 111 completed
Wed Dec  6 20:40:31 2023: BS 112 completed
Wed Dec  6 20:40:47 2023: BS 113 completed
Wed Dec  6 20:41:03 2023: BS 114 completed
Wed Dec  6 20:41:19 2023: BS 115 completed
Wed Dec  6 20:41:35 2023: BS 116 completed
Wed Dec  6 20:41:51 2023: BS 117 completed
Wed Dec  6 20:42:07 2023: BS 118 completed
Wed Dec  6 20:42:23 2023: BS 119 completed
Wed Dec  6 20:42:39 2023: BS 120 completed
Wed Dec  6 20:42:55 2023: BS 121 completed
Wed Dec  6 20:43:11 2023: BS 122 completed
Wed Dec  6 20:43:27 2023: BS 123 completed
Wed Dec  6 20:43:43 2023: BS 124 completed
Wed Dec  6 20:43:59 2023: BS 125 completed
Wed Dec  6 20:44:15 2023: BS 126 completed
Wed Dec  6 20:44:31 2023: BS 127 completed
Wed Dec  6 20:44:47 2023: BS 128 completed
Wed Dec  6 20:45:03 2023: BS 129 completed
Wed Dec  6 20:45:19 2023: BS 130 completed
Wed Dec  6 20:45:35 2023: BS 131 completed
Wed Dec  6 20:45:51 2023: BS 132 completed
Wed Dec  6 20:46:07 2023: BS 133 completed
Wed Dec  6 20:46:23 2023: BS 134 completed
Wed Dec  6 20:46:39 2023: BS 135 completed
Wed Dec  6 20:46:55 2023: BS 136 completed
Wed Dec  6 20:47:11 2023: BS 137 completed
Wed Dec  6 20:47:27 2023: BS 138 completed
Wed Dec  6 20:47:43 2023: BS 139 completed
Wed Dec  6 20:47:59 2023: BS 140 completed
Wed Dec  6 20:48:15 2023: BS 141 completed
Wed Dec  6 20:48:31 2023: BS 142 completed
Wed Dec  6 20:48:47 2023: BS 143 completed
Wed Dec  6 20:49:03 2023: BS 144 completed
Wed Dec  6 20:49:19 2023: BS 145 completed
Wed Dec  6 20:49:35 2023: BS 146 completed
Wed Dec  6 20:49:51 2023: BS 147 completed
Wed Dec  6 20:50:07 2023: BS 148 completed
Wed Dec  6 20:50:23 2023: BS 149 completed
Wed Dec  6 20:50:39 2023: BS 150 completed
Wed Dec  6 20:50:55 2023: BS 151 completed
Wed Dec  6 20:51:11 2023: BS 152 completed
Wed Dec  6 20:51:27 2023: BS 153 completed
Wed Dec  6 20:51:43 2023: BS 154 completed
Wed Dec  6 20:51:59 2023: BS 155 completed
Wed Dec  6 20:52:15 2023: BS 156 completed
Wed Dec  6 20:52:31 2023: BS 157 completed
Wed Dec  6 20:52:47 2023: BS 158 completed
Wed Dec  6 20:53:03 2023: BS 159 completed
Wed Dec  6 20:53:19 2023: BS 160 completed
Wed Dec  6 20:53:35 2023: BS 161 completed
Wed Dec  6 20:53:51 2023: BS 162 completed
Wed Dec  6 20:54:07 2023: BS 163 completed
Wed Dec  6 20:54:23 2023: BS 164 completed
Wed Dec  6 20:54:39 2023: BS 165 completed
Wed Dec  6 20:54:55 2023: BS 166 completed
Wed Dec  6 20:55:11 2023: BS 167 completed
Wed Dec  6 20:55:27 2023: BS 168 completed
Wed Dec  6 20:55:43 2023: BS 169 completed
Wed Dec  6 20:55:59 2023: BS 170 completed
Wed Dec  6 20:56:15 2023: BS 171 completed
Wed Dec  6 20:56:31 2023: BS 172 completed
Wed Dec  6 20:56:47 2023: BS 173 completed
Wed Dec  6 20:57:03 2023: BS 174 completed
Wed Dec  6 20:57:19 2023: BS 175 completed
Wed Dec  6 20:57:35 2023: BS 176 completed
Wed Dec  6 20:57:51 2023: BS 177 completed
Wed Dec  6 20:58:07 2023: BS 178 completed
Wed Dec  6 20:58:23 2023: BS 179 completed
Wed Dec  6 20:58:39 2023: BS 180 completed
Wed Dec  6 20:58:55 2023: BS 181 completed
Wed Dec  6 20:59:11 2023: BS 182 completed
Wed Dec  6 20:59:27 2023: BS 183 completed
Wed Dec  6 20:59:43 2023: BS 184 completed
Wed Dec  6 20:59:59 2023: BS 185 completed
Wed Dec  6 21:00:15 2023: BS 186 completed
Wed Dec  6 21:00:31 2023: BS 187 completed
Wed Dec  6 21:00:47 2023: BS 188 completed
Wed Dec  6 21:01:03 2023: BS 189 completed
Wed Dec  6 21:01:19 2023: BS 190 completed
Wed Dec  6 21:01:35 2023: BS 191 completed
Wed Dec  6 21:01:51 2023: BS 192 completed
Wed Dec  6 21:02:07 2023: BS 193 completed
Wed Dec  6 21:02:23 2023: BS 194 completed
Wed Dec  6 21:02:39 2023: BS 195 completed
Wed Dec  6 21:02:55 2023: BS 196 completed
Wed Dec  6 21:03:11 2023: BS 197 completed
Wed Dec  6 21:03:27 2023: BS 198 completed
Wed Dec  6 21:03:43 2023: BS 199 completed
Wed Dec  6 21:03:59 2023: BS 200 completed
Wed Dec  6 21:04:15 2023: BS 201 completed
Wed Dec  6 21:04:31 2023: BS 202 completed
Wed Dec  6 21:04:47 2023: BS 203 completed
Wed Dec  6 21:05:03 2023: BS 204 completed
Wed Dec  6 21:05:19 2023: BS 205 completed
Wed Dec  6 21:05:35 2023: BS 206 completed
Wed Dec  6 21:05:51 2023: BS 207 completed
Wed Dec  6 21:06:07 2023: BS 208 completed
Wed Dec  6 21:06:23 2023: BS 209 completed
Wed Dec  6 21:06:39 2023: BS 210 completed
Wed Dec  6 21:06:55 2023: BS 211 completed
Wed Dec  6 21:07:11 2023: BS 212 completed
Wed Dec  6 21:07:27 2023: BS 213 completed
Wed Dec  6 21:07:43 2023: BS 214 completed
Wed Dec  6 21:07:59 2023: BS 215 completed
Wed Dec  6 21:08:15 2023: BS 216 completed
Wed Dec  6 21:08:31 2023: BS 217 completed
Wed Dec  6 21:08:47 2023: BS 218 completed
Wed Dec  6 21:09:03 2023: BS 219 completed
Wed Dec  6 21:09:19 2023: BS 220 completed
Wed Dec  6 21:09:35 2023: BS 221 completed
Wed Dec  6 21:09:51 2023: BS 222 completed
Wed Dec  6 21:10:07 2023: BS 223 completed
Wed Dec  6 21:10:23 2023: BS 224 completed
Wed Dec  6 21:10:39 2023: BS 225 completed
Wed Dec  6 21:10:55 2023: BS 226 completed
Wed Dec  6 21:11:11 2023: BS 227 completed
Wed Dec  6 21:11:27 2023: BS 228 completed
Wed Dec  6 21:11:43 2023: BS 229 completed
Wed Dec  6 21:11:59 2023: BS 230 completed
Wed Dec  6 21:12:15 2023: BS 231 completed
Wed Dec  6 21:12:31 2023: BS 232 completed
Wed Dec  6 21:12:47 2023: BS 233 completed
Wed Dec  6 21:13:03 2023: BS 234 completed
Wed Dec  6 21:13:19 2023: BS 235 completed
Wed Dec  6 21:13:35 2023: BS 236 completed
Wed Dec  6 21:13:51 2023: BS 237 completed
Wed Dec  6 21:14:07 2023: BS 238 completed
Wed Dec  6 21:14:23 2023: BS 239 completed
Wed Dec  6 21:14:39 2023: BS 240 completed
Wed Dec  6 21:14:55 2023: BS 241 completed
Wed Dec  6 21:15:11 2023: BS 242 completed
Wed Dec  6 21:15:27 2023: BS 243 completed
Wed Dec  6 21:15:43 2023: BS 244 completed
Wed Dec  6 21:15:59 2023: BS 245 completed
Wed Dec  6 21:16:15 2023: BS 246 completed
Wed Dec  6 21:16:31 2023: BS 247 completed
Wed Dec  6 21:16:47 2023: BS 248 completed
Wed Dec  6 21:17:03 2023: BS 249 completed
