# Supplementary material for: Continuous Flow Synthesis of Benzotriazin-4(3H)-ones via Visible Light Mediated Nitrogen-Centered Norrish Reaction
Source: Org Lett. 2024 Mar 11;26(12):2371–5. doi: 10.1021/acs.orglett.4c00248 (PMC10985655; doi:10.1021/acs.orglett.4c00248)
Supplement: Supplementary file 2 — ol4c00248_si_002.zip [file ol4c00248_si_002.zip › OL/FID/1n/JGL-421-c2w_PROTON_20231206_01.fid/log]

Wed Dec  6 20:03:11 2023: Experiment started
Wed Dec  6 20:03:18 2023: BS 1 completed
Wed Dec  6 20:03:22 2023: BS 2 completed
Wed Dec  6 20:03:25 2023: BS 3 completed
Wed Dec  6 20:03:29 2023: BS 4 completed
Wed Dec  6 20:03:32 2023: BS 5 completed
Wed Dec  6 20:03:36 2023: BS 6 completed
Wed Dec  6 20:03:40 2023: BS 7 completed
