# Supplementary material for: Continuous Flow Synthesis of Benzotriazin-4(3H)-ones via Visible Light Mediated Nitrogen-Centered Norrish Reaction
Source: Org Lett. 2024 Mar 11;26(12):2371–5. doi: 10.1021/acs.orglett.4c00248 (PMC10985655; doi:10.1021/acs.orglett.4c00248)
Supplement: Supplementary file 2 — ol4c00248_si_002.zip [file ol4c00248_si_002.zip › OL/FID/1o/JGL-402-c1b_CARBON_20231121_01.fid/log]

Tue Nov 21 22:05:21 2023: Experiment started
Tue Nov 21 22:09:56 2023: BS 1 completed
Tue Nov 21 22:10:12 2023: BS 2 completed
Tue Nov 21 22:10:28 2023: BS 3 completed
Tue Nov 21 22:10:44 2023: BS 4 completed
Tue Nov 21 22:11:00 2023: BS 5 completed
Tue Nov 21 22:11:16 2023: BS 6 completed
Tue Nov 21 22:11:32 2023: BS 7 completed
Tue Nov 21 22:11:48 2023: BS 8 completed
Tue Nov 21 22:12:04 2023: BS 9 completed
Tue Nov 21 22:12:20 2023: BS 10 completed
Tue Nov 21 22:12:36 2023: BS 11 completed
Tue Nov 21 22:12:52 2023: BS 12 completed
Tue Nov 21 22:13:08 2023: BS 13 completed
Tue Nov 21 22:13:24 2023: BS 14 completed
Tue Nov 21 22:13:40 2023: BS 15 completed
Tue Nov 21 22:13:56 2023: BS 16 completed
Tue Nov 21 22:14:12 2023: BS 17 completed
Tue Nov 21 22:14:28 2023: BS 18 completed
Tue Nov 21 22:14:44 2023: BS 19 completed
Tue Nov 21 22:15:00 2023: BS 20 completed
Tue Nov 21 22:15:16 2023: BS 21 completed
Tue Nov 21 22:15:32 2023: BS 22 completed
Tue Nov 21 22:15:48 2023: BS 23 completed
Tue Nov 21 22:16:04 2023: BS 24 completed
Tue Nov 21 22:16:20 2023: BS 25 completed
Tue Nov 21 22:16:36 2023: BS 26 completed
Tue Nov 21 22:16:52 2023: BS 27 completed
Tue Nov 21 22:17:08 2023: BS 28 completed
Tue Nov 21 22:17:24 2023: BS 29 completed
Tue Nov 21 22:17:40 2023: BS 30 completed
Tue Nov 21 22:17:56 2023: BS 31 completed
Tue Nov 21 22:18:12 2023: BS 32 completed
Tue Nov 21 22:18:28 2023: BS 33 completed
Tue Nov 21 22:18:44 2023: BS 34 completed
Tue Nov 21 22:19:00 2023: BS 35 completed
Tue Nov 21 22:19:16 2023: BS 36 completed
Tue Nov 21 22:19:32 2023: BS 37 completed
Tue Nov 21 22:19:48 2023: BS 38 completed
Tue Nov 21 22:20:04 2023: BS 39 completed
Tue Nov 21 22:20:20 2023: BS 40 completed
Tue Nov 21 22:20:36 2023: BS 41 completed
Tue Nov 21 22:20:52 2023: BS 42 completed
Tue Nov 21 22:21:08 2023: BS 43 completed
Tue Nov 21 22:21:24 2023: BS 44 completed
Tue Nov 21 22:21:40 2023: BS 45 completed
Tue Nov 21 22:21:56 2023: BS 46 completed
Tue Nov 21 22:22:12 2023: BS 47 completed
Tue Nov 21 22:22:28 2023: BS 48 completed
Tue Nov 21 22:22:44 2023: BS 49 completed
Tue Nov 21 22:23:00 2023: BS 50 completed
Tue Nov 21 22:23:16 2023: BS 51 completed
Tue Nov 21 22:23:32 2023: BS 52 completed
Tue Nov 21 22:23:48 2023: BS 53 completed
Tue Nov 21 22:24:04 2023: BS 54 completed
Tue Nov 21 22:24:20 2023: BS 55 completed
Tue Nov 21 22:24:36 2023: BS 56 completed
Tue Nov 21 22:24:52 2023: BS 57 completed
Tue Nov 21 22:25:08 2023: BS 58 completed
Tue Nov 21 22:25:24 2023: BS 59 completed
Tue Nov 21 22:25:40 2023: BS 60 completed
Tue Nov 21 22:25:56 2023: BS 61 completed
Tue Nov 21 22:26:12 2023: BS 62 completed
Tue Nov 21 22:26:28 2023: BS 63 completed
Tue Nov 21 22:26:44 2023: BS 64 completed
Tue Nov 21 22:27:00 2023: BS 65 completed
Tue Nov 21 22:27:16 2023: BS 66 completed
Tue Nov 21 22:27:32 2023: BS 67 completed
Tue Nov 21 22:27:48 2023: BS 68 completed
Tue Nov 21 22:28:04 2023: BS 69 completed
Tue Nov 21 22:28:20 2023: BS 70 completed
Tue Nov 21 22:28:36 2023: BS 71 completed
Tue Nov 21 22:28:52 2023: BS 72 completed
Tue Nov 21 22:29:08 2023: BS 73 completed
Tue Nov 21 22:29:24 2023: BS 74 completed
Tue Nov 21 22:29:40 2023: BS 75 completed
Tue Nov 21 22:29:56 2023: BS 76 completed
Tue Nov 21 22:30:12 2023: BS 77 completed
Tue Nov 21 22:30:28 2023: BS 78 completed
Tue Nov 21 22:30:44 2023: BS 79 completed
Tue Nov 21 22:31:00 2023: BS 80 completed
Tue Nov 21 22:31:16 2023: BS 81 completed
Tue Nov 21 22:31:32 2023: BS 82 completed
Tue Nov 21 22:31:48 2023: BS 83 completed
Tue Nov 21 22:32:04 2023: BS 84 completed
Tue Nov 21 22:32:20 2023: BS 85 completed
Tue Nov 21 22:32:36 2023: BS 86 completed
Tue Nov 21 22:32:52 2023: BS 87 completed
Tue Nov 21 22:33:08 2023: BS 88 completed
Tue Nov 21 22:33:24 2023: BS 89 completed
Tue Nov 21 22:33:40 2023: BS 90 completed
Tue Nov 21 22:33:56 2023: BS 91 completed
Tue Nov 21 22:34:12 2023: BS 92 completed
Tue Nov 21 22:34:28 2023: BS 93 completed
Tue Nov 21 22:34:44 2023: BS 94 completed
Tue Nov 21 22:35:00 2023: BS 95 completed
Tue Nov 21 22:35:16 2023: BS 96 completed
Tue Nov 21 22:35:32 2023: BS 97 completed
Tue Nov 21 22:35:48 2023: BS 98 completed
Tue Nov 21 22:36:04 2023: BS 99 completed
Tue Nov 21 22:36:20 2023: BS 100 completed
Tue Nov 21 22:36:36 2023: BS 101 completed
Tue Nov 21 22:36:52 2023: BS 102 completed
Tue Nov 21 22:37:08 2023: BS 103 completed
Tue Nov 21 22:37:24 2023: BS 104 completed
Tue Nov 21 22:37:40 2023: BS 105 completed
Tue Nov 21 22:37:56 2023: BS 106 completed
Tue Nov 21 22:38:12 2023: BS 107 completed
Tue Nov 21 22:38:28 2023: BS 108 completed
Tue Nov 21 22:38:44 2023: BS 109 completed
Tue Nov 21 22:39:00 2023: BS 110 completed
Tue Nov 21 22:39:16 2023: BS 111 completed
Tue Nov 21 22:39:32 2023: BS 112 completed
Tue Nov 21 22:39:48 2023: BS 113 completed
Tue Nov 21 22:40:04 2023: BS 114 completed
Tue Nov 21 22:40:20 2023: BS 115 completed
Tue Nov 21 22:40:36 2023: BS 116 completed
Tue Nov 21 22:40:52 2023: BS 117 completed
Tue Nov 21 22:41:08 2023: BS 118 completed
Tue Nov 21 22:41:24 2023: BS 119 completed
Tue Nov 21 22:41:40 2023: BS 120 completed
Tue Nov 21 22:41:56 2023: BS 121 completed
Tue Nov 21 22:42:12 2023: BS 122 completed
Tue Nov 21 22:42:28 2023: BS 123 completed
Tue Nov 21 22:42:44 2023: BS 124 completed
Tue Nov 21 22:43:00 2023: BS 125 completed
Tue Nov 21 22:43:16 2023: BS 126 completed
Tue Nov 21 22:43:32 2023: BS 127 completed
Tue Nov 21 22:43:48 2023: BS 128 completed
Tue Nov 21 22:44:04 2023: BS 129 completed
Tue Nov 21 22:44:20 2023: BS 130 completed
Tue Nov 21 22:44:36 2023: BS 131 completed
Tue Nov 21 22:44:52 2023: BS 132 completed
Tue Nov 21 22:45:08 2023: BS 133 completed
Tue Nov 21 22:45:24 2023: BS 134 completed
Tue Nov 21 22:45:40 2023: BS 135 completed
Tue Nov 21 22:45:56 2023: BS 136 completed
Tue Nov 21 22:46:12 2023: BS 137 completed
Tue Nov 21 22:46:28 2023: BS 138 completed
Tue Nov 21 22:46:44 2023: BS 139 completed
Tue Nov 21 22:47:00 2023: BS 140 completed
Tue Nov 21 22:47:16 2023: BS 141 completed
Tue Nov 21 22:47:32 2023: BS 142 completed
Tue Nov 21 22:47:48 2023: BS 143 completed
Tue Nov 21 22:48:04 2023: BS 144 completed
Tue Nov 21 22:48:20 2023: BS 145 completed
Tue Nov 21 22:48:36 2023: BS 146 completed
Tue Nov 21 22:48:52 2023: BS 147 completed
Tue Nov 21 22:49:08 2023: BS 148 completed
Tue Nov 21 22:49:24 2023: BS 149 completed
Tue Nov 21 22:49:40 2023: BS 150 completed
Tue Nov 21 22:49:56 2023: BS 151 completed
Tue Nov 21 22:50:12 2023: BS 152 completed
Tue Nov 21 22:50:28 2023: BS 153 completed
Tue Nov 21 22:50:44 2023: BS 154 completed
Tue Nov 21 22:51:00 2023: BS 155 completed
Tue Nov 21 22:51:16 2023: BS 156 completed
Tue Nov 21 22:51:32 2023: BS 157 completed
Tue Nov 21 22:51:48 2023: BS 158 completed
Tue Nov 21 22:52:04 2023: BS 159 completed
Tue Nov 21 22:52:20 2023: BS 160 completed
Tue Nov 21 22:52:36 2023: BS 161 completed
Tue Nov 21 22:52:52 2023: BS 162 completed
Tue Nov 21 22:53:08 2023: BS 163 completed
Tue Nov 21 22:53:24 2023: BS 164 completed
Tue Nov 21 22:53:40 2023: BS 165 completed
Tue Nov 21 22:53:56 2023: BS 166 completed
Tue Nov 21 22:54:12 2023: BS 167 completed
Tue Nov 21 22:54:28 2023: BS 168 completed
Tue Nov 21 22:54:44 2023: BS 169 completed
Tue Nov 21 22:55:00 2023: BS 170 completed
Tue Nov 21 22:55:16 2023: BS 171 completed
Tue Nov 21 22:55:32 2023: BS 172 completed
Tue Nov 21 22:55:48 2023: BS 173 completed
Tue Nov 21 22:56:04 2023: BS 174 completed
Tue Nov 21 22:56:20 2023: BS 175 completed
Tue Nov 21 22:56:36 2023: BS 176 completed
Tue Nov 21 22:56:52 2023: BS 177 completed
Tue Nov 21 22:57:08 2023: BS 178 completed
Tue Nov 21 22:57:24 2023: BS 179 completed
Tue Nov 21 22:57:40 2023: BS 180 completed
Tue Nov 21 22:57:56 2023: BS 181 completed
Tue Nov 21 22:58:12 2023: BS 182 completed
Tue Nov 21 22:58:28 2023: BS 183 completed
Tue Nov 21 22:58:44 2023: BS 184 completed
Tue Nov 21 22:59:00 2023: BS 185 completed
Tue Nov 21 22:59:16 2023: BS 186 completed
Tue Nov 21 22:59:32 2023: BS 187 completed
Tue Nov 21 22:59:48 2023: BS 188 completed
Tue Nov 21 23:00:04 2023: BS 189 completed
Tue Nov 21 23:00:20 2023: BS 190 completed
Tue Nov 21 23:00:36 2023: BS 191 completed
Tue Nov 21 23:00:52 2023: BS 192 completed
Tue Nov 21 23:01:08 2023: BS 193 completed
Tue Nov 21 23:01:24 2023: BS 194 completed
Tue Nov 21 23:01:40 2023: BS 195 completed
Tue Nov 21 23:01:56 2023: BS 196 completed
Tue Nov 21 23:02:12 2023: BS 197 completed
Tue Nov 21 23:02:28 2023: BS 198 completed
Tue Nov 21 23:02:44 2023: BS 199 completed
Tue Nov 21 23:03:00 2023: BS 200 completed
Tue Nov 21 23:03:16 2023: BS 201 completed
Tue Nov 21 23:03:32 2023: BS 202 completed
Tue Nov 21 23:03:48 2023: BS 203 completed
Tue Nov 21 23:04:04 2023: BS 204 completed
Tue Nov 21 23:04:20 2023: BS 205 completed
Tue Nov 21 23:04:36 2023: BS 206 completed
Tue Nov 21 23:04:52 2023: BS 207 completed
Tue Nov 21 23:05:08 2023: BS 208 completed
Tue Nov 21 23:05:24 2023: BS 209 completed
Tue Nov 21 23:05:40 2023: BS 210 completed
Tue Nov 21 23:05:56 2023: BS 211 completed
Tue Nov 21 23:06:12 2023: BS 212 completed
Tue Nov 21 23:06:28 2023: BS 213 completed
Tue Nov 21 23:06:44 2023: BS 214 completed
Tue Nov 21 23:07:00 2023: BS 215 completed
Tue Nov 21 23:07:16 2023: BS 216 completed
Tue Nov 21 23:07:32 2023: BS 217 completed
Tue Nov 21 23:07:48 2023: BS 218 completed
Tue Nov 21 23:08:04 2023: BS 219 completed
Tue Nov 21 23:08:20 2023: BS 220 completed
Tue Nov 21 23:08:36 2023: BS 221 completed
Tue Nov 21 23:08:52 2023: BS 222 completed
Tue Nov 21 23:09:08 2023: BS 223 completed
Tue Nov 21 23:09:24 2023: BS 224 completed
Tue Nov 21 23:09:40 2023: BS 225 completed
Tue Nov 21 23:09:56 2023: BS 226 completed
Tue Nov 21 23:10:12 2023: BS 227 completed
Tue Nov 21 23:10:28 2023: BS 228 completed
Tue Nov 21 23:10:44 2023: BS 229 completed
Tue Nov 21 23:11:00 2023: BS 230 completed
Tue Nov 21 23:11:16 2023: BS 231 completed
Tue Nov 21 23:11:32 2023: BS 232 completed
Tue Nov 21 23:11:48 2023: BS 233 completed
Tue Nov 21 23:12:04 2023: BS 234 completed
Tue Nov 21 23:12:20 2023: BS 235 completed
Tue Nov 21 23:12:36 2023: BS 236 completed
Tue Nov 21 23:12:52 2023: BS 237 completed
Tue Nov 21 23:13:08 2023: BS 238 completed
Tue Nov 21 23:13:24 2023: BS 239 completed
Tue Nov 21 23:13:40 2023: BS 240 completed
Tue Nov 21 23:13:56 2023: BS 241 completed
Tue Nov 21 23:14:12 2023: BS 242 completed
Tue Nov 21 23:14:28 2023: BS 243 completed
Tue Nov 21 23:14:44 2023: BS 244 completed
Tue Nov 21 23:15:00 2023: BS 245 completed
Tue Nov 21 23:15:16 2023: BS 246 completed
Tue Nov 21 23:15:32 2023: BS 247 completed
Tue Nov 21 23:15:48 2023: BS 248 completed
Tue Nov 21 23:16:04 2023: BS 249 completed
