# Supplementary material for: Continuous Flow Synthesis of Benzotriazin-4(3H)-ones via Visible Light Mediated Nitrogen-Centered Norrish Reaction
Source: Org Lett. 2024 Mar 11;26(12):2371–5. doi: 10.1021/acs.orglett.4c00248 (PMC10985655; doi:10.1021/acs.orglett.4c00248)
Supplement: Supplementary file 2 — ol4c00248_si_002.zip [file ol4c00248_si_002.zip › OL/FID/1o/JGL-402-c1b_PROTON_20231121_01.fid/log]

Tue Nov 21 23:16:40 2023: Experiment started
Tue Nov 21 23:16:45 2023: BS 1 completed
Tue Nov 21 23:16:48 2023: BS 2 completed
Tue Nov 21 23:16:52 2023: BS 3 completed
Tue Nov 21 23:16:55 2023: BS 4 completed
Tue Nov 21 23:16:59 2023: BS 5 completed
Tue Nov 21 23:17:02 2023: BS 6 completed
Tue Nov 21 23:17:06 2023: BS 7 completed
