# Supplementary material for: Continuous Flow Synthesis of Benzotriazin-4(3H)-ones via Visible Light Mediated Nitrogen-Centered Norrish Reaction
Source: Org Lett. 2024 Mar 11;26(12):2371–5. doi: 10.1021/acs.orglett.4c00248 (PMC10985655; doi:10.1021/acs.orglett.4c00248)
Supplement: Supplementary file 2 — ol4c00248_si_002.zip [file ol4c00248_si_002.zip › OL/FID/1p/JGL-408-c1_FLUORINE_20231123_01.fid/log]

Thu Nov 23 15:41:00 2023: Experiment started
Thu Nov 23 15:41:10 2023: BS 1 completed
Thu Nov 23 15:41:14 2023: BS 2 completed
Thu Nov 23 15:41:18 2023: BS 3 completed
Thu Nov 23 15:41:22 2023: BS 4 completed
Thu Nov 23 15:41:26 2023: BS 5 completed
Thu Nov 23 15:41:30 2023: BS 6 completed
Thu Nov 23 15:41:34 2023: BS 7 completed
Thu Nov 23 15:41:38 2023: BS 8 completed
Thu Nov 23 15:41:42 2023: BS 9 completed
Thu Nov 23 15:41:46 2023: BS 10 completed
Thu Nov 23 15:41:50 2023: BS 11 completed
Thu Nov 23 15:41:54 2023: BS 12 completed
Thu Nov 23 15:41:58 2023: BS 13 completed
Thu Nov 23 15:42:02 2023: BS 14 completed
Thu Nov 23 15:42:06 2023: BS 15 completed
