# Supplementary material for: Continuous Flow Synthesis of Benzotriazin-4(3H)-ones via Visible Light Mediated Nitrogen-Centered Norrish Reaction
Source: Org Lett. 2024 Mar 11;26(12):2371–5. doi: 10.1021/acs.orglett.4c00248 (PMC10985655; doi:10.1021/acs.orglett.4c00248)
Supplement: Supplementary file 2 — ol4c00248_si_002.zip [file ol4c00248_si_002.zip › OL/FID/1p/JGL-408-C1f_CARBON_20231201_01.fid/log]

Thu Nov 30 11:10:17 2023: Experiment started
Thu Nov 30 11:11:57 2023: BS 1 completed
Thu Nov 30 11:12:13 2023: BS 2 completed
Thu Nov 30 11:12:30 2023: BS 3 completed
Thu Nov 30 11:12:46 2023: BS 4 completed
Thu Nov 30 11:13:02 2023: BS 5 completed
Thu Nov 30 11:13:19 2023: BS 6 completed
Thu Nov 30 11:13:35 2023: BS 7 completed
Thu Nov 30 11:13:51 2023: BS 8 completed
Thu Nov 30 11:14:08 2023: BS 9 completed
Thu Nov 30 11:14:24 2023: BS 10 completed
Thu Nov 30 11:14:41 2023: BS 11 completed
Thu Nov 30 11:14:57 2023: BS 12 completed
Thu Nov 30 11:15:13 2023: BS 13 completed
Thu Nov 30 11:15:30 2023: BS 14 completed
Thu Nov 30 11:15:46 2023: BS 15 completed
Thu Nov 30 11:16:03 2023: BS 16 completed
Thu Nov 30 11:16:19 2023: BS 17 completed
Thu Nov 30 11:16:35 2023: BS 18 completed
Thu Nov 30 11:16:52 2023: BS 19 completed
Thu Nov 30 11:17:08 2023: BS 20 completed
Thu Nov 30 11:17:25 2023: BS 21 completed
Thu Nov 30 11:17:41 2023: BS 22 completed
Thu Nov 30 11:17:57 2023: BS 23 completed
Thu Nov 30 11:18:14 2023: BS 24 completed
Thu Nov 30 11:18:30 2023: BS 25 completed
Thu Nov 30 11:18:46 2023: BS 26 completed
Thu Nov 30 11:19:03 2023: BS 27 completed
Thu Nov 30 11:19:19 2023: BS 28 completed
Thu Nov 30 11:19:36 2023: BS 29 completed
Thu Nov 30 11:19:52 2023: BS 30 completed
Thu Nov 30 11:20:08 2023: BS 31 completed
Thu Nov 30 11:20:25 2023: BS 32 completed
Thu Nov 30 11:20:41 2023: BS 33 completed
Thu Nov 30 11:20:58 2023: BS 34 completed
Thu Nov 30 11:21:14 2023: BS 35 completed
Thu Nov 30 11:21:30 2023: BS 36 completed
Thu Nov 30 11:21:47 2023: BS 37 completed
Thu Nov 30 11:22:03 2023: BS 38 completed
Thu Nov 30 11:22:20 2023: BS 39 completed
Thu Nov 30 11:22:36 2023: BS 40 completed
Thu Nov 30 11:22:52 2023: BS 41 completed
Thu Nov 30 11:23:09 2023: BS 42 completed
Thu Nov 30 11:23:25 2023: BS 43 completed
Thu Nov 30 11:23:41 2023: BS 44 completed
Thu Nov 30 11:23:58 2023: BS 45 completed
Thu Nov 30 11:24:14 2023: BS 46 completed
Thu Nov 30 11:24:31 2023: BS 47 completed
Thu Nov 30 11:24:47 2023: BS 48 completed
Thu Nov 30 11:25:03 2023: BS 49 completed
Thu Nov 30 11:25:20 2023: BS 50 completed
Thu Nov 30 11:25:36 2023: BS 51 completed
Thu Nov 30 11:25:53 2023: BS 52 completed
Thu Nov 30 11:26:09 2023: BS 53 completed
Thu Nov 30 11:26:25 2023: BS 54 completed
Thu Nov 30 11:26:42 2023: BS 55 completed
Thu Nov 30 11:26:58 2023: BS 56 completed
Thu Nov 30 11:27:15 2023: BS 57 completed
Thu Nov 30 11:27:31 2023: BS 58 completed
Thu Nov 30 11:27:47 2023: BS 59 completed
Thu Nov 30 11:28:04 2023: BS 60 completed
Thu Nov 30 11:28:20 2023: BS 61 completed
Thu Nov 30 11:28:36 2023: BS 62 completed
Thu Nov 30 11:28:53 2023: BS 63 completed
Thu Nov 30 11:29:09 2023: BS 64 completed
Thu Nov 30 11:29:26 2023: BS 65 completed
Thu Nov 30 11:29:42 2023: BS 66 completed
Thu Nov 30 11:29:58 2023: BS 67 completed
Thu Nov 30 11:30:15 2023: BS 68 completed
Thu Nov 30 11:30:31 2023: BS 69 completed
Thu Nov 30 11:30:48 2023: BS 70 completed
Thu Nov 30 11:31:04 2023: BS 71 completed
Thu Nov 30 11:31:20 2023: BS 72 completed
Thu Nov 30 11:31:37 2023: BS 73 completed
Thu Nov 30 11:31:53 2023: BS 74 completed
Thu Nov 30 11:32:10 2023: BS 75 completed
Thu Nov 30 11:32:26 2023: BS 76 completed
Thu Nov 30 11:32:42 2023: BS 77 completed
Thu Nov 30 11:32:59 2023: BS 78 completed
Thu Nov 30 11:33:15 2023: BS 79 completed
Thu Nov 30 11:33:31 2023: BS 80 completed
Thu Nov 30 11:33:48 2023: BS 81 completed
Thu Nov 30 11:34:04 2023: BS 82 completed
Thu Nov 30 11:34:21 2023: BS 83 completed
Thu Nov 30 11:34:37 2023: BS 84 completed
Thu Nov 30 11:34:53 2023: BS 85 completed
Thu Nov 30 11:35:10 2023: BS 86 completed
Thu Nov 30 11:35:26 2023: BS 87 completed
Thu Nov 30 11:35:43 2023: BS 88 completed
Thu Nov 30 11:35:59 2023: BS 89 completed
Thu Nov 30 11:36:15 2023: BS 90 completed
Thu Nov 30 11:36:32 2023: BS 91 completed
Thu Nov 30 11:36:48 2023: BS 92 completed
Thu Nov 30 11:37:05 2023: BS 93 completed
Thu Nov 30 11:37:21 2023: BS 94 completed
Thu Nov 30 11:37:37 2023: BS 95 completed
Thu Nov 30 11:37:54 2023: BS 96 completed
Thu Nov 30 11:38:10 2023: BS 97 completed
Thu Nov 30 11:38:26 2023: BS 98 completed
Thu Nov 30 11:38:43 2023: BS 99 completed
Thu Nov 30 11:38:59 2023: BS 100 completed
Thu Nov 30 11:39:16 2023: BS 101 completed
Thu Nov 30 11:39:32 2023: BS 102 completed
Thu Nov 30 11:39:48 2023: BS 103 completed
Thu Nov 30 11:40:05 2023: BS 104 completed
Thu Nov 30 11:40:21 2023: BS 105 completed
Thu Nov 30 11:40:38 2023: BS 106 completed
Thu Nov 30 11:40:54 2023: BS 107 completed
Thu Nov 30 11:41:10 2023: BS 108 completed
Thu Nov 30 11:41:27 2023: BS 109 completed
Thu Nov 30 11:41:43 2023: BS 110 completed
Thu Nov 30 11:42:00 2023: BS 111 completed
Thu Nov 30 11:42:16 2023: BS 112 completed
Thu Nov 30 11:42:32 2023: BS 113 completed
Thu Nov 30 11:42:49 2023: BS 114 completed
Thu Nov 30 11:43:05 2023: BS 115 completed
Thu Nov 30 11:43:21 2023: BS 116 completed
Thu Nov 30 11:43:38 2023: BS 117 completed
Thu Nov 30 11:43:54 2023: BS 118 completed
Thu Nov 30 11:44:11 2023: BS 119 completed
Thu Nov 30 11:44:27 2023: BS 120 completed
Thu Nov 30 11:44:43 2023: BS 121 completed
Thu Nov 30 11:45:00 2023: BS 122 completed
Thu Nov 30 11:45:16 2023: BS 123 completed
Thu Nov 30 11:45:33 2023: BS 124 completed
Thu Nov 30 11:45:49 2023: BS 125 completed
Thu Nov 30 11:46:05 2023: BS 126 completed
Thu Nov 30 11:46:22 2023: BS 127 completed
Thu Nov 30 11:46:38 2023: BS 128 completed
Thu Nov 30 11:46:55 2023: BS 129 completed
Thu Nov 30 11:47:11 2023: BS 130 completed
Thu Nov 30 11:47:27 2023: BS 131 completed
Thu Nov 30 11:47:44 2023: BS 132 completed
Thu Nov 30 11:48:00 2023: BS 133 completed
Thu Nov 30 11:48:16 2023: BS 134 completed
Thu Nov 30 11:48:33 2023: BS 135 completed
Thu Nov 30 11:48:49 2023: BS 136 completed
Thu Nov 30 11:49:06 2023: BS 137 completed
Thu Nov 30 11:49:22 2023: BS 138 completed
Thu Nov 30 11:49:38 2023: BS 139 completed
Thu Nov 30 11:49:55 2023: BS 140 completed
Thu Nov 30 11:50:11 2023: BS 141 completed
Thu Nov 30 11:50:28 2023: BS 142 completed
Thu Nov 30 11:50:44 2023: BS 143 completed
Thu Nov 30 11:51:00 2023: BS 144 completed
Thu Nov 30 11:51:17 2023: BS 145 completed
Thu Nov 30 11:51:33 2023: BS 146 completed
Thu Nov 30 11:51:50 2023: BS 147 completed
Thu Nov 30 11:52:06 2023: BS 148 completed
Thu Nov 30 11:52:22 2023: BS 149 completed
Thu Nov 30 11:52:39 2023: BS 150 completed
Thu Nov 30 11:52:55 2023: BS 151 completed
Thu Nov 30 11:53:11 2023: BS 152 completed
Thu Nov 30 11:53:28 2023: BS 153 completed
Thu Nov 30 11:53:44 2023: BS 154 completed
Thu Nov 30 11:54:01 2023: BS 155 completed
Thu Nov 30 11:54:17 2023: BS 156 completed
Thu Nov 30 11:54:33 2023: BS 157 completed
Thu Nov 30 11:54:50 2023: BS 158 completed
Thu Nov 30 11:55:06 2023: BS 159 completed
Thu Nov 30 11:55:23 2023: BS 160 completed
Thu Nov 30 11:55:39 2023: BS 161 completed
Thu Nov 30 11:55:55 2023: BS 162 completed
Thu Nov 30 11:56:12 2023: BS 163 completed
Thu Nov 30 11:56:28 2023: BS 164 completed
Thu Nov 30 11:56:45 2023: BS 165 completed
Thu Nov 30 11:57:01 2023: BS 166 completed
Thu Nov 30 11:57:17 2023: BS 167 completed
Thu Nov 30 11:57:34 2023: BS 168 completed
Thu Nov 30 11:57:50 2023: BS 169 completed
Thu Nov 30 11:58:06 2023: BS 170 completed
Thu Nov 30 11:58:23 2023: BS 171 completed
Thu Nov 30 11:58:39 2023: BS 172 completed
Thu Nov 30 11:58:56 2023: BS 173 completed
Thu Nov 30 11:59:12 2023: BS 174 completed
Thu Nov 30 11:59:28 2023: BS 175 completed
Thu Nov 30 11:59:45 2023: BS 176 completed
Thu Nov 30 12:00:01 2023: BS 177 completed
Thu Nov 30 12:00:18 2023: BS 178 completed
Thu Nov 30 12:00:34 2023: BS 179 completed
Thu Nov 30 12:00:50 2023: BS 180 completed
Thu Nov 30 12:01:07 2023: BS 181 completed
Thu Nov 30 12:01:23 2023: BS 182 completed
Thu Nov 30 12:01:40 2023: BS 183 completed
Thu Nov 30 12:01:56 2023: BS 184 completed
Thu Nov 30 12:02:12 2023: BS 185 completed
Thu Nov 30 12:02:29 2023: BS 186 completed
Thu Nov 30 12:02:45 2023: BS 187 completed
Thu Nov 30 12:03:01 2023: BS 188 completed
Thu Nov 30 12:03:18 2023: BS 189 completed
Thu Nov 30 12:03:34 2023: BS 190 completed
Thu Nov 30 12:03:51 2023: BS 191 completed
Thu Nov 30 12:04:07 2023: BS 192 completed
Thu Nov 30 12:04:23 2023: BS 193 completed
Thu Nov 30 12:04:40 2023: BS 194 completed
Thu Nov 30 12:04:56 2023: BS 195 completed
Thu Nov 30 12:05:13 2023: BS 196 completed
Thu Nov 30 12:05:29 2023: BS 197 completed
Thu Nov 30 12:05:45 2023: BS 198 completed
Thu Nov 30 12:06:02 2023: BS 199 completed
Thu Nov 30 12:06:18 2023: BS 200 completed
Thu Nov 30 12:06:35 2023: BS 201 completed
Thu Nov 30 12:06:51 2023: BS 202 completed
Thu Nov 30 12:07:07 2023: BS 203 completed
Thu Nov 30 12:07:24 2023: BS 204 completed
Thu Nov 30 12:07:40 2023: BS 205 completed
Thu Nov 30 12:07:56 2023: BS 206 completed
Thu Nov 30 12:08:13 2023: BS 207 completed
Thu Nov 30 12:08:29 2023: BS 208 completed
Thu Nov 30 12:08:46 2023: BS 209 completed
Thu Nov 30 12:09:02 2023: BS 210 completed
Thu Nov 30 12:09:18 2023: BS 211 completed
Thu Nov 30 12:09:35 2023: BS 212 completed
Thu Nov 30 12:09:51 2023: BS 213 completed
Thu Nov 30 12:10:08 2023: BS 214 completed
Thu Nov 30 12:10:24 2023: BS 215 completed
Thu Nov 30 12:10:40 2023: BS 216 completed
Thu Nov 30 12:10:57 2023: BS 217 completed
Thu Nov 30 12:11:13 2023: BS 218 completed
Thu Nov 30 12:11:30 2023: BS 219 completed
Thu Nov 30 12:11:46 2023: BS 220 completed
Thu Nov 30 12:12:02 2023: BS 221 completed
Thu Nov 30 12:12:19 2023: BS 222 completed
Thu Nov 30 12:12:35 2023: BS 223 completed
Thu Nov 30 12:12:51 2023: BS 224 completed
Thu Nov 30 12:13:08 2023: BS 225 completed
Thu Nov 30 12:13:24 2023: BS 226 completed
Thu Nov 30 12:13:41 2023: BS 227 completed
Thu Nov 30 12:13:57 2023: BS 228 completed
Thu Nov 30 12:14:13 2023: BS 229 completed
Thu Nov 30 12:14:30 2023: BS 230 completed
Thu Nov 30 12:14:46 2023: BS 231 completed
Thu Nov 30 12:15:03 2023: BS 232 completed
Thu Nov 30 12:15:19 2023: BS 233 completed
Thu Nov 30 12:15:35 2023: BS 234 completed
Thu Nov 30 12:15:52 2023: BS 235 completed
Thu Nov 30 12:16:08 2023: BS 236 completed
Thu Nov 30 12:16:25 2023: BS 237 completed
Thu Nov 30 12:16:41 2023: BS 238 completed
Thu Nov 30 12:16:57 2023: BS 239 completed
Thu Nov 30 12:17:14 2023: BS 240 completed
Thu Nov 30 12:17:30 2023: BS 241 completed
Thu Nov 30 12:17:46 2023: BS 242 completed
Thu Nov 30 12:18:03 2023: BS 243 completed
Thu Nov 30 12:18:19 2023: BS 244 completed
Thu Nov 30 12:18:36 2023: BS 245 completed
Thu Nov 30 12:18:52 2023: BS 246 completed
Thu Nov 30 12:19:08 2023: BS 247 completed
Thu Nov 30 12:19:25 2023: BS 248 completed
Thu Nov 30 12:19:41 2023: BS 249 completed
Thu Nov 30 12:19:58 2023: BS 250 completed
Thu Nov 30 12:20:14 2023: BS 251 completed
Thu Nov 30 12:20:30 2023: BS 252 completed
Thu Nov 30 12:20:47 2023: BS 253 completed
Thu Nov 30 12:21:03 2023: BS 254 completed
Thu Nov 30 12:21:20 2023: BS 255 completed
Thu Nov 30 12:21:36 2023: BS 256 completed
Thu Nov 30 12:21:52 2023: BS 257 completed
Thu Nov 30 12:22:09 2023: BS 258 completed
Thu Nov 30 12:22:25 2023: BS 259 completed
Thu Nov 30 12:22:41 2023: BS 260 completed
Thu Nov 30 12:22:58 2023: BS 261 completed
Thu Nov 30 12:23:14 2023: BS 262 completed
Thu Nov 30 12:23:31 2023: BS 263 completed
Thu Nov 30 12:23:47 2023: BS 264 completed
Thu Nov 30 12:24:03 2023: BS 265 completed
Thu Nov 30 12:24:20 2023: BS 266 completed
Thu Nov 30 12:24:36 2023: BS 267 completed
Thu Nov 30 12:24:53 2023: BS 268 completed
Thu Nov 30 12:25:09 2023: BS 269 completed
Thu Nov 30 12:25:25 2023: BS 270 completed
Thu Nov 30 12:25:42 2023: BS 271 completed
Thu Nov 30 12:25:58 2023: BS 272 completed
Thu Nov 30 12:26:15 2023: BS 273 completed
Thu Nov 30 12:26:31 2023: BS 274 completed
Thu Nov 30 12:26:47 2023: BS 275 completed
Thu Nov 30 12:27:04 2023: BS 276 completed
Thu Nov 30 12:27:20 2023: BS 277 completed
Thu Nov 30 12:27:36 2023: BS 278 completed
Thu Nov 30 12:27:53 2023: BS 279 completed
Thu Nov 30 12:28:09 2023: BS 280 completed
Thu Nov 30 12:28:26 2023: BS 281 completed
Thu Nov 30 12:28:42 2023: BS 282 completed
Thu Nov 30 12:28:58 2023: BS 283 completed
Thu Nov 30 12:29:15 2023: BS 284 completed
Thu Nov 30 12:29:31 2023: BS 285 completed
Thu Nov 30 12:29:48 2023: BS 286 completed
Thu Nov 30 12:30:04 2023: BS 287 completed
Thu Nov 30 12:30:20 2023: BS 288 completed
Thu Nov 30 12:30:37 2023: BS 289 completed
Thu Nov 30 12:30:53 2023: BS 290 completed
Thu Nov 30 12:31:10 2023: BS 291 completed
Thu Nov 30 12:31:26 2023: BS 292 completed
Thu Nov 30 12:31:42 2023: BS 293 completed
Thu Nov 30 12:31:59 2023: BS 294 completed
Thu Nov 30 12:32:15 2023: BS 295 completed
Thu Nov 30 12:32:31 2023: BS 296 completed
Thu Nov 30 12:32:48 2023: BS 297 completed
Thu Nov 30 12:33:04 2023: BS 298 completed
Thu Nov 30 12:33:21 2023: BS 299 completed
Thu Nov 30 12:33:37 2023: BS 300 completed
Thu Nov 30 12:33:53 2023: BS 301 completed
Thu Nov 30 12:34:10 2023: BS 302 completed
Thu Nov 30 12:34:26 2023: BS 303 completed
Thu Nov 30 12:34:43 2023: BS 304 completed
Thu Nov 30 12:34:59 2023: BS 305 completed
Thu Nov 30 12:35:15 2023: BS 306 completed
Thu Nov 30 12:35:32 2023: BS 307 completed
Thu Nov 30 12:35:48 2023: BS 308 completed
Thu Nov 30 12:36:05 2023: BS 309 completed
Thu Nov 30 12:36:21 2023: BS 310 completed
Thu Nov 30 12:36:37 2023: BS 311 completed
Thu Nov 30 12:36:54 2023: BS 312 completed
Thu Nov 30 12:37:10 2023: BS 313 completed
Thu Nov 30 12:37:26 2023: BS 314 completed
Thu Nov 30 12:37:43 2023: BS 315 completed
Thu Nov 30 12:37:59 2023: BS 316 completed
Thu Nov 30 12:38:16 2023: BS 317 completed
Thu Nov 30 12:38:32 2023: BS 318 completed
Thu Nov 30 12:38:48 2023: BS 319 completed
Thu Nov 30 12:39:05 2023: BS 320 completed
Thu Nov 30 12:39:21 2023: BS 321 completed
Thu Nov 30 12:39:38 2023: BS 322 completed
Thu Nov 30 12:39:54 2023: BS 323 completed
Thu Nov 30 12:40:10 2023: BS 324 completed
Thu Nov 30 12:40:27 2023: BS 325 completed
Thu Nov 30 12:40:43 2023: BS 326 completed
Thu Nov 30 12:41:00 2023: BS 327 completed
Thu Nov 30 12:41:16 2023: BS 328 completed
Thu Nov 30 12:41:32 2023: BS 329 completed
Thu Nov 30 12:41:49 2023: BS 330 completed
Thu Nov 30 12:42:05 2023: BS 331 completed
Thu Nov 30 12:42:21 2023: BS 332 completed
Thu Nov 30 12:42:38 2023: BS 333 completed
Thu Nov 30 12:42:54 2023: BS 334 completed
Thu Nov 30 12:43:11 2023: BS 335 completed
Thu Nov 30 12:43:27 2023: BS 336 completed
Thu Nov 30 12:43:43 2023: BS 337 completed
Thu Nov 30 12:44:00 2023: BS 338 completed
Thu Nov 30 12:44:16 2023: BS 339 completed
Thu Nov 30 12:44:33 2023: BS 340 completed
Thu Nov 30 12:44:49 2023: BS 341 completed
Thu Nov 30 12:45:05 2023: BS 342 completed
Thu Nov 30 12:45:22 2023: BS 343 completed
Thu Nov 30 12:45:38 2023: BS 344 completed
Thu Nov 30 12:45:55 2023: BS 345 completed
Thu Nov 30 12:46:11 2023: BS 346 completed
Thu Nov 30 12:46:27 2023: BS 347 completed
Thu Nov 30 12:46:44 2023: BS 348 completed
Thu Nov 30 12:47:00 2023: BS 349 completed
Thu Nov 30 12:47:16 2023: BS 350 completed
Thu Nov 30 12:47:33 2023: BS 351 completed
Thu Nov 30 12:47:49 2023: BS 352 completed
Thu Nov 30 12:48:06 2023: BS 353 completed
Thu Nov 30 12:48:22 2023: BS 354 completed
Thu Nov 30 12:48:38 2023: BS 355 completed
Thu Nov 30 12:48:55 2023: BS 356 completed
Thu Nov 30 12:49:11 2023: BS 357 completed
Thu Nov 30 12:49:28 2023: BS 358 completed
Thu Nov 30 12:49:44 2023: BS 359 completed
Thu Nov 30 12:50:00 2023: BS 360 completed
Thu Nov 30 12:50:17 2023: BS 361 completed
Thu Nov 30 12:50:33 2023: BS 362 completed
Thu Nov 30 12:50:50 2023: BS 363 completed
Thu Nov 30 12:51:06 2023: BS 364 completed
Thu Nov 30 12:51:22 2023: BS 365 completed
Thu Nov 30 12:51:39 2023: BS 366 completed
Thu Nov 30 12:51:55 2023: BS 367 completed
Thu Nov 30 12:52:11 2023: BS 368 completed
Thu Nov 30 12:52:28 2023: BS 369 completed
Thu Nov 30 12:52:44 2023: BS 370 completed
Thu Nov 30 12:53:01 2023: BS 371 completed
Thu Nov 30 12:53:17 2023: BS 372 completed
Thu Nov 30 12:53:33 2023: BS 373 completed
Thu Nov 30 12:53:50 2023: BS 374 completed
Thu Nov 30 12:54:06 2023: BS 375 completed
Thu Nov 30 12:54:23 2023: BS 376 completed
Thu Nov 30 12:54:39 2023: BS 377 completed
Thu Nov 30 12:54:55 2023: BS 378 completed
Thu Nov 30 12:55:12 2023: BS 379 completed
Thu Nov 30 12:55:28 2023: BS 380 completed
Thu Nov 30 12:55:45 2023: BS 381 completed
Thu Nov 30 12:56:01 2023: BS 382 completed
Thu Nov 30 12:56:17 2023: BS 383 completed
Thu Nov 30 12:56:34 2023: BS 384 completed
Thu Nov 30 12:56:50 2023: BS 385 completed
Thu Nov 30 12:57:06 2023: BS 386 completed
Thu Nov 30 12:57:23 2023: BS 387 completed
Thu Nov 30 12:57:39 2023: BS 388 completed
Thu Nov 30 12:57:56 2023: BS 389 completed
Thu Nov 30 12:58:12 2023: BS 390 completed
Thu Nov 30 12:58:28 2023: BS 391 completed
Thu Nov 30 12:58:45 2023: BS 392 completed
Thu Nov 30 12:59:01 2023: BS 393 completed
Thu Nov 30 12:59:18 2023: BS 394 completed
Thu Nov 30 12:59:34 2023: BS 395 completed
Thu Nov 30 12:59:50 2023: BS 396 completed
Thu Nov 30 13:00:07 2023: BS 397 completed
Thu Nov 30 13:00:23 2023: BS 398 completed
Thu Nov 30 13:00:40 2023: BS 399 completed
Thu Nov 30 13:00:56 2023: BS 400 completed
Thu Nov 30 13:01:12 2023: BS 401 completed
Thu Nov 30 13:01:29 2023: BS 402 completed
Thu Nov 30 13:01:45 2023: BS 403 completed
Thu Nov 30 13:02:01 2023: BS 404 completed
Thu Nov 30 13:02:18 2023: BS 405 completed
Thu Nov 30 13:02:34 2023: BS 406 completed
Thu Nov 30 13:02:51 2023: BS 407 completed
Thu Nov 30 13:03:07 2023: BS 408 completed
Thu Nov 30 13:03:23 2023: BS 409 completed
Thu Nov 30 13:03:40 2023: BS 410 completed
Thu Nov 30 13:03:56 2023: BS 411 completed
Thu Nov 30 13:04:13 2023: BS 412 completed
Thu Nov 30 13:04:29 2023: BS 413 completed
Thu Nov 30 13:04:45 2023: BS 414 completed
Thu Nov 30 13:05:02 2023: BS 415 completed
Thu Nov 30 13:05:18 2023: BS 416 completed
Thu Nov 30 13:05:35 2023: BS 417 completed
Thu Nov 30 13:05:51 2023: BS 418 completed
Thu Nov 30 13:06:07 2023: BS 419 completed
Thu Nov 30 13:06:24 2023: BS 420 completed
Thu Nov 30 13:06:40 2023: BS 421 completed
Thu Nov 30 13:06:56 2023: BS 422 completed
Thu Nov 30 13:07:13 2023: BS 423 completed
Thu Nov 30 13:07:29 2023: BS 424 completed
Thu Nov 30 13:07:46 2023: BS 425 completed
Thu Nov 30 13:08:02 2023: BS 426 completed
Thu Nov 30 13:08:18 2023: BS 427 completed
Thu Nov 30 13:08:35 2023: BS 428 completed
Thu Nov 30 13:08:51 2023: BS 429 completed
Thu Nov 30 13:09:08 2023: BS 430 completed
Thu Nov 30 13:09:24 2023: BS 431 completed
Thu Nov 30 13:09:40 2023: BS 432 completed
Thu Nov 30 13:09:57 2023: BS 433 completed
Thu Nov 30 13:10:13 2023: BS 434 completed
Thu Nov 30 13:10:30 2023: BS 435 completed
Thu Nov 30 13:10:46 2023: BS 436 completed
Thu Nov 30 13:11:02 2023: BS 437 completed
Thu Nov 30 13:11:19 2023: BS 438 completed
Thu Nov 30 13:11:35 2023: BS 439 completed
Thu Nov 30 13:11:51 2023: BS 440 completed
Thu Nov 30 13:12:08 2023: BS 441 completed
Thu Nov 30 13:12:24 2023: BS 442 completed
Thu Nov 30 13:12:41 2023: BS 443 completed
Thu Nov 30 13:12:57 2023: BS 444 completed
Thu Nov 30 13:13:13 2023: BS 445 completed
Thu Nov 30 13:13:30 2023: BS 446 completed
Thu Nov 30 13:13:46 2023: BS 447 completed
Thu Nov 30 13:14:03 2023: BS 448 completed
Thu Nov 30 13:14:19 2023: BS 449 completed
Thu Nov 30 13:14:35 2023: BS 450 completed
Thu Nov 30 13:14:52 2023: BS 451 completed
Thu Nov 30 13:15:08 2023: BS 452 completed
Thu Nov 30 13:15:25 2023: BS 453 completed
Thu Nov 30 13:15:41 2023: BS 454 completed
Thu Nov 30 13:15:57 2023: BS 455 completed
Thu Nov 30 13:16:14 2023: BS 456 completed
Thu Nov 30 13:16:30 2023: BS 457 completed
Thu Nov 30 13:16:46 2023: BS 458 completed
Thu Nov 30 13:17:03 2023: BS 459 completed
Thu Nov 30 13:17:19 2023: BS 460 completed
Thu Nov 30 13:17:36 2023: BS 461 completed
Thu Nov 30 13:17:52 2023: BS 462 completed
Thu Nov 30 13:18:08 2023: BS 463 completed
Thu Nov 30 13:18:25 2023: BS 464 completed
Thu Nov 30 13:18:41 2023: BS 465 completed
Thu Nov 30 13:18:58 2023: BS 466 completed
Thu Nov 30 13:19:14 2023: BS 467 completed
Thu Nov 30 13:19:30 2023: BS 468 completed
Thu Nov 30 13:19:47 2023: BS 469 completed
Thu Nov 30 13:20:03 2023: BS 470 completed
Thu Nov 30 13:20:20 2023: BS 471 completed
Thu Nov 30 13:20:36 2023: BS 472 completed
Thu Nov 30 13:20:52 2023: BS 473 completed
Thu Nov 30 13:21:09 2023: BS 474 completed
Thu Nov 30 13:21:25 2023: BS 475 completed
Thu Nov 30 13:21:41 2023: BS 476 completed
Thu Nov 30 13:21:58 2023: BS 477 completed
Thu Nov 30 13:22:14 2023: BS 478 completed
Thu Nov 30 13:22:31 2023: BS 479 completed
Thu Nov 30 13:22:47 2023: BS 480 completed
Thu Nov 30 13:23:03 2023: BS 481 completed
Thu Nov 30 13:23:20 2023: BS 482 completed
Thu Nov 30 13:23:36 2023: BS 483 completed
Thu Nov 30 13:23:53 2023: BS 484 completed
Thu Nov 30 13:24:09 2023: BS 485 completed
Thu Nov 30 13:24:25 2023: BS 486 completed
Thu Nov 30 13:24:42 2023: BS 487 completed
Thu Nov 30 13:24:58 2023: BS 488 completed
Thu Nov 30 13:25:15 2023: BS 489 completed
Thu Nov 30 13:25:31 2023: BS 490 completed
Thu Nov 30 13:25:47 2023: BS 491 completed
Thu Nov 30 13:26:04 2023: BS 492 completed
Thu Nov 30 13:26:20 2023: BS 493 completed
Thu Nov 30 13:26:36 2023: BS 494 completed
Thu Nov 30 13:26:53 2023: BS 495 completed
Thu Nov 30 13:27:09 2023: BS 496 completed
Thu Nov 30 13:27:26 2023: BS 497 completed
Thu Nov 30 13:27:42 2023: BS 498 completed
Thu Nov 30 13:27:58 2023: BS 499 completed
Thu Nov 30 13:28:15 2023: BS 500 completed
Thu Nov 30 13:28:31 2023: BS 501 completed
Thu Nov 30 13:28:48 2023: BS 502 completed
Thu Nov 30 13:29:04 2023: BS 503 completed
Thu Nov 30 13:29:20 2023: BS 504 completed
Thu Nov 30 13:29:37 2023: BS 505 completed
Thu Nov 30 13:29:53 2023: BS 506 completed
Thu Nov 30 13:30:10 2023: BS 507 completed
Thu Nov 30 13:30:26 2023: BS 508 completed
Thu Nov 30 13:30:42 2023: BS 509 completed
Thu Nov 30 13:30:59 2023: BS 510 completed
Thu Nov 30 13:31:15 2023: BS 511 completed
Thu Nov 30 13:31:31 2023: BS 512 completed
Thu Nov 30 13:31:48 2023: BS 513 completed
Thu Nov 30 13:32:04 2023: BS 514 completed
Thu Nov 30 13:32:21 2023: BS 515 completed
Thu Nov 30 13:32:37 2023: BS 516 completed
Thu Nov 30 13:32:53 2023: BS 517 completed
Thu Nov 30 13:33:10 2023: BS 518 completed
Thu Nov 30 13:33:26 2023: BS 519 completed
Thu Nov 30 13:33:43 2023: BS 520 completed
Thu Nov 30 13:33:59 2023: BS 521 completed
Thu Nov 30 13:34:15 2023: BS 522 completed
Thu Nov 30 13:34:32 2023: BS 523 completed
Thu Nov 30 13:34:48 2023: BS 524 completed
Thu Nov 30 13:35:05 2023: BS 525 completed
Thu Nov 30 13:35:21 2023: BS 526 completed
Thu Nov 30 13:35:37 2023: BS 527 completed
Thu Nov 30 13:35:54 2023: BS 528 completed
Thu Nov 30 13:36:10 2023: BS 529 completed
Thu Nov 30 13:36:26 2023: BS 530 completed
Thu Nov 30 13:36:43 2023: BS 531 completed
Thu Nov 30 13:36:59 2023: BS 532 completed
Thu Nov 30 13:37:16 2023: BS 533 completed
Thu Nov 30 13:37:32 2023: BS 534 completed
Thu Nov 30 13:37:48 2023: BS 535 completed
Thu Nov 30 13:38:05 2023: BS 536 completed
Thu Nov 30 13:38:21 2023: BS 537 completed
Thu Nov 30 13:38:38 2023: BS 538 completed
Thu Nov 30 13:38:54 2023: BS 539 completed
Thu Nov 30 13:39:10 2023: BS 540 completed
Thu Nov 30 13:39:27 2023: BS 541 completed
Thu Nov 30 13:39:43 2023: BS 542 completed
Thu Nov 30 13:40:00 2023: BS 543 completed
Thu Nov 30 13:40:16 2023: BS 544 completed
Thu Nov 30 13:40:32 2023: BS 545 completed
Thu Nov 30 13:40:49 2023: BS 546 completed
Thu Nov 30 13:41:05 2023: BS 547 completed
Thu Nov 30 13:41:21 2023: BS 548 completed
Thu Nov 30 13:41:38 2023: BS 549 completed
Thu Nov 30 13:41:54 2023: BS 550 completed
Thu Nov 30 13:42:11 2023: BS 551 completed
Thu Nov 30 13:42:27 2023: BS 552 completed
Thu Nov 30 13:42:43 2023: BS 553 completed
Thu Nov 30 13:43:00 2023: BS 554 completed
Thu Nov 30 13:43:16 2023: BS 555 completed
Thu Nov 30 13:43:33 2023: BS 556 completed
Thu Nov 30 13:43:49 2023: BS 557 completed
Thu Nov 30 13:44:05 2023: BS 558 completed
Thu Nov 30 13:44:22 2023: BS 559 completed
Thu Nov 30 13:44:38 2023: BS 560 completed
Thu Nov 30 13:44:55 2023: BS 561 completed
Thu Nov 30 13:45:11 2023: BS 562 completed
Thu Nov 30 13:45:27 2023: BS 563 completed
Thu Nov 30 13:45:44 2023: BS 564 completed
Thu Nov 30 13:46:00 2023: BS 565 completed
Thu Nov 30 13:46:16 2023: BS 566 completed
Thu Nov 30 13:46:33 2023: BS 567 completed
Thu Nov 30 13:46:49 2023: BS 568 completed
Thu Nov 30 13:47:06 2023: BS 569 completed
Thu Nov 30 13:47:22 2023: BS 570 completed
Thu Nov 30 13:47:38 2023: BS 571 completed
Thu Nov 30 13:47:55 2023: BS 572 completed
Thu Nov 30 13:48:11 2023: BS 573 completed
Thu Nov 30 13:48:28 2023: BS 574 completed
Thu Nov 30 13:48:44 2023: BS 575 completed
Thu Nov 30 13:49:00 2023: BS 576 completed
Thu Nov 30 13:49:17 2023: BS 577 completed
Thu Nov 30 13:49:33 2023: BS 578 completed
Thu Nov 30 13:49:50 2023: BS 579 completed
Thu Nov 30 13:50:06 2023: BS 580 completed
Thu Nov 30 13:50:22 2023: BS 581 completed
Thu Nov 30 13:50:39 2023: BS 582 completed
Thu Nov 30 13:50:55 2023: BS 583 completed
Thu Nov 30 13:51:11 2023: BS 584 completed
Thu Nov 30 13:51:28 2023: BS 585 completed
Thu Nov 30 13:51:44 2023: BS 586 completed
Thu Nov 30 13:52:01 2023: BS 587 completed
Thu Nov 30 13:52:17 2023: BS 588 completed
Thu Nov 30 13:52:33 2023: BS 589 completed
Thu Nov 30 13:52:50 2023: BS 590 completed
Thu Nov 30 13:53:06 2023: BS 591 completed
Thu Nov 30 13:53:23 2023: BS 592 completed
Thu Nov 30 13:53:39 2023: BS 593 completed
Thu Nov 30 13:53:55 2023: BS 594 completed
Thu Nov 30 13:54:12 2023: BS 595 completed
Thu Nov 30 13:54:28 2023: BS 596 completed
Thu Nov 30 13:54:45 2023: BS 597 completed
Thu Nov 30 13:55:01 2023: BS 598 completed
Thu Nov 30 13:55:17 2023: BS 599 completed
Thu Nov 30 13:55:34 2023: BS 600 completed
Thu Nov 30 13:55:50 2023: BS 601 completed
Thu Nov 30 13:56:06 2023: BS 602 completed
Thu Nov 30 13:56:23 2023: BS 603 completed
Thu Nov 30 13:56:39 2023: BS 604 completed
Thu Nov 30 13:56:56 2023: BS 605 completed
Thu Nov 30 13:57:12 2023: BS 606 completed
Thu Nov 30 13:57:28 2023: BS 607 completed
Thu Nov 30 13:57:45 2023: BS 608 completed
Thu Nov 30 13:58:01 2023: BS 609 completed
Thu Nov 30 13:58:18 2023: BS 610 completed
Thu Nov 30 13:58:34 2023: BS 611 completed
Thu Nov 30 13:58:50 2023: BS 612 completed
Thu Nov 30 13:59:07 2023: BS 613 completed
Thu Nov 30 13:59:23 2023: BS 614 completed
Thu Nov 30 13:59:40 2023: BS 615 completed
Thu Nov 30 13:59:56 2023: BS 616 completed
Thu Nov 30 14:00:12 2023: BS 617 completed
Thu Nov 30 14:00:29 2023: BS 618 completed
Thu Nov 30 14:00:45 2023: BS 619 completed
Thu Nov 30 14:01:01 2023: BS 620 completed
Thu Nov 30 14:01:18 2023: BS 621 completed
Thu Nov 30 14:01:34 2023: BS 622 completed
Thu Nov 30 14:01:51 2023: BS 623 completed
Thu Nov 30 14:02:07 2023: BS 624 completed
Thu Nov 30 14:02:23 2023: BS 625 completed
Thu Nov 30 14:02:40 2023: BS 626 completed
Thu Nov 30 14:02:56 2023: BS 627 completed
Thu Nov 30 14:03:13 2023: BS 628 completed
Thu Nov 30 14:03:29 2023: BS 629 completed
Thu Nov 30 14:03:45 2023: BS 630 completed
Thu Nov 30 14:04:02 2023: BS 631 completed
Thu Nov 30 14:04:18 2023: BS 632 completed
Thu Nov 30 14:04:35 2023: BS 633 completed
Thu Nov 30 14:04:51 2023: BS 634 completed
Thu Nov 30 14:05:07 2023: BS 635 completed
Thu Nov 30 14:05:24 2023: BS 636 completed
Thu Nov 30 14:05:40 2023: BS 637 completed
Thu Nov 30 14:05:56 2023: BS 638 completed
Thu Nov 30 14:06:13 2023: BS 639 completed
Thu Nov 30 14:06:29 2023: BS 640 completed
Thu Nov 30 14:06:46 2023: BS 641 completed
Thu Nov 30 14:07:02 2023: BS 642 completed
Thu Nov 30 14:07:18 2023: BS 643 completed
Thu Nov 30 14:07:35 2023: BS 644 completed
Thu Nov 30 14:07:51 2023: BS 645 completed
Thu Nov 30 14:08:08 2023: BS 646 completed
Thu Nov 30 14:08:24 2023: BS 647 completed
Thu Nov 30 14:08:40 2023: BS 648 completed
Thu Nov 30 14:08:57 2023: BS 649 completed
Thu Nov 30 14:09:13 2023: BS 650 completed
Thu Nov 30 14:09:30 2023: BS 651 completed
Thu Nov 30 14:09:46 2023: BS 652 completed
Thu Nov 30 14:10:02 2023: BS 653 completed
Thu Nov 30 14:10:19 2023: BS 654 completed
Thu Nov 30 14:10:35 2023: BS 655 completed
Thu Nov 30 14:10:51 2023: BS 656 completed
Thu Nov 30 14:11:08 2023: BS 657 completed
Thu Nov 30 14:11:24 2023: BS 658 completed
Thu Nov 30 14:11:41 2023: BS 659 completed
Thu Nov 30 14:11:57 2023: BS 660 completed
Thu Nov 30 14:12:13 2023: BS 661 completed
Thu Nov 30 14:12:30 2023: BS 662 completed
Thu Nov 30 14:12:46 2023: BS 663 completed
Thu Nov 30 14:13:03 2023: BS 664 completed
Thu Nov 30 14:13:19 2023: BS 665 completed
Thu Nov 30 14:13:35 2023: BS 666 completed
Thu Nov 30 14:13:52 2023: BS 667 completed
Thu Nov 30 14:14:08 2023: BS 668 completed
Thu Nov 30 14:14:25 2023: BS 669 completed
Thu Nov 30 14:14:41 2023: BS 670 completed
Thu Nov 30 14:14:57 2023: BS 671 completed
Thu Nov 30 14:15:14 2023: BS 672 completed
Thu Nov 30 14:15:30 2023: BS 673 completed
Thu Nov 30 14:15:46 2023: BS 674 completed
Thu Nov 30 14:16:03 2023: BS 675 completed
Thu Nov 30 14:16:19 2023: BS 676 completed
Thu Nov 30 14:16:36 2023: BS 677 completed
Thu Nov 30 14:16:52 2023: BS 678 completed
Thu Nov 30 14:17:08 2023: BS 679 completed
Thu Nov 30 14:17:25 2023: BS 680 completed
Thu Nov 30 14:17:41 2023: BS 681 completed
Thu Nov 30 14:17:58 2023: BS 682 completed
Thu Nov 30 14:18:14 2023: BS 683 completed
Thu Nov 30 14:18:30 2023: BS 684 completed
Thu Nov 30 14:18:47 2023: BS 685 completed
Thu Nov 30 14:19:03 2023: BS 686 completed
Thu Nov 30 14:19:20 2023: BS 687 completed
Thu Nov 30 14:19:36 2023: BS 688 completed
Thu Nov 30 14:19:52 2023: BS 689 completed
Thu Nov 30 14:20:09 2023: BS 690 completed
Thu Nov 30 14:20:25 2023: BS 691 completed
Thu Nov 30 14:20:41 2023: BS 692 completed
Thu Nov 30 14:20:58 2023: BS 693 completed
Thu Nov 30 14:21:14 2023: BS 694 completed
Thu Nov 30 14:21:31 2023: BS 695 completed
Thu Nov 30 14:21:47 2023: BS 696 completed
Thu Nov 30 14:22:03 2023: BS 697 completed
Thu Nov 30 14:22:20 2023: BS 698 completed
Thu Nov 30 14:22:36 2023: BS 699 completed
Thu Nov 30 14:22:53 2023: BS 700 completed
Thu Nov 30 14:23:09 2023: BS 701 completed
Thu Nov 30 14:23:25 2023: BS 702 completed
Thu Nov 30 14:23:42 2023: BS 703 completed
Thu Nov 30 14:23:58 2023: BS 704 completed
Thu Nov 30 14:24:15 2023: BS 705 completed
Thu Nov 30 14:24:31 2023: BS 706 completed
Thu Nov 30 14:24:47 2023: BS 707 completed
Thu Nov 30 14:25:04 2023: BS 708 completed
Thu Nov 30 14:25:20 2023: BS 709 completed
Thu Nov 30 14:25:36 2023: BS 710 completed
Thu Nov 30 14:25:53 2023: BS 711 completed
Thu Nov 30 14:26:09 2023: BS 712 completed
Thu Nov 30 14:26:26 2023: BS 713 completed
Thu Nov 30 14:26:42 2023: BS 714 completed
Thu Nov 30 14:26:58 2023: BS 715 completed
Thu Nov 30 14:27:15 2023: BS 716 completed
Thu Nov 30 14:27:31 2023: BS 717 completed
Thu Nov 30 14:27:48 2023: BS 718 completed
Thu Nov 30 14:28:04 2023: BS 719 completed
Thu Nov 30 14:28:20 2023: BS 720 completed
Thu Nov 30 14:28:37 2023: BS 721 completed
Thu Nov 30 14:28:53 2023: BS 722 completed
Thu Nov 30 14:29:10 2023: BS 723 completed
Thu Nov 30 14:29:26 2023: BS 724 completed
Thu Nov 30 14:29:42 2023: BS 725 completed
Thu Nov 30 14:29:59 2023: BS 726 completed
Thu Nov 30 14:30:15 2023: BS 727 completed
Thu Nov 30 14:30:31 2023: BS 728 completed
Thu Nov 30 14:30:48 2023: BS 729 completed
Thu Nov 30 14:31:04 2023: BS 730 completed
Thu Nov 30 14:31:21 2023: BS 731 completed
Thu Nov 30 14:31:37 2023: BS 732 completed
Thu Nov 30 14:31:53 2023: BS 733 completed
Thu Nov 30 14:32:10 2023: BS 734 completed
Thu Nov 30 14:32:26 2023: BS 735 completed
Thu Nov 30 14:32:43 2023: BS 736 completed
Thu Nov 30 14:32:59 2023: BS 737 completed
Thu Nov 30 14:33:15 2023: BS 738 completed
Thu Nov 30 14:33:32 2023: BS 739 completed
Thu Nov 30 14:33:48 2023: BS 740 completed
Thu Nov 30 14:34:05 2023: BS 741 completed
Thu Nov 30 14:34:21 2023: BS 742 completed
Thu Nov 30 14:34:37 2023: BS 743 completed
Thu Nov 30 14:34:54 2023: BS 744 completed
Thu Nov 30 14:35:10 2023: BS 745 completed
Thu Nov 30 14:35:26 2023: BS 746 completed
Thu Nov 30 14:35:43 2023: BS 747 completed
Thu Nov 30 14:35:59 2023: BS 748 completed
Thu Nov 30 14:36:16 2023: BS 749 completed
Thu Nov 30 14:36:32 2023: BS 750 completed
Thu Nov 30 14:36:48 2023: BS 751 completed
Thu Nov 30 14:37:05 2023: BS 752 completed
Thu Nov 30 14:37:21 2023: BS 753 completed
Thu Nov 30 14:37:38 2023: BS 754 completed
Thu Nov 30 14:37:54 2023: BS 755 completed
Thu Nov 30 14:38:10 2023: BS 756 completed
Thu Nov 30 14:38:27 2023: BS 757 completed
Thu Nov 30 14:38:43 2023: BS 758 completed
Thu Nov 30 14:39:00 2023: BS 759 completed
Thu Nov 30 14:39:16 2023: BS 760 completed
Thu Nov 30 14:39:32 2023: BS 761 completed
Thu Nov 30 14:39:49 2023: BS 762 completed
Thu Nov 30 14:40:05 2023: BS 763 completed
Thu Nov 30 14:40:21 2023: BS 764 completed
Thu Nov 30 14:40:38 2023: BS 765 completed
Thu Nov 30 14:40:54 2023: BS 766 completed
Thu Nov 30 14:41:11 2023: BS 767 completed
Thu Nov 30 14:41:27 2023: BS 768 completed
Thu Nov 30 14:41:43 2023: BS 769 completed
Thu Nov 30 14:42:00 2023: BS 770 completed
Thu Nov 30 14:42:16 2023: BS 771 completed
Thu Nov 30 14:42:33 2023: BS 772 completed
Thu Nov 30 14:42:49 2023: BS 773 completed
Thu Nov 30 14:43:05 2023: BS 774 completed
Thu Nov 30 14:43:22 2023: BS 775 completed
Thu Nov 30 14:43:38 2023: BS 776 completed
Thu Nov 30 14:43:55 2023: BS 777 completed
Thu Nov 30 14:44:11 2023: BS 778 completed
Thu Nov 30 14:44:27 2023: BS 779 completed
Thu Nov 30 14:44:44 2023: BS 780 completed
Thu Nov 30 14:45:00 2023: BS 781 completed
Thu Nov 30 14:45:16 2023: BS 782 completed
Thu Nov 30 14:45:33 2023: BS 783 completed
Thu Nov 30 14:45:49 2023: BS 784 completed
Thu Nov 30 14:46:06 2023: BS 785 completed
Thu Nov 30 14:46:22 2023: BS 786 completed
Thu Nov 30 14:46:38 2023: BS 787 completed
Thu Nov 30 14:46:55 2023: BS 788 completed
Thu Nov 30 14:47:11 2023: BS 789 completed
Thu Nov 30 14:47:28 2023: BS 790 completed
Thu Nov 30 14:47:44 2023: BS 791 completed
Thu Nov 30 14:48:00 2023: BS 792 completed
Thu Nov 30 14:48:17 2023: BS 793 completed
Thu Nov 30 14:48:33 2023: BS 794 completed
Thu Nov 30 14:48:50 2023: BS 795 completed
Thu Nov 30 14:49:06 2023: BS 796 completed
Thu Nov 30 14:49:22 2023: BS 797 completed
Thu Nov 30 14:49:39 2023: BS 798 completed
Thu Nov 30 14:49:55 2023: BS 799 completed
Thu Nov 30 14:50:11 2023: BS 800 completed
Thu Nov 30 14:50:28 2023: BS 801 completed
Thu Nov 30 14:50:44 2023: BS 802 completed
Thu Nov 30 14:51:01 2023: BS 803 completed
Thu Nov 30 14:51:17 2023: BS 804 completed
Thu Nov 30 14:51:33 2023: BS 805 completed
Thu Nov 30 14:51:50 2023: BS 806 completed
Thu Nov 30 14:52:06 2023: BS 807 completed
Thu Nov 30 14:52:23 2023: BS 808 completed
Thu Nov 30 14:52:39 2023: BS 809 completed
Thu Nov 30 14:52:55 2023: BS 810 completed
Thu Nov 30 14:53:12 2023: BS 811 completed
Thu Nov 30 14:53:28 2023: BS 812 completed
Thu Nov 30 14:53:45 2023: BS 813 completed
Thu Nov 30 14:54:01 2023: BS 814 completed
Thu Nov 30 14:54:17 2023: BS 815 completed
Thu Nov 30 14:54:34 2023: BS 816 completed
Thu Nov 30 14:54:50 2023: BS 817 completed
Thu Nov 30 14:55:06 2023: BS 818 completed
Thu Nov 30 14:55:23 2023: BS 819 completed
Thu Nov 30 14:55:39 2023: BS 820 completed
Thu Nov 30 14:55:56 2023: BS 821 completed
Thu Nov 30 14:56:12 2023: BS 822 completed
Thu Nov 30 14:56:28 2023: BS 823 completed
Thu Nov 30 14:56:45 2023: BS 824 completed
Thu Nov 30 14:57:01 2023: BS 825 completed
Thu Nov 30 14:57:18 2023: BS 826 completed
Thu Nov 30 14:57:34 2023: BS 827 completed
Thu Nov 30 14:57:50 2023: BS 828 completed
Thu Nov 30 14:58:07 2023: BS 829 completed
Thu Nov 30 14:58:23 2023: BS 830 completed
Thu Nov 30 14:58:40 2023: BS 831 completed
Thu Nov 30 14:58:56 2023: BS 832 completed
Thu Nov 30 14:59:12 2023: BS 833 completed
Thu Nov 30 14:59:29 2023: BS 834 completed
Thu Nov 30 14:59:45 2023: BS 835 completed
Thu Nov 30 15:00:01 2023: BS 836 completed
Thu Nov 30 15:00:18 2023: BS 837 completed
Thu Nov 30 15:00:34 2023: BS 838 completed
Thu Nov 30 15:00:51 2023: BS 839 completed
Thu Nov 30 15:01:07 2023: BS 840 completed
Thu Nov 30 15:01:23 2023: BS 841 completed
Thu Nov 30 15:01:40 2023: BS 842 completed
Thu Nov 30 15:01:56 2023: BS 843 completed
Thu Nov 30 15:02:13 2023: BS 844 completed
Thu Nov 30 15:02:29 2023: BS 845 completed
Thu Nov 30 15:02:45 2023: BS 846 completed
Thu Nov 30 15:03:02 2023: BS 847 completed
Thu Nov 30 15:03:18 2023: BS 848 completed
Thu Nov 30 15:03:35 2023: BS 849 completed
Thu Nov 30 15:03:51 2023: BS 850 completed
Thu Nov 30 15:04:07 2023: BS 851 completed
Thu Nov 30 15:04:24 2023: BS 852 completed
Thu Nov 30 15:04:40 2023: BS 853 completed
Thu Nov 30 15:04:56 2023: BS 854 completed
Thu Nov 30 15:05:13 2023: BS 855 completed
Thu Nov 30 15:05:29 2023: BS 856 completed
Thu Nov 30 15:05:46 2023: BS 857 completed
Thu Nov 30 15:06:02 2023: BS 858 completed
Thu Nov 30 15:06:18 2023: BS 859 completed
Thu Nov 30 15:06:35 2023: BS 860 completed
Thu Nov 30 15:06:51 2023: BS 861 completed
Thu Nov 30 15:07:08 2023: BS 862 completed
Thu Nov 30 15:07:24 2023: BS 863 completed
Thu Nov 30 15:07:40 2023: BS 864 completed
Thu Nov 30 15:07:57 2023: BS 865 completed
Thu Nov 30 15:08:13 2023: BS 866 completed
Thu Nov 30 15:08:30 2023: BS 867 completed
Thu Nov 30 15:08:46 2023: BS 868 completed
Thu Nov 30 15:09:02 2023: BS 869 completed
Thu Nov 30 15:09:19 2023: BS 870 completed
Thu Nov 30 15:09:35 2023: BS 871 completed
Thu Nov 30 15:09:51 2023: BS 872 completed
Thu Nov 30 15:10:08 2023: BS 873 completed
Thu Nov 30 15:10:24 2023: BS 874 completed
Thu Nov 30 15:10:41 2023: BS 875 completed
Thu Nov 30 15:10:57 2023: BS 876 completed
Thu Nov 30 15:11:13 2023: BS 877 completed
Thu Nov 30 15:11:30 2023: BS 878 completed
Thu Nov 30 15:11:46 2023: BS 879 completed
Thu Nov 30 15:12:03 2023: BS 880 completed
Thu Nov 30 15:12:19 2023: BS 881 completed
Thu Nov 30 15:12:35 2023: BS 882 completed
Thu Nov 30 15:12:52 2023: BS 883 completed
Thu Nov 30 15:13:08 2023: BS 884 completed
Thu Nov 30 15:13:25 2023: BS 885 completed
Thu Nov 30 15:13:41 2023: BS 886 completed
Thu Nov 30 15:13:57 2023: BS 887 completed
Thu Nov 30 15:14:14 2023: BS 888 completed
Thu Nov 30 15:14:30 2023: BS 889 completed
Thu Nov 30 15:14:46 2023: BS 890 completed
Thu Nov 30 15:15:03 2023: BS 891 completed
Thu Nov 30 15:15:19 2023: BS 892 completed
Thu Nov 30 15:15:36 2023: BS 893 completed
Thu Nov 30 15:15:52 2023: BS 894 completed
Thu Nov 30 15:16:08 2023: BS 895 completed
Thu Nov 30 15:16:25 2023: BS 896 completed
Thu Nov 30 15:16:41 2023: BS 897 completed
Thu Nov 30 15:16:58 2023: BS 898 completed
Thu Nov 30 15:17:14 2023: BS 899 completed
Thu Nov 30 15:17:30 2023: BS 900 completed
Thu Nov 30 15:17:47 2023: BS 901 completed
Thu Nov 30 15:18:03 2023: BS 902 completed
Thu Nov 30 15:18:20 2023: BS 903 completed
Thu Nov 30 15:18:36 2023: BS 904 completed
Thu Nov 30 15:18:52 2023: BS 905 completed
Thu Nov 30 15:19:09 2023: BS 906 completed
Thu Nov 30 15:19:25 2023: BS 907 completed
Thu Nov 30 15:19:41 2023: BS 908 completed
Thu Nov 30 15:19:58 2023: BS 909 completed
Thu Nov 30 15:20:14 2023: BS 910 completed
Thu Nov 30 15:20:31 2023: BS 911 completed
Thu Nov 30 15:20:47 2023: BS 912 completed
Thu Nov 30 15:21:03 2023: BS 913 completed
Thu Nov 30 15:21:20 2023: BS 914 completed
Thu Nov 30 15:21:36 2023: BS 915 completed
Thu Nov 30 15:21:53 2023: BS 916 completed
Thu Nov 30 15:22:09 2023: BS 917 completed
Thu Nov 30 15:22:25 2023: BS 918 completed
Thu Nov 30 15:22:42 2023: BS 919 completed
Thu Nov 30 15:22:58 2023: BS 920 completed
Thu Nov 30 15:23:15 2023: BS 921 completed
Thu Nov 30 15:23:31 2023: BS 922 completed
Thu Nov 30 15:23:47 2023: BS 923 completed
Thu Nov 30 15:24:04 2023: BS 924 completed
Thu Nov 30 15:24:20 2023: BS 925 completed
Thu Nov 30 15:24:36 2023: BS 926 completed
Thu Nov 30 15:24:53 2023: BS 927 completed
Thu Nov 30 15:25:09 2023: BS 928 completed
Thu Nov 30 15:25:26 2023: BS 929 completed
Thu Nov 30 15:25:42 2023: BS 930 completed
Thu Nov 30 15:25:58 2023: BS 931 completed
Thu Nov 30 15:26:15 2023: BS 932 completed
Thu Nov 30 15:26:31 2023: BS 933 completed
Thu Nov 30 15:26:48 2023: BS 934 completed
Thu Nov 30 15:27:04 2023: BS 935 completed
Thu Nov 30 15:27:20 2023: BS 936 completed
Thu Nov 30 15:27:37 2023: BS 937 completed
Thu Nov 30 15:27:53 2023: BS 938 completed
Thu Nov 30 15:28:10 2023: BS 939 completed
Thu Nov 30 15:28:26 2023: BS 940 completed
Thu Nov 30 15:28:42 2023: BS 941 completed
Thu Nov 30 15:28:59 2023: BS 942 completed
Thu Nov 30 15:29:15 2023: BS 943 completed
Thu Nov 30 15:29:31 2023: BS 944 completed
Thu Nov 30 15:29:48 2023: BS 945 completed
Thu Nov 30 15:30:04 2023: BS 946 completed
Thu Nov 30 15:30:21 2023: BS 947 completed
Thu Nov 30 15:30:37 2023: BS 948 completed
Thu Nov 30 15:30:53 2023: BS 949 completed
Thu Nov 30 15:31:10 2023: BS 950 completed
Thu Nov 30 15:31:26 2023: BS 951 completed
Thu Nov 30 15:31:43 2023: BS 952 completed
Thu Nov 30 15:31:59 2023: BS 953 completed
Thu Nov 30 15:32:15 2023: BS 954 completed
Thu Nov 30 15:32:32 2023: BS 955 completed
Thu Nov 30 15:32:48 2023: BS 956 completed
Thu Nov 30 15:33:05 2023: BS 957 completed
Thu Nov 30 15:33:21 2023: BS 958 completed
Thu Nov 30 15:33:37 2023: BS 959 completed
Thu Nov 30 15:33:54 2023: BS 960 completed
Thu Nov 30 15:34:10 2023: BS 961 completed
Thu Nov 30 15:34:26 2023: BS 962 completed
Thu Nov 30 15:34:43 2023: BS 963 completed
Thu Nov 30 15:34:59 2023: BS 964 completed
Thu Nov 30 15:35:16 2023: BS 965 completed
Thu Nov 30 15:35:32 2023: BS 966 completed
Thu Nov 30 15:35:48 2023: BS 967 completed
Thu Nov 30 15:36:05 2023: BS 968 completed
Thu Nov 30 15:36:21 2023: BS 969 completed
Thu Nov 30 15:36:38 2023: BS 970 completed
Thu Nov 30 15:36:54 2023: BS 971 completed
Thu Nov 30 15:37:10 2023: BS 972 completed
Thu Nov 30 15:37:27 2023: BS 973 completed
Thu Nov 30 15:37:43 2023: BS 974 completed
Thu Nov 30 15:38:00 2023: BS 975 completed
Thu Nov 30 15:38:16 2023: BS 976 completed
Thu Nov 30 15:38:32 2023: BS 977 completed
Thu Nov 30 15:38:49 2023: BS 978 completed
Thu Nov 30 15:39:05 2023: BS 979 completed
Thu Nov 30 15:39:21 2023: BS 980 completed
Thu Nov 30 15:39:38 2023: BS 981 completed
Thu Nov 30 15:39:54 2023: BS 982 completed
Thu Nov 30 15:40:11 2023: BS 983 completed
Thu Nov 30 15:40:27 2023: BS 984 completed
Thu Nov 30 15:40:43 2023: BS 985 completed
Thu Nov 30 15:41:00 2023: BS 986 completed
Thu Nov 30 15:41:16 2023: BS 987 completed
Thu Nov 30 15:41:33 2023: BS 988 completed
Thu Nov 30 15:41:49 2023: BS 989 completed
Thu Nov 30 15:42:05 2023: BS 990 completed
Thu Nov 30 15:42:22 2023: BS 991 completed
Thu Nov 30 15:42:38 2023: BS 992 completed
Thu Nov 30 15:42:55 2023: BS 993 completed
Thu Nov 30 15:43:11 2023: BS 994 completed
Thu Nov 30 15:43:27 2023: BS 995 completed
Thu Nov 30 15:43:44 2023: BS 996 completed
Thu Nov 30 15:44:00 2023: BS 997 completed
Thu Nov 30 15:44:16 2023: BS 998 completed
Thu Nov 30 15:44:33 2023: BS 999 completed
Thu Nov 30 15:44:49 2023: BS 1000 completed
Thu Nov 30 15:45:06 2023: BS 1001 completed
Thu Nov 30 15:45:22 2023: BS 1002 completed
Thu Nov 30 15:45:38 2023: BS 1003 completed
Thu Nov 30 15:45:55 2023: BS 1004 completed
Thu Nov 30 15:46:11 2023: BS 1005 completed
Thu Nov 30 15:46:28 2023: BS 1006 completed
Thu Nov 30 15:46:44 2023: BS 1007 completed
Thu Nov 30 15:47:00 2023: BS 1008 completed
Thu Nov 30 15:47:17 2023: BS 1009 completed
Thu Nov 30 15:47:33 2023: BS 1010 completed
Thu Nov 30 15:47:50 2023: BS 1011 completed
Thu Nov 30 15:48:06 2023: BS 1012 completed
Thu Nov 30 15:48:22 2023: BS 1013 completed
Thu Nov 30 15:48:39 2023: BS 1014 completed
Thu Nov 30 15:48:55 2023: BS 1015 completed
Thu Nov 30 15:49:11 2023: BS 1016 completed
Thu Nov 30 15:49:28 2023: BS 1017 completed
Thu Nov 30 15:49:44 2023: BS 1018 completed
Thu Nov 30 15:50:01 2023: BS 1019 completed
Thu Nov 30 15:50:17 2023: BS 1020 completed
Thu Nov 30 15:50:33 2023: BS 1021 completed
Thu Nov 30 15:50:50 2023: BS 1022 completed
Thu Nov 30 15:51:06 2023: BS 1023 completed
Thu Nov 30 15:51:23 2023: BS 1024 completed
Thu Nov 30 15:51:39 2023: BS 1025 completed
Thu Nov 30 15:51:55 2023: BS 1026 completed
Thu Nov 30 15:52:12 2023: BS 1027 completed
Thu Nov 30 15:52:28 2023: BS 1028 completed
Thu Nov 30 15:52:45 2023: BS 1029 completed
Thu Nov 30 15:53:01 2023: BS 1030 completed
Thu Nov 30 15:53:17 2023: BS 1031 completed
Thu Nov 30 15:53:34 2023: BS 1032 completed
Thu Nov 30 15:53:50 2023: BS 1033 completed
Thu Nov 30 15:54:06 2023: BS 1034 completed
Thu Nov 30 15:54:23 2023: BS 1035 completed
Thu Nov 30 15:54:39 2023: BS 1036 completed
Thu Nov 30 15:54:56 2023: BS 1037 completed
Thu Nov 30 15:55:12 2023: BS 1038 completed
Thu Nov 30 15:55:28 2023: BS 1039 completed
Thu Nov 30 15:55:45 2023: BS 1040 completed
Thu Nov 30 15:56:01 2023: BS 1041 completed
Thu Nov 30 15:56:18 2023: BS 1042 completed
Thu Nov 30 15:56:34 2023: BS 1043 completed
Thu Nov 30 15:56:50 2023: BS 1044 completed
Thu Nov 30 15:57:07 2023: BS 1045 completed
Thu Nov 30 15:57:23 2023: BS 1046 completed
Thu Nov 30 15:57:40 2023: BS 1047 completed
Thu Nov 30 15:57:56 2023: BS 1048 completed
Thu Nov 30 15:58:12 2023: BS 1049 completed
Thu Nov 30 15:58:29 2023: BS 1050 completed
Thu Nov 30 15:58:45 2023: BS 1051 completed
Thu Nov 30 15:59:01 2023: BS 1052 completed
Thu Nov 30 15:59:18 2023: BS 1053 completed
Thu Nov 30 15:59:34 2023: BS 1054 completed
Thu Nov 30 15:59:51 2023: BS 1055 completed
Thu Nov 30 16:00:07 2023: BS 1056 completed
Thu Nov 30 16:00:23 2023: BS 1057 completed
Thu Nov 30 16:00:40 2023: BS 1058 completed
Thu Nov 30 16:00:56 2023: BS 1059 completed
Thu Nov 30 16:01:13 2023: BS 1060 completed
Thu Nov 30 16:01:29 2023: BS 1061 completed
Thu Nov 30 16:01:45 2023: BS 1062 completed
Thu Nov 30 16:02:02 2023: BS 1063 completed
Thu Nov 30 16:02:18 2023: BS 1064 completed
Thu Nov 30 16:02:35 2023: BS 1065 completed
Thu Nov 30 16:02:51 2023: BS 1066 completed
Thu Nov 30 16:03:07 2023: BS 1067 completed
Thu Nov 30 16:03:24 2023: BS 1068 completed
Thu Nov 30 16:03:40 2023: BS 1069 completed
Thu Nov 30 16:03:56 2023: BS 1070 completed
Thu Nov 30 16:04:13 2023: BS 1071 completed
Thu Nov 30 16:04:29 2023: BS 1072 completed
Thu Nov 30 16:04:46 2023: BS 1073 completed
Thu Nov 30 16:05:02 2023: BS 1074 completed
Thu Nov 30 16:05:18 2023: BS 1075 completed
Thu Nov 30 16:05:35 2023: BS 1076 completed
Thu Nov 30 16:05:51 2023: BS 1077 completed
Thu Nov 30 16:06:08 2023: BS 1078 completed
Thu Nov 30 16:06:24 2023: BS 1079 completed
Thu Nov 30 16:06:40 2023: BS 1080 completed
Thu Nov 30 16:06:57 2023: BS 1081 completed
Thu Nov 30 16:07:13 2023: BS 1082 completed
Thu Nov 30 16:07:30 2023: BS 1083 completed
Thu Nov 30 16:07:46 2023: BS 1084 completed
Thu Nov 30 16:08:02 2023: BS 1085 completed
Thu Nov 30 16:08:19 2023: BS 1086 completed
Thu Nov 30 16:08:35 2023: BS 1087 completed
Thu Nov 30 16:08:51 2023: BS 1088 completed
Thu Nov 30 16:09:08 2023: BS 1089 completed
Thu Nov 30 16:09:24 2023: BS 1090 completed
Thu Nov 30 16:09:41 2023: BS 1091 completed
Thu Nov 30 16:09:57 2023: BS 1092 completed
Thu Nov 30 16:10:13 2023: BS 1093 completed
Thu Nov 30 16:10:30 2023: BS 1094 completed
Thu Nov 30 16:10:46 2023: BS 1095 completed
Thu Nov 30 16:11:03 2023: BS 1096 completed
Thu Nov 30 16:11:19 2023: BS 1097 completed
Thu Nov 30 16:11:35 2023: BS 1098 completed
Thu Nov 30 16:11:52 2023: BS 1099 completed
Thu Nov 30 16:12:08 2023: BS 1100 completed
Thu Nov 30 16:12:25 2023: BS 1101 completed
Thu Nov 30 16:12:41 2023: BS 1102 completed
Thu Nov 30 16:12:57 2023: BS 1103 completed
Thu Nov 30 16:13:14 2023: BS 1104 completed
Thu Nov 30 16:13:30 2023: BS 1105 completed
Thu Nov 30 16:13:46 2023: BS 1106 completed
Thu Nov 30 16:14:03 2023: BS 1107 completed
Thu Nov 30 16:14:19 2023: BS 1108 completed
Thu Nov 30 16:14:36 2023: BS 1109 completed
Thu Nov 30 16:14:52 2023: BS 1110 completed
Thu Nov 30 16:15:08 2023: BS 1111 completed
Thu Nov 30 16:15:25 2023: BS 1112 completed
Thu Nov 30 16:15:41 2023: BS 1113 completed
Thu Nov 30 16:15:58 2023: BS 1114 completed
Thu Nov 30 16:16:14 2023: BS 1115 completed
Thu Nov 30 16:16:30 2023: BS 1116 completed
Thu Nov 30 16:16:47 2023: BS 1117 completed
Thu Nov 30 16:17:03 2023: BS 1118 completed
Thu Nov 30 16:17:20 2023: BS 1119 completed
Thu Nov 30 16:17:36 2023: BS 1120 completed
Thu Nov 30 16:17:52 2023: BS 1121 completed
Thu Nov 30 16:18:09 2023: BS 1122 completed
Thu Nov 30 16:18:25 2023: BS 1123 completed
Thu Nov 30 16:18:41 2023: BS 1124 completed
Thu Nov 30 16:18:58 2023: BS 1125 completed
Thu Nov 30 16:19:14 2023: BS 1126 completed
Thu Nov 30 16:19:31 2023: BS 1127 completed
Thu Nov 30 16:19:47 2023: BS 1128 completed
Thu Nov 30 16:20:03 2023: BS 1129 completed
Thu Nov 30 16:20:20 2023: BS 1130 completed
Thu Nov 30 16:20:36 2023: BS 1131 completed
Thu Nov 30 16:20:53 2023: BS 1132 completed
Thu Nov 30 16:21:09 2023: BS 1133 completed
Thu Nov 30 16:21:25 2023: BS 1134 completed
Thu Nov 30 16:21:42 2023: BS 1135 completed
Thu Nov 30 16:21:58 2023: BS 1136 completed
Thu Nov 30 16:22:15 2023: BS 1137 completed
Thu Nov 30 16:22:31 2023: BS 1138 completed
Thu Nov 30 16:22:47 2023: BS 1139 completed
Thu Nov 30 16:23:04 2023: BS 1140 completed
Thu Nov 30 16:23:20 2023: BS 1141 completed
Thu Nov 30 16:23:36 2023: BS 1142 completed
Thu Nov 30 16:23:53 2023: BS 1143 completed
Thu Nov 30 16:24:09 2023: BS 1144 completed
Thu Nov 30 16:24:26 2023: BS 1145 completed
Thu Nov 30 16:24:42 2023: BS 1146 completed
Thu Nov 30 16:24:58 2023: BS 1147 completed
Thu Nov 30 16:25:15 2023: BS 1148 completed
Thu Nov 30 16:25:31 2023: BS 1149 completed
Thu Nov 30 16:25:48 2023: BS 1150 completed
Thu Nov 30 16:26:04 2023: BS 1151 completed
Thu Nov 30 16:26:20 2023: BS 1152 completed
Thu Nov 30 16:26:37 2023: BS 1153 completed
Thu Nov 30 16:26:53 2023: BS 1154 completed
Thu Nov 30 16:27:10 2023: BS 1155 completed
Thu Nov 30 16:27:26 2023: BS 1156 completed
Thu Nov 30 16:27:42 2023: BS 1157 completed
Thu Nov 30 16:27:59 2023: BS 1158 completed
Thu Nov 30 16:28:15 2023: BS 1159 completed
Thu Nov 30 16:28:31 2023: BS 1160 completed
Thu Nov 30 16:28:48 2023: BS 1161 completed
Thu Nov 30 16:29:04 2023: BS 1162 completed
Thu Nov 30 16:29:21 2023: BS 1163 completed
Thu Nov 30 16:29:37 2023: BS 1164 completed
Thu Nov 30 16:29:53 2023: BS 1165 completed
Thu Nov 30 16:30:10 2023: BS 1166 completed
Thu Nov 30 16:30:26 2023: BS 1167 completed
Thu Nov 30 16:30:43 2023: BS 1168 completed
Thu Nov 30 16:30:59 2023: BS 1169 completed
Thu Nov 30 16:31:15 2023: BS 1170 completed
Thu Nov 30 16:31:32 2023: BS 1171 completed
Thu Nov 30 16:31:48 2023: BS 1172 completed
Thu Nov 30 16:32:05 2023: BS 1173 completed
Thu Nov 30 16:32:21 2023: BS 1174 completed
Thu Nov 30 16:32:37 2023: BS 1175 completed
Thu Nov 30 16:32:54 2023: BS 1176 completed
Thu Nov 30 16:33:10 2023: BS 1177 completed
Thu Nov 30 16:33:26 2023: BS 1178 completed
Thu Nov 30 16:33:43 2023: BS 1179 completed
Thu Nov 30 16:33:59 2023: BS 1180 completed
Thu Nov 30 16:34:16 2023: BS 1181 completed
Thu Nov 30 16:34:32 2023: BS 1182 completed
Thu Nov 30 16:34:48 2023: BS 1183 completed
Thu Nov 30 16:35:05 2023: BS 1184 completed
Thu Nov 30 16:35:21 2023: BS 1185 completed
Thu Nov 30 16:35:38 2023: BS 1186 completed
Thu Nov 30 16:35:54 2023: BS 1187 completed
Thu Nov 30 16:36:10 2023: BS 1188 completed
Thu Nov 30 16:36:27 2023: BS 1189 completed
Thu Nov 30 16:36:43 2023: BS 1190 completed
Thu Nov 30 16:37:00 2023: BS 1191 completed
Thu Nov 30 16:37:16 2023: BS 1192 completed
Thu Nov 30 16:37:32 2023: BS 1193 completed
Thu Nov 30 16:37:49 2023: BS 1194 completed
Thu Nov 30 16:38:05 2023: BS 1195 completed
Thu Nov 30 16:38:21 2023: BS 1196 completed
Thu Nov 30 16:38:38 2023: BS 1197 completed
Thu Nov 30 16:38:54 2023: BS 1198 completed
Thu Nov 30 16:39:11 2023: BS 1199 completed
Thu Nov 30 16:39:27 2023: BS 1200 completed
Thu Nov 30 16:39:43 2023: BS 1201 completed
Thu Nov 30 16:40:00 2023: BS 1202 completed
Thu Nov 30 16:40:16 2023: BS 1203 completed
Thu Nov 30 16:40:33 2023: BS 1204 completed
Thu Nov 30 16:40:49 2023: BS 1205 completed
Thu Nov 30 16:41:05 2023: BS 1206 completed
Thu Nov 30 16:41:22 2023: BS 1207 completed
Thu Nov 30 16:41:38 2023: BS 1208 completed
Thu Nov 30 16:41:55 2023: BS 1209 completed
Thu Nov 30 16:42:11 2023: BS 1210 completed
Thu Nov 30 16:42:27 2023: BS 1211 completed
Thu Nov 30 16:42:44 2023: BS 1212 completed
Thu Nov 30 16:43:00 2023: BS 1213 completed
Thu Nov 30 16:43:16 2023: BS 1214 completed
Thu Nov 30 16:43:33 2023: BS 1215 completed
Thu Nov 30 16:43:49 2023: BS 1216 completed
Thu Nov 30 16:44:06 2023: BS 1217 completed
Thu Nov 30 16:44:22 2023: BS 1218 completed
Thu Nov 30 16:44:38 2023: BS 1219 completed
Thu Nov 30 16:44:55 2023: BS 1220 completed
Thu Nov 30 16:45:11 2023: BS 1221 completed
Thu Nov 30 16:45:28 2023: BS 1222 completed
Thu Nov 30 16:45:44 2023: BS 1223 completed
Thu Nov 30 16:46:00 2023: BS 1224 completed
Thu Nov 30 16:46:17 2023: BS 1225 completed
Thu Nov 30 16:46:33 2023: BS 1226 completed
Thu Nov 30 16:46:50 2023: BS 1227 completed
Thu Nov 30 16:47:06 2023: BS 1228 completed
Thu Nov 30 16:47:22 2023: BS 1229 completed
Thu Nov 30 16:47:39 2023: BS 1230 completed
Thu Nov 30 16:47:55 2023: BS 1231 completed
Thu Nov 30 16:48:11 2023: BS 1232 completed
Thu Nov 30 16:48:28 2023: BS 1233 completed
Thu Nov 30 16:48:44 2023: BS 1234 completed
Thu Nov 30 16:49:01 2023: BS 1235 completed
Thu Nov 30 16:49:17 2023: BS 1236 completed
Thu Nov 30 16:49:33 2023: BS 1237 completed
Thu Nov 30 16:49:50 2023: BS 1238 completed
Thu Nov 30 16:50:06 2023: BS 1239 completed
Thu Nov 30 16:50:23 2023: BS 1240 completed
Thu Nov 30 16:50:39 2023: BS 1241 completed
Thu Nov 30 16:50:55 2023: BS 1242 completed
Thu Nov 30 16:51:12 2023: BS 1243 completed
Thu Nov 30 16:51:28 2023: BS 1244 completed
Thu Nov 30 16:51:45 2023: BS 1245 completed
Thu Nov 30 16:52:01 2023: BS 1246 completed
Thu Nov 30 16:52:17 2023: BS 1247 completed
Thu Nov 30 16:52:34 2023: BS 1248 completed
Thu Nov 30 16:52:50 2023: BS 1249 completed
Thu Nov 30 16:53:06 2023: BS 1250 completed
Thu Nov 30 16:53:23 2023: BS 1251 completed
Thu Nov 30 16:53:39 2023: BS 1252 completed
Thu Nov 30 16:53:56 2023: BS 1253 completed
Thu Nov 30 16:54:12 2023: BS 1254 completed
Thu Nov 30 16:54:28 2023: BS 1255 completed
Thu Nov 30 16:54:45 2023: BS 1256 completed
Thu Nov 30 16:55:01 2023: BS 1257 completed
Thu Nov 30 16:55:18 2023: BS 1258 completed
Thu Nov 30 16:55:34 2023: BS 1259 completed
Thu Nov 30 16:55:50 2023: BS 1260 completed
Thu Nov 30 16:56:07 2023: BS 1261 completed
Thu Nov 30 16:56:23 2023: BS 1262 completed
Thu Nov 30 16:56:40 2023: BS 1263 completed
Thu Nov 30 16:56:56 2023: BS 1264 completed
Thu Nov 30 16:57:12 2023: BS 1265 completed
Thu Nov 30 16:57:29 2023: BS 1266 completed
Thu Nov 30 16:57:45 2023: BS 1267 completed
Thu Nov 30 16:58:01 2023: BS 1268 completed
Thu Nov 30 16:58:18 2023: BS 1269 completed
Thu Nov 30 16:58:34 2023: BS 1270 completed
Thu Nov 30 16:58:51 2023: BS 1271 completed
Thu Nov 30 16:59:07 2023: BS 1272 completed
Thu Nov 30 16:59:23 2023: BS 1273 completed
Thu Nov 30 16:59:40 2023: BS 1274 completed
Thu Nov 30 16:59:56 2023: BS 1275 completed
Thu Nov 30 17:00:13 2023: BS 1276 completed
Thu Nov 30 17:00:29 2023: BS 1277 completed
Thu Nov 30 17:00:45 2023: BS 1278 completed
Thu Nov 30 17:01:02 2023: BS 1279 completed
Thu Nov 30 17:01:18 2023: BS 1280 completed
Thu Nov 30 17:01:35 2023: BS 1281 completed
Thu Nov 30 17:01:51 2023: BS 1282 completed
Thu Nov 30 17:02:07 2023: BS 1283 completed
Thu Nov 30 17:02:24 2023: BS 1284 completed
Thu Nov 30 17:02:40 2023: BS 1285 completed
Thu Nov 30 17:02:56 2023: BS 1286 completed
Thu Nov 30 17:03:13 2023: BS 1287 completed
Thu Nov 30 17:03:29 2023: BS 1288 completed
Thu Nov 30 17:03:46 2023: BS 1289 completed
Thu Nov 30 17:04:02 2023: BS 1290 completed
Thu Nov 30 17:04:18 2023: BS 1291 completed
Thu Nov 30 17:04:35 2023: BS 1292 completed
Thu Nov 30 17:04:51 2023: BS 1293 completed
Thu Nov 30 17:05:08 2023: BS 1294 completed
Thu Nov 30 17:05:24 2023: BS 1295 completed
Thu Nov 30 17:05:40 2023: BS 1296 completed
Thu Nov 30 17:05:57 2023: BS 1297 completed
Thu Nov 30 17:06:13 2023: BS 1298 completed
Thu Nov 30 17:06:30 2023: BS 1299 completed
Thu Nov 30 17:06:46 2023: BS 1300 completed
Thu Nov 30 17:07:02 2023: BS 1301 completed
Thu Nov 30 17:07:19 2023: BS 1302 completed
Thu Nov 30 17:07:35 2023: BS 1303 completed
Thu Nov 30 17:07:51 2023: BS 1304 completed
Thu Nov 30 17:08:08 2023: BS 1305 completed
Thu Nov 30 17:08:24 2023: BS 1306 completed
Thu Nov 30 17:08:41 2023: BS 1307 completed
Thu Nov 30 17:08:57 2023: BS 1308 completed
Thu Nov 30 17:09:13 2023: BS 1309 completed
Thu Nov 30 17:09:30 2023: BS 1310 completed
Thu Nov 30 17:09:46 2023: BS 1311 completed
Thu Nov 30 17:10:03 2023: BS 1312 completed
Thu Nov 30 17:10:19 2023: BS 1313 completed
Thu Nov 30 17:10:35 2023: BS 1314 completed
Thu Nov 30 17:10:52 2023: BS 1315 completed
Thu Nov 30 17:11:08 2023: BS 1316 completed
Thu Nov 30 17:11:25 2023: BS 1317 completed
Thu Nov 30 17:11:41 2023: BS 1318 completed
Thu Nov 30 17:11:57 2023: BS 1319 completed
Thu Nov 30 17:12:14 2023: BS 1320 completed
Thu Nov 30 17:12:30 2023: BS 1321 completed
Thu Nov 30 17:12:46 2023: BS 1322 completed
Thu Nov 30 17:13:03 2023: BS 1323 completed
Thu Nov 30 17:13:19 2023: BS 1324 completed
Thu Nov 30 17:13:36 2023: BS 1325 completed
Thu Nov 30 17:13:52 2023: BS 1326 completed
Thu Nov 30 17:14:08 2023: BS 1327 completed
Thu Nov 30 17:14:25 2023: BS 1328 completed
Thu Nov 30 17:14:41 2023: BS 1329 completed
Thu Nov 30 17:14:58 2023: BS 1330 completed
Thu Nov 30 17:15:14 2023: BS 1331 completed
Thu Nov 30 17:15:30 2023: BS 1332 completed
Thu Nov 30 17:15:47 2023: BS 1333 completed
Thu Nov 30 17:16:03 2023: BS 1334 completed
Thu Nov 30 17:16:20 2023: BS 1335 completed
Thu Nov 30 17:16:36 2023: BS 1336 completed
Thu Nov 30 17:16:52 2023: BS 1337 completed
Thu Nov 30 17:17:09 2023: BS 1338 completed
Thu Nov 30 17:17:25 2023: BS 1339 completed
Thu Nov 30 17:17:41 2023: BS 1340 completed
Thu Nov 30 17:17:58 2023: BS 1341 completed
Thu Nov 30 17:18:14 2023: BS 1342 completed
Thu Nov 30 17:18:31 2023: BS 1343 completed
Thu Nov 30 17:18:47 2023: BS 1344 completed
Thu Nov 30 17:19:03 2023: BS 1345 completed
Thu Nov 30 17:19:20 2023: BS 1346 completed
Thu Nov 30 17:19:36 2023: BS 1347 completed
Thu Nov 30 17:19:53 2023: BS 1348 completed
Thu Nov 30 17:20:09 2023: BS 1349 completed
Thu Nov 30 17:20:25 2023: BS 1350 completed
Thu Nov 30 17:20:42 2023: BS 1351 completed
Thu Nov 30 17:20:58 2023: BS 1352 completed
Thu Nov 30 17:21:15 2023: BS 1353 completed
Thu Nov 30 17:21:31 2023: BS 1354 completed
Thu Nov 30 17:21:47 2023: BS 1355 completed
Thu Nov 30 17:22:04 2023: BS 1356 completed
Thu Nov 30 17:22:20 2023: BS 1357 completed
Thu Nov 30 17:22:36 2023: BS 1358 completed
Thu Nov 30 17:22:53 2023: BS 1359 completed
Thu Nov 30 17:23:09 2023: BS 1360 completed
Thu Nov 30 17:23:26 2023: BS 1361 completed
Thu Nov 30 17:23:42 2023: BS 1362 completed
Thu Nov 30 17:23:58 2023: BS 1363 completed
Thu Nov 30 17:24:15 2023: BS 1364 completed
Thu Nov 30 17:24:31 2023: BS 1365 completed
Thu Nov 30 17:24:48 2023: BS 1366 completed
Thu Nov 30 17:25:04 2023: BS 1367 completed
Thu Nov 30 17:25:20 2023: BS 1368 completed
Thu Nov 30 17:25:37 2023: BS 1369 completed
Thu Nov 30 17:25:53 2023: BS 1370 completed
Thu Nov 30 17:26:10 2023: BS 1371 completed
Thu Nov 30 17:26:26 2023: BS 1372 completed
Thu Nov 30 17:26:42 2023: BS 1373 completed
Thu Nov 30 17:26:59 2023: BS 1374 completed
Thu Nov 30 17:27:15 2023: BS 1375 completed
Thu Nov 30 17:27:31 2023: BS 1376 completed
Thu Nov 30 17:27:48 2023: BS 1377 completed
Thu Nov 30 17:28:04 2023: BS 1378 completed
Thu Nov 30 17:28:21 2023: BS 1379 completed
Thu Nov 30 17:28:37 2023: BS 1380 completed
Thu Nov 30 17:28:53 2023: BS 1381 completed
Thu Nov 30 17:29:10 2023: BS 1382 completed
Thu Nov 30 17:29:26 2023: BS 1383 completed
Thu Nov 30 17:29:43 2023: BS 1384 completed
Thu Nov 30 17:29:59 2023: BS 1385 completed
Thu Nov 30 17:30:15 2023: BS 1386 completed
Thu Nov 30 17:30:32 2023: BS 1387 completed
Thu Nov 30 17:30:48 2023: BS 1388 completed
Thu Nov 30 17:31:05 2023: BS 1389 completed
Thu Nov 30 17:31:21 2023: BS 1390 completed
Thu Nov 30 17:31:37 2023: BS 1391 completed
Thu Nov 30 17:31:54 2023: BS 1392 completed
Thu Nov 30 17:32:10 2023: BS 1393 completed
Thu Nov 30 17:32:26 2023: BS 1394 completed
Thu Nov 30 17:32:43 2023: BS 1395 completed
Thu Nov 30 17:32:59 2023: BS 1396 completed
Thu Nov 30 17:33:16 2023: BS 1397 completed
Thu Nov 30 17:33:32 2023: BS 1398 completed
Thu Nov 30 17:33:48 2023: BS 1399 completed
Thu Nov 30 17:34:05 2023: BS 1400 completed
Thu Nov 30 17:34:21 2023: BS 1401 completed
Thu Nov 30 17:34:38 2023: BS 1402 completed
Thu Nov 30 17:34:54 2023: BS 1403 completed
Thu Nov 30 17:35:10 2023: BS 1404 completed
Thu Nov 30 17:35:27 2023: BS 1405 completed
Thu Nov 30 17:35:43 2023: BS 1406 completed
Thu Nov 30 17:36:00 2023: BS 1407 completed
Thu Nov 30 17:36:16 2023: BS 1408 completed
Thu Nov 30 17:36:32 2023: BS 1409 completed
Thu Nov 30 17:36:49 2023: BS 1410 completed
Thu Nov 30 17:37:05 2023: BS 1411 completed
Thu Nov 30 17:37:21 2023: BS 1412 completed
Thu Nov 30 17:37:38 2023: BS 1413 completed
Thu Nov 30 17:37:54 2023: BS 1414 completed
Thu Nov 30 17:38:11 2023: BS 1415 completed
Thu Nov 30 17:38:27 2023: BS 1416 completed
Thu Nov 30 17:38:43 2023: BS 1417 completed
Thu Nov 30 17:39:00 2023: BS 1418 completed
Thu Nov 30 17:39:16 2023: BS 1419 completed
Thu Nov 30 17:39:33 2023: BS 1420 completed
Thu Nov 30 17:39:49 2023: BS 1421 completed
Thu Nov 30 17:40:05 2023: BS 1422 completed
Thu Nov 30 17:40:22 2023: BS 1423 completed
Thu Nov 30 17:40:38 2023: BS 1424 completed
Thu Nov 30 17:40:55 2023: BS 1425 completed
Thu Nov 30 17:41:11 2023: BS 1426 completed
Thu Nov 30 17:41:27 2023: BS 1427 completed
Thu Nov 30 17:41:44 2023: BS 1428 completed
Thu Nov 30 17:42:00 2023: BS 1429 completed
Thu Nov 30 17:42:16 2023: BS 1430 completed
Thu Nov 30 17:42:33 2023: BS 1431 completed
Thu Nov 30 17:42:49 2023: BS 1432 completed
Thu Nov 30 17:43:06 2023: BS 1433 completed
Thu Nov 30 17:43:22 2023: BS 1434 completed
Thu Nov 30 17:43:38 2023: BS 1435 completed
Thu Nov 30 17:43:55 2023: BS 1436 completed
Thu Nov 30 17:44:11 2023: BS 1437 completed
Thu Nov 30 17:44:28 2023: BS 1438 completed
Thu Nov 30 17:44:44 2023: BS 1439 completed
Thu Nov 30 17:45:00 2023: BS 1440 completed
Thu Nov 30 17:45:17 2023: BS 1441 completed
Thu Nov 30 17:45:33 2023: BS 1442 completed
Thu Nov 30 17:45:50 2023: BS 1443 completed
Thu Nov 30 17:46:06 2023: BS 1444 completed
Thu Nov 30 17:46:22 2023: BS 1445 completed
Thu Nov 30 17:46:39 2023: BS 1446 completed
Thu Nov 30 17:46:55 2023: BS 1447 completed
Thu Nov 30 17:47:11 2023: BS 1448 completed
Thu Nov 30 17:47:28 2023: BS 1449 completed
Thu Nov 30 17:47:44 2023: BS 1450 completed
Thu Nov 30 17:48:01 2023: BS 1451 completed
Thu Nov 30 17:48:17 2023: BS 1452 completed
Thu Nov 30 17:48:33 2023: BS 1453 completed
Thu Nov 30 17:48:50 2023: BS 1454 completed
Thu Nov 30 17:49:06 2023: BS 1455 completed
Thu Nov 30 17:49:23 2023: BS 1456 completed
Thu Nov 30 17:49:39 2023: BS 1457 completed
Thu Nov 30 17:49:55 2023: BS 1458 completed
Thu Nov 30 17:50:12 2023: BS 1459 completed
Thu Nov 30 17:50:28 2023: BS 1460 completed
Thu Nov 30 17:50:45 2023: BS 1461 completed
Thu Nov 30 17:51:01 2023: BS 1462 completed
Thu Nov 30 17:51:17 2023: BS 1463 completed
Thu Nov 30 17:51:34 2023: BS 1464 completed
Thu Nov 30 17:51:50 2023: BS 1465 completed
Thu Nov 30 17:52:06 2023: BS 1466 completed
Thu Nov 30 17:52:23 2023: BS 1467 completed
Thu Nov 30 17:52:39 2023: BS 1468 completed
Thu Nov 30 17:52:56 2023: BS 1469 completed
Thu Nov 30 17:53:12 2023: BS 1470 completed
Thu Nov 30 17:53:28 2023: BS 1471 completed
Thu Nov 30 17:53:45 2023: BS 1472 completed
Thu Nov 30 17:54:01 2023: BS 1473 completed
Thu Nov 30 17:54:18 2023: BS 1474 completed
Thu Nov 30 17:54:34 2023: BS 1475 completed
Thu Nov 30 17:54:50 2023: BS 1476 completed
Thu Nov 30 17:55:07 2023: BS 1477 completed
Thu Nov 30 17:55:23 2023: BS 1478 completed
Thu Nov 30 17:55:40 2023: BS 1479 completed
Thu Nov 30 17:55:56 2023: BS 1480 completed
Thu Nov 30 17:56:12 2023: BS 1481 completed
Thu Nov 30 17:56:29 2023: BS 1482 completed
Thu Nov 30 17:56:45 2023: BS 1483 completed
Thu Nov 30 17:57:01 2023: BS 1484 completed
Thu Nov 30 17:57:18 2023: BS 1485 completed
Thu Nov 30 17:57:34 2023: BS 1486 completed
Thu Nov 30 17:57:51 2023: BS 1487 completed
Thu Nov 30 17:58:07 2023: BS 1488 completed
Thu Nov 30 17:58:23 2023: BS 1489 completed
Thu Nov 30 17:58:40 2023: BS 1490 completed
Thu Nov 30 17:58:56 2023: BS 1491 completed
Thu Nov 30 17:59:13 2023: BS 1492 completed
Thu Nov 30 17:59:29 2023: BS 1493 completed
Thu Nov 30 17:59:45 2023: BS 1494 completed
Thu Nov 30 18:00:02 2023: BS 1495 completed
Thu Nov 30 18:00:18 2023: BS 1496 completed
Thu Nov 30 18:00:35 2023: BS 1497 completed
Thu Nov 30 18:00:51 2023: BS 1498 completed
Thu Nov 30 18:01:07 2023: BS 1499 completed
Thu Nov 30 18:01:24 2023: BS 1500 completed
Thu Nov 30 18:01:40 2023: BS 1501 completed
Thu Nov 30 18:01:56 2023: BS 1502 completed
Thu Nov 30 18:02:13 2023: BS 1503 completed
Thu Nov 30 18:02:29 2023: BS 1504 completed
Thu Nov 30 18:02:46 2023: BS 1505 completed
Thu Nov 30 18:03:02 2023: BS 1506 completed
Thu Nov 30 18:03:18 2023: BS 1507 completed
Thu Nov 30 18:03:35 2023: BS 1508 completed
Thu Nov 30 18:03:51 2023: BS 1509 completed
Thu Nov 30 18:04:08 2023: BS 1510 completed
Thu Nov 30 18:04:24 2023: BS 1511 completed
Thu Nov 30 18:04:40 2023: BS 1512 completed
Thu Nov 30 18:04:57 2023: BS 1513 completed
Thu Nov 30 18:05:13 2023: BS 1514 completed
Thu Nov 30 18:05:30 2023: BS 1515 completed
Thu Nov 30 18:05:46 2023: BS 1516 completed
Thu Nov 30 18:06:02 2023: BS 1517 completed
Thu Nov 30 18:06:19 2023: BS 1518 completed
Thu Nov 30 18:06:35 2023: BS 1519 completed
Thu Nov 30 18:06:51 2023: BS 1520 completed
Thu Nov 30 18:07:08 2023: BS 1521 completed
Thu Nov 30 18:07:24 2023: BS 1522 completed
Thu Nov 30 18:07:41 2023: BS 1523 completed
Thu Nov 30 18:07:57 2023: BS 1524 completed
Thu Nov 30 18:08:13 2023: BS 1525 completed
Thu Nov 30 18:08:30 2023: BS 1526 completed
Thu Nov 30 18:08:46 2023: BS 1527 completed
Thu Nov 30 18:09:03 2023: BS 1528 completed
Thu Nov 30 18:09:19 2023: BS 1529 completed
Thu Nov 30 18:09:35 2023: BS 1530 completed
Thu Nov 30 18:09:52 2023: BS 1531 completed
Thu Nov 30 18:10:08 2023: BS 1532 completed
Thu Nov 30 18:10:25 2023: BS 1533 completed
Thu Nov 30 18:10:41 2023: BS 1534 completed
Thu Nov 30 18:10:57 2023: BS 1535 completed
Thu Nov 30 18:11:14 2023: BS 1536 completed
Thu Nov 30 18:11:30 2023: BS 1537 completed
Thu Nov 30 18:11:46 2023: BS 1538 completed
Thu Nov 30 18:12:03 2023: BS 1539 completed
Thu Nov 30 18:12:19 2023: BS 1540 completed
Thu Nov 30 18:12:36 2023: BS 1541 completed
Thu Nov 30 18:12:52 2023: BS 1542 completed
Thu Nov 30 18:13:08 2023: BS 1543 completed
Thu Nov 30 18:13:25 2023: BS 1544 completed
Thu Nov 30 18:13:41 2023: BS 1545 completed
Thu Nov 30 18:13:58 2023: BS 1546 completed
Thu Nov 30 18:14:14 2023: BS 1547 completed
Thu Nov 30 18:14:30 2023: BS 1548 completed
Thu Nov 30 18:14:47 2023: BS 1549 completed
Thu Nov 30 18:15:03 2023: BS 1550 completed
Thu Nov 30 18:15:20 2023: BS 1551 completed
Thu Nov 30 18:15:36 2023: BS 1552 completed
Thu Nov 30 18:15:52 2023: BS 1553 completed
Thu Nov 30 18:16:09 2023: BS 1554 completed
Thu Nov 30 18:16:25 2023: BS 1555 completed
Thu Nov 30 18:16:41 2023: BS 1556 completed
Thu Nov 30 18:16:58 2023: BS 1557 completed
Thu Nov 30 18:17:14 2023: BS 1558 completed
Thu Nov 30 18:17:31 2023: BS 1559 completed
Thu Nov 30 18:17:47 2023: BS 1560 completed
Thu Nov 30 18:18:03 2023: BS 1561 completed
Thu Nov 30 18:18:20 2023: BS 1562 completed
Thu Nov 30 18:18:36 2023: BS 1563 completed
Thu Nov 30 18:18:53 2023: BS 1564 completed
Thu Nov 30 18:19:09 2023: BS 1565 completed
Thu Nov 30 18:19:25 2023: BS 1566 completed
Thu Nov 30 18:19:42 2023: BS 1567 completed
Thu Nov 30 18:19:58 2023: BS 1568 completed
Thu Nov 30 18:20:15 2023: BS 1569 completed
Thu Nov 30 18:20:31 2023: BS 1570 completed
Thu Nov 30 18:20:47 2023: BS 1571 completed
Thu Nov 30 18:21:04 2023: BS 1572 completed
Thu Nov 30 18:21:20 2023: BS 1573 completed
Thu Nov 30 18:21:36 2023: BS 1574 completed
Thu Nov 30 18:21:53 2023: BS 1575 completed
Thu Nov 30 18:22:09 2023: BS 1576 completed
Thu Nov 30 18:22:26 2023: BS 1577 completed
Thu Nov 30 18:22:42 2023: BS 1578 completed
Thu Nov 30 18:22:58 2023: BS 1579 completed
Thu Nov 30 18:23:15 2023: BS 1580 completed
Thu Nov 30 18:23:31 2023: BS 1581 completed
Thu Nov 30 18:23:48 2023: BS 1582 completed
Thu Nov 30 18:24:04 2023: BS 1583 completed
Thu Nov 30 18:24:20 2023: BS 1584 completed
Thu Nov 30 18:24:37 2023: BS 1585 completed
Thu Nov 30 18:24:53 2023: BS 1586 completed
Thu Nov 30 18:25:10 2023: BS 1587 completed
Thu Nov 30 18:25:26 2023: BS 1588 completed
Thu Nov 30 18:25:42 2023: BS 1589 completed
Thu Nov 30 18:25:59 2023: BS 1590 completed
Thu Nov 30 18:26:15 2023: BS 1591 completed
Thu Nov 30 18:26:31 2023: BS 1592 completed
Thu Nov 30 18:26:48 2023: BS 1593 completed
Thu Nov 30 18:27:04 2023: BS 1594 completed
Thu Nov 30 18:27:21 2023: BS 1595 completed
Thu Nov 30 18:27:37 2023: BS 1596 completed
Thu Nov 30 18:27:53 2023: BS 1597 completed
Thu Nov 30 18:28:10 2023: BS 1598 completed
Thu Nov 30 18:28:26 2023: BS 1599 completed
Thu Nov 30 18:28:43 2023: BS 1600 completed
Thu Nov 30 18:28:59 2023: BS 1601 completed
Thu Nov 30 18:29:15 2023: BS 1602 completed
Thu Nov 30 18:29:32 2023: BS 1603 completed
Thu Nov 30 18:29:48 2023: BS 1604 completed
Thu Nov 30 18:30:05 2023: BS 1605 completed
Thu Nov 30 18:30:21 2023: BS 1606 completed
Thu Nov 30 18:30:37 2023: BS 1607 completed
Thu Nov 30 18:30:54 2023: BS 1608 completed
Thu Nov 30 18:31:10 2023: BS 1609 completed
Thu Nov 30 18:31:26 2023: BS 1610 completed
Thu Nov 30 18:31:43 2023: BS 1611 completed
Thu Nov 30 18:31:59 2023: BS 1612 completed
Thu Nov 30 18:32:16 2023: BS 1613 completed
Thu Nov 30 18:32:32 2023: BS 1614 completed
Thu Nov 30 18:32:48 2023: BS 1615 completed
Thu Nov 30 18:33:05 2023: BS 1616 completed
Thu Nov 30 18:33:21 2023: BS 1617 completed
Thu Nov 30 18:33:38 2023: BS 1618 completed
Thu Nov 30 18:33:54 2023: BS 1619 completed
Thu Nov 30 18:34:10 2023: BS 1620 completed
Thu Nov 30 18:34:27 2023: BS 1621 completed
Thu Nov 30 18:34:43 2023: BS 1622 completed
Thu Nov 30 18:35:00 2023: BS 1623 completed
Thu Nov 30 18:35:16 2023: BS 1624 completed
Thu Nov 30 18:35:32 2023: BS 1625 completed
Thu Nov 30 18:35:49 2023: BS 1626 completed
Thu Nov 30 18:36:05 2023: BS 1627 completed
Thu Nov 30 18:36:21 2023: BS 1628 completed
Thu Nov 30 18:36:38 2023: BS 1629 completed
Thu Nov 30 18:36:54 2023: BS 1630 completed
Thu Nov 30 18:37:11 2023: BS 1631 completed
Thu Nov 30 18:37:27 2023: BS 1632 completed
Thu Nov 30 18:37:43 2023: BS 1633 completed
Thu Nov 30 18:38:00 2023: BS 1634 completed
Thu Nov 30 18:38:16 2023: BS 1635 completed
Thu Nov 30 18:38:33 2023: BS 1636 completed
Thu Nov 30 18:38:49 2023: BS 1637 completed
Thu Nov 30 18:39:05 2023: BS 1638 completed
Thu Nov 30 18:39:22 2023: BS 1639 completed
Thu Nov 30 18:39:38 2023: BS 1640 completed
Thu Nov 30 18:39:55 2023: BS 1641 completed
Thu Nov 30 18:40:11 2023: BS 1642 completed
Thu Nov 30 18:40:27 2023: BS 1643 completed
Thu Nov 30 18:40:44 2023: BS 1644 completed
Thu Nov 30 18:41:00 2023: BS 1645 completed
Thu Nov 30 18:41:16 2023: BS 1646 completed
Thu Nov 30 18:41:33 2023: BS 1647 completed
Thu Nov 30 18:41:49 2023: BS 1648 completed
Thu Nov 30 18:42:06 2023: BS 1649 completed
Thu Nov 30 18:42:22 2023: BS 1650 completed
Thu Nov 30 18:42:38 2023: BS 1651 completed
Thu Nov 30 18:42:55 2023: BS 1652 completed
Thu Nov 30 18:43:11 2023: BS 1653 completed
Thu Nov 30 18:43:28 2023: BS 1654 completed
Thu Nov 30 18:43:44 2023: BS 1655 completed
Thu Nov 30 18:44:00 2023: BS 1656 completed
Thu Nov 30 18:44:17 2023: BS 1657 completed
Thu Nov 30 18:44:33 2023: BS 1658 completed
Thu Nov 30 18:44:50 2023: BS 1659 completed
Thu Nov 30 18:45:06 2023: BS 1660 completed
Thu Nov 30 18:45:22 2023: BS 1661 completed
Thu Nov 30 18:45:39 2023: BS 1662 completed
Thu Nov 30 18:45:55 2023: BS 1663 completed
Thu Nov 30 18:46:11 2023: BS 1664 completed
Thu Nov 30 18:46:28 2023: BS 1665 completed
Thu Nov 30 18:46:44 2023: BS 1666 completed
Thu Nov 30 18:47:01 2023: BS 1667 completed
Thu Nov 30 18:47:17 2023: BS 1668 completed
Thu Nov 30 18:47:33 2023: BS 1669 completed
Thu Nov 30 18:47:50 2023: BS 1670 completed
Thu Nov 30 18:48:06 2023: BS 1671 completed
Thu Nov 30 18:48:23 2023: BS 1672 completed
Thu Nov 30 18:48:39 2023: BS 1673 completed
Thu Nov 30 18:48:55 2023: BS 1674 completed
Thu Nov 30 18:49:12 2023: BS 1675 completed
Thu Nov 30 18:49:28 2023: BS 1676 completed
Thu Nov 30 18:49:45 2023: BS 1677 completed
Thu Nov 30 18:50:01 2023: BS 1678 completed
Thu Nov 30 18:50:17 2023: BS 1679 completed
Thu Nov 30 18:50:34 2023: BS 1680 completed
Thu Nov 30 18:50:50 2023: BS 1681 completed
Thu Nov 30 18:51:06 2023: BS 1682 completed
Thu Nov 30 18:51:23 2023: BS 1683 completed
Thu Nov 30 18:51:39 2023: BS 1684 completed
Thu Nov 30 18:51:56 2023: BS 1685 completed
Thu Nov 30 18:52:12 2023: BS 1686 completed
Thu Nov 30 18:52:28 2023: BS 1687 completed
Thu Nov 30 18:52:45 2023: BS 1688 completed
Thu Nov 30 18:53:01 2023: BS 1689 completed
Thu Nov 30 18:53:18 2023: BS 1690 completed
Thu Nov 30 18:53:34 2023: BS 1691 completed
Thu Nov 30 18:53:50 2023: BS 1692 completed
Thu Nov 30 18:54:07 2023: BS 1693 completed
Thu Nov 30 18:54:23 2023: BS 1694 completed
Thu Nov 30 18:54:40 2023: BS 1695 completed
Thu Nov 30 18:54:56 2023: BS 1696 completed
Thu Nov 30 18:55:12 2023: BS 1697 completed
Thu Nov 30 18:55:29 2023: BS 1698 completed
Thu Nov 30 18:55:45 2023: BS 1699 completed
Thu Nov 30 18:56:01 2023: BS 1700 completed
Thu Nov 30 18:56:18 2023: BS 1701 completed
Thu Nov 30 18:56:34 2023: BS 1702 completed
Thu Nov 30 18:56:51 2023: BS 1703 completed
Thu Nov 30 18:57:07 2023: BS 1704 completed
Thu Nov 30 18:57:23 2023: BS 1705 completed
Thu Nov 30 18:57:40 2023: BS 1706 completed
Thu Nov 30 18:57:56 2023: BS 1707 completed
Thu Nov 30 18:58:13 2023: BS 1708 completed
Thu Nov 30 18:58:29 2023: BS 1709 completed
Thu Nov 30 18:58:45 2023: BS 1710 completed
Thu Nov 30 18:59:02 2023: BS 1711 completed
Thu Nov 30 18:59:18 2023: BS 1712 completed
Thu Nov 30 18:59:35 2023: BS 1713 completed
Thu Nov 30 18:59:51 2023: BS 1714 completed
Thu Nov 30 19:00:07 2023: BS 1715 completed
Thu Nov 30 19:00:24 2023: BS 1716 completed
Thu Nov 30 19:00:40 2023: BS 1717 completed
Thu Nov 30 19:00:56 2023: BS 1718 completed
Thu Nov 30 19:01:13 2023: BS 1719 completed
Thu Nov 30 19:01:29 2023: BS 1720 completed
Thu Nov 30 19:01:46 2023: BS 1721 completed
Thu Nov 30 19:02:02 2023: BS 1722 completed
Thu Nov 30 19:02:18 2023: BS 1723 completed
Thu Nov 30 19:02:35 2023: BS 1724 completed
Thu Nov 30 19:02:51 2023: BS 1725 completed
Thu Nov 30 19:03:08 2023: BS 1726 completed
Thu Nov 30 19:03:24 2023: BS 1727 completed
Thu Nov 30 19:03:40 2023: BS 1728 completed
Thu Nov 30 19:03:57 2023: BS 1729 completed
Thu Nov 30 19:04:13 2023: BS 1730 completed
Thu Nov 30 19:04:30 2023: BS 1731 completed
Thu Nov 30 19:04:46 2023: BS 1732 completed
Thu Nov 30 19:05:02 2023: BS 1733 completed
Thu Nov 30 19:05:19 2023: BS 1734 completed
Thu Nov 30 19:05:35 2023: BS 1735 completed
Thu Nov 30 19:05:51 2023: BS 1736 completed
Thu Nov 30 19:06:08 2023: BS 1737 completed
Thu Nov 30 19:06:24 2023: BS 1738 completed
Thu Nov 30 19:06:41 2023: BS 1739 completed
Thu Nov 30 19:06:57 2023: BS 1740 completed
Thu Nov 30 19:07:13 2023: BS 1741 completed
Thu Nov 30 19:07:30 2023: BS 1742 completed
Thu Nov 30 19:07:46 2023: BS 1743 completed
Thu Nov 30 19:08:03 2023: BS 1744 completed
Thu Nov 30 19:08:19 2023: BS 1745 completed
Thu Nov 30 19:08:35 2023: BS 1746 completed
Thu Nov 30 19:08:52 2023: BS 1747 completed
Thu Nov 30 19:09:08 2023: BS 1748 completed
Thu Nov 30 19:09:25 2023: BS 1749 completed
Thu Nov 30 19:09:41 2023: BS 1750 completed
Thu Nov 30 19:09:57 2023: BS 1751 completed
Thu Nov 30 19:10:14 2023: BS 1752 completed
Thu Nov 30 19:10:30 2023: BS 1753 completed
Thu Nov 30 19:10:46 2023: BS 1754 completed
Thu Nov 30 19:11:03 2023: BS 1755 completed
Thu Nov 30 19:11:19 2023: BS 1756 completed
Thu Nov 30 19:11:36 2023: BS 1757 completed
Thu Nov 30 19:11:52 2023: BS 1758 completed
Thu Nov 30 19:12:08 2023: BS 1759 completed
Thu Nov 30 19:12:25 2023: BS 1760 completed
Thu Nov 30 19:12:41 2023: BS 1761 completed
Thu Nov 30 19:12:58 2023: BS 1762 completed
Thu Nov 30 19:13:14 2023: BS 1763 completed
Thu Nov 30 19:13:30 2023: BS 1764 completed
Thu Nov 30 19:13:47 2023: BS 1765 completed
Thu Nov 30 19:14:03 2023: BS 1766 completed
Thu Nov 30 19:14:20 2023: BS 1767 completed
Thu Nov 30 19:14:36 2023: BS 1768 completed
Thu Nov 30 19:14:52 2023: BS 1769 completed
Thu Nov 30 19:15:09 2023: BS 1770 completed
Thu Nov 30 19:15:25 2023: BS 1771 completed
Thu Nov 30 19:15:41 2023: BS 1772 completed
Thu Nov 30 19:15:58 2023: BS 1773 completed
Thu Nov 30 19:16:14 2023: BS 1774 completed
Thu Nov 30 19:16:31 2023: BS 1775 completed
Thu Nov 30 19:16:47 2023: BS 1776 completed
Thu Nov 30 19:17:03 2023: BS 1777 completed
Thu Nov 30 19:17:20 2023: BS 1778 completed
Thu Nov 30 19:17:36 2023: BS 1779 completed
Thu Nov 30 19:17:53 2023: BS 1780 completed
Thu Nov 30 19:18:09 2023: BS 1781 completed
Thu Nov 30 19:18:25 2023: BS 1782 completed
Thu Nov 30 19:18:42 2023: BS 1783 completed
Thu Nov 30 19:18:58 2023: BS 1784 completed
Thu Nov 30 19:19:15 2023: BS 1785 completed
Thu Nov 30 19:19:31 2023: BS 1786 completed
Thu Nov 30 19:19:47 2023: BS 1787 completed
Thu Nov 30 19:20:04 2023: BS 1788 completed
Thu Nov 30 19:20:20 2023: BS 1789 completed
Thu Nov 30 19:20:36 2023: BS 1790 completed
Thu Nov 30 19:20:53 2023: BS 1791 completed
Thu Nov 30 19:21:09 2023: BS 1792 completed
Thu Nov 30 19:21:26 2023: BS 1793 completed
Thu Nov 30 19:21:42 2023: BS 1794 completed
Thu Nov 30 19:21:58 2023: BS 1795 completed
Thu Nov 30 19:22:15 2023: BS 1796 completed
Thu Nov 30 19:22:31 2023: BS 1797 completed
Thu Nov 30 19:22:48 2023: BS 1798 completed
Thu Nov 30 19:23:04 2023: BS 1799 completed
Thu Nov 30 19:23:20 2023: BS 1800 completed
Thu Nov 30 19:23:37 2023: BS 1801 completed
Thu Nov 30 19:23:53 2023: BS 1802 completed
Thu Nov 30 19:24:10 2023: BS 1803 completed
Thu Nov 30 19:24:26 2023: BS 1804 completed
Thu Nov 30 19:24:42 2023: BS 1805 completed
Thu Nov 30 19:24:59 2023: BS 1806 completed
Thu Nov 30 19:25:15 2023: BS 1807 completed
Thu Nov 30 19:25:31 2023: BS 1808 completed
Thu Nov 30 19:25:48 2023: BS 1809 completed
Thu Nov 30 19:26:04 2023: BS 1810 completed
Thu Nov 30 19:26:21 2023: BS 1811 completed
Thu Nov 30 19:26:37 2023: BS 1812 completed
Thu Nov 30 19:26:53 2023: BS 1813 completed
Thu Nov 30 19:27:10 2023: BS 1814 completed
Thu Nov 30 19:27:26 2023: BS 1815 completed
Thu Nov 30 19:27:43 2023: BS 1816 completed
Thu Nov 30 19:27:59 2023: BS 1817 completed
Thu Nov 30 19:28:15 2023: BS 1818 completed
Thu Nov 30 19:28:32 2023: BS 1819 completed
Thu Nov 30 19:28:48 2023: BS 1820 completed
Thu Nov 30 19:29:05 2023: BS 1821 completed
Thu Nov 30 19:29:21 2023: BS 1822 completed
Thu Nov 30 19:29:37 2023: BS 1823 completed
Thu Nov 30 19:29:54 2023: BS 1824 completed
Thu Nov 30 19:30:10 2023: BS 1825 completed
Thu Nov 30 19:30:26 2023: BS 1826 completed
Thu Nov 30 19:30:43 2023: BS 1827 completed
Thu Nov 30 19:30:59 2023: BS 1828 completed
Thu Nov 30 19:31:16 2023: BS 1829 completed
Thu Nov 30 19:31:32 2023: BS 1830 completed
Thu Nov 30 19:31:48 2023: BS 1831 completed
Thu Nov 30 19:32:05 2023: BS 1832 completed
Thu Nov 30 19:32:21 2023: BS 1833 completed
Thu Nov 30 19:32:38 2023: BS 1834 completed
Thu Nov 30 19:32:54 2023: BS 1835 completed
Thu Nov 30 19:33:10 2023: BS 1836 completed
Thu Nov 30 19:33:27 2023: BS 1837 completed
Thu Nov 30 19:33:43 2023: BS 1838 completed
Thu Nov 30 19:34:00 2023: BS 1839 completed
Thu Nov 30 19:34:16 2023: BS 1840 completed
Thu Nov 30 19:34:32 2023: BS 1841 completed
Thu Nov 30 19:34:49 2023: BS 1842 completed
Thu Nov 30 19:35:05 2023: BS 1843 completed
Thu Nov 30 19:35:21 2023: BS 1844 completed
Thu Nov 30 19:35:38 2023: BS 1845 completed
Thu Nov 30 19:35:54 2023: BS 1846 completed
Thu Nov 30 19:36:11 2023: BS 1847 completed
Thu Nov 30 19:36:27 2023: BS 1848 completed
Thu Nov 30 19:36:43 2023: BS 1849 completed
Thu Nov 30 19:37:00 2023: BS 1850 completed
Thu Nov 30 19:37:16 2023: BS 1851 completed
Thu Nov 30 19:37:33 2023: BS 1852 completed
Thu Nov 30 19:37:49 2023: BS 1853 completed
Thu Nov 30 19:38:05 2023: BS 1854 completed
Thu Nov 30 19:38:22 2023: BS 1855 completed
Thu Nov 30 19:38:38 2023: BS 1856 completed
Thu Nov 30 19:38:55 2023: BS 1857 completed
Thu Nov 30 19:39:11 2023: BS 1858 completed
Thu Nov 30 19:39:27 2023: BS 1859 completed
Thu Nov 30 19:39:44 2023: BS 1860 completed
Thu Nov 30 19:40:00 2023: BS 1861 completed
Thu Nov 30 19:40:16 2023: BS 1862 completed
Thu Nov 30 19:40:33 2023: BS 1863 completed
Thu Nov 30 19:40:49 2023: BS 1864 completed
Thu Nov 30 19:41:06 2023: BS 1865 completed
Thu Nov 30 19:41:22 2023: BS 1866 completed
Thu Nov 30 19:41:38 2023: BS 1867 completed
Thu Nov 30 19:41:55 2023: BS 1868 completed
Thu Nov 30 19:42:11 2023: BS 1869 completed
Thu Nov 30 19:42:28 2023: BS 1870 completed
Thu Nov 30 19:42:44 2023: BS 1871 completed
Thu Nov 30 19:43:00 2023: BS 1872 completed
Thu Nov 30 19:43:17 2023: BS 1873 completed
Thu Nov 30 19:43:33 2023: BS 1874 completed
Thu Nov 30 19:43:50 2023: BS 1875 completed
Thu Nov 30 19:44:06 2023: BS 1876 completed
Thu Nov 30 19:44:22 2023: BS 1877 completed
Thu Nov 30 19:44:39 2023: BS 1878 completed
Thu Nov 30 19:44:55 2023: BS 1879 completed
Thu Nov 30 19:45:11 2023: BS 1880 completed
Thu Nov 30 19:45:28 2023: BS 1881 completed
Thu Nov 30 19:45:44 2023: BS 1882 completed
Thu Nov 30 19:46:01 2023: BS 1883 completed
Thu Nov 30 19:46:17 2023: BS 1884 completed
Thu Nov 30 19:46:33 2023: BS 1885 completed
Thu Nov 30 19:46:50 2023: BS 1886 completed
Thu Nov 30 19:47:06 2023: BS 1887 completed
Thu Nov 30 19:47:23 2023: BS 1888 completed
Thu Nov 30 19:47:39 2023: BS 1889 completed
Thu Nov 30 19:47:55 2023: BS 1890 completed
Thu Nov 30 19:48:12 2023: BS 1891 completed
Thu Nov 30 19:48:28 2023: BS 1892 completed
Thu Nov 30 19:48:45 2023: BS 1893 completed
Thu Nov 30 19:49:01 2023: BS 1894 completed
Thu Nov 30 19:49:17 2023: BS 1895 completed
Thu Nov 30 19:49:34 2023: BS 1896 completed
Thu Nov 30 19:49:50 2023: BS 1897 completed
Thu Nov 30 19:50:06 2023: BS 1898 completed
Thu Nov 30 19:50:23 2023: BS 1899 completed
Thu Nov 30 19:50:39 2023: BS 1900 completed
Thu Nov 30 19:50:56 2023: BS 1901 completed
Thu Nov 30 19:51:12 2023: BS 1902 completed
Thu Nov 30 19:51:28 2023: BS 1903 completed
Thu Nov 30 19:51:45 2023: BS 1904 completed
Thu Nov 30 19:52:01 2023: BS 1905 completed
Thu Nov 30 19:52:18 2023: BS 1906 completed
Thu Nov 30 19:52:34 2023: BS 1907 completed
Thu Nov 30 19:52:50 2023: BS 1908 completed
Thu Nov 30 19:53:07 2023: BS 1909 completed
Thu Nov 30 19:53:23 2023: BS 1910 completed
Thu Nov 30 19:53:40 2023: BS 1911 completed
Thu Nov 30 19:53:56 2023: BS 1912 completed
Thu Nov 30 19:54:12 2023: BS 1913 completed
Thu Nov 30 19:54:29 2023: BS 1914 completed
Thu Nov 30 19:54:45 2023: BS 1915 completed
Thu Nov 30 19:55:01 2023: BS 1916 completed
Thu Nov 30 19:55:18 2023: BS 1917 completed
Thu Nov 30 19:55:34 2023: BS 1918 completed
Thu Nov 30 19:55:51 2023: BS 1919 completed
Thu Nov 30 19:56:07 2023: BS 1920 completed
Thu Nov 30 19:56:23 2023: BS 1921 completed
Thu Nov 30 19:56:40 2023: BS 1922 completed
Thu Nov 30 19:56:56 2023: BS 1923 completed
Thu Nov 30 19:57:13 2023: BS 1924 completed
Thu Nov 30 19:57:29 2023: BS 1925 completed
Thu Nov 30 19:57:45 2023: BS 1926 completed
Thu Nov 30 19:58:02 2023: BS 1927 completed
Thu Nov 30 19:58:18 2023: BS 1928 completed
Thu Nov 30 19:58:35 2023: BS 1929 completed
Thu Nov 30 19:58:51 2023: BS 1930 completed
Thu Nov 30 19:59:07 2023: BS 1931 completed
Thu Nov 30 19:59:24 2023: BS 1932 completed
Thu Nov 30 19:59:40 2023: BS 1933 completed
Thu Nov 30 19:59:56 2023: BS 1934 completed
Thu Nov 30 20:00:13 2023: BS 1935 completed
Thu Nov 30 20:00:29 2023: BS 1936 completed
Thu Nov 30 20:00:46 2023: BS 1937 completed
Thu Nov 30 20:01:02 2023: BS 1938 completed
Thu Nov 30 20:01:18 2023: BS 1939 completed
Thu Nov 30 20:01:35 2023: BS 1940 completed
Thu Nov 30 20:01:51 2023: BS 1941 completed
Thu Nov 30 20:02:08 2023: BS 1942 completed
Thu Nov 30 20:02:24 2023: BS 1943 completed
Thu Nov 30 20:02:40 2023: BS 1944 completed
Thu Nov 30 20:02:57 2023: BS 1945 completed
Thu Nov 30 20:03:13 2023: BS 1946 completed
Thu Nov 30 20:03:30 2023: BS 1947 completed
Thu Nov 30 20:03:46 2023: BS 1948 completed
Thu Nov 30 20:04:02 2023: BS 1949 completed
Thu Nov 30 20:04:19 2023: BS 1950 completed
Thu Nov 30 20:04:35 2023: BS 1951 completed
Thu Nov 30 20:04:51 2023: BS 1952 completed
Thu Nov 30 20:05:08 2023: BS 1953 completed
Thu Nov 30 20:05:24 2023: BS 1954 completed
Thu Nov 30 20:05:41 2023: BS 1955 completed
Thu Nov 30 20:05:57 2023: BS 1956 completed
Thu Nov 30 20:06:13 2023: BS 1957 completed
Thu Nov 30 20:06:30 2023: BS 1958 completed
Thu Nov 30 20:06:46 2023: BS 1959 completed
Thu Nov 30 20:07:03 2023: BS 1960 completed
Thu Nov 30 20:07:19 2023: BS 1961 completed
Thu Nov 30 20:07:35 2023: BS 1962 completed
Thu Nov 30 20:07:52 2023: BS 1963 completed
Thu Nov 30 20:08:08 2023: BS 1964 completed
Thu Nov 30 20:08:25 2023: BS 1965 completed
Thu Nov 30 20:08:41 2023: BS 1966 completed
Thu Nov 30 20:08:57 2023: BS 1967 completed
Thu Nov 30 20:09:14 2023: BS 1968 completed
Thu Nov 30 20:09:30 2023: BS 1969 completed
Thu Nov 30 20:09:46 2023: BS 1970 completed
Thu Nov 30 20:10:03 2023: BS 1971 completed
Thu Nov 30 20:10:19 2023: BS 1972 completed
Thu Nov 30 20:10:36 2023: BS 1973 completed
Thu Nov 30 20:10:52 2023: BS 1974 completed
Thu Nov 30 20:11:08 2023: BS 1975 completed
Thu Nov 30 20:11:25 2023: BS 1976 completed
Thu Nov 30 20:11:41 2023: BS 1977 completed
Thu Nov 30 20:11:58 2023: BS 1978 completed
Thu Nov 30 20:12:14 2023: BS 1979 completed
Thu Nov 30 20:12:30 2023: BS 1980 completed
Thu Nov 30 20:12:47 2023: BS 1981 completed
Thu Nov 30 20:13:03 2023: BS 1982 completed
Thu Nov 30 20:13:20 2023: BS 1983 completed
Thu Nov 30 20:13:36 2023: BS 1984 completed
Thu Nov 30 20:13:52 2023: BS 1985 completed
Thu Nov 30 20:14:09 2023: BS 1986 completed
Thu Nov 30 20:14:25 2023: BS 1987 completed
Thu Nov 30 20:14:41 2023: BS 1988 completed
Thu Nov 30 20:14:58 2023: BS 1989 completed
Thu Nov 30 20:15:14 2023: BS 1990 completed
Thu Nov 30 20:15:31 2023: BS 1991 completed
Thu Nov 30 20:15:47 2023: BS 1992 completed
Thu Nov 30 20:16:03 2023: BS 1993 completed
Thu Nov 30 20:16:20 2023: BS 1994 completed
Thu Nov 30 20:16:36 2023: BS 1995 completed
Thu Nov 30 20:16:53 2023: BS 1996 completed
Thu Nov 30 20:17:09 2023: BS 1997 completed
Thu Nov 30 20:17:25 2023: BS 1998 completed
Thu Nov 30 20:17:42 2023: BS 1999 completed
Thu Nov 30 20:17:58 2023: BS 2000 completed
Thu Nov 30 20:18:15 2023: BS 2001 completed
Thu Nov 30 20:18:31 2023: BS 2002 completed
Thu Nov 30 20:18:47 2023: BS 2003 completed
Thu Nov 30 20:19:04 2023: BS 2004 completed
Thu Nov 30 20:19:20 2023: BS 2005 completed
Thu Nov 30 20:19:36 2023: BS 2006 completed
Thu Nov 30 20:19:53 2023: BS 2007 completed
Thu Nov 30 20:20:09 2023: BS 2008 completed
Thu Nov 30 20:20:26 2023: BS 2009 completed
Thu Nov 30 20:20:42 2023: BS 2010 completed
Thu Nov 30 20:20:58 2023: BS 2011 completed
Thu Nov 30 20:21:15 2023: BS 2012 completed
Thu Nov 30 20:21:31 2023: BS 2013 completed
Thu Nov 30 20:21:48 2023: BS 2014 completed
Thu Nov 30 20:22:04 2023: BS 2015 completed
Thu Nov 30 20:22:20 2023: BS 2016 completed
Thu Nov 30 20:22:37 2023: BS 2017 completed
Thu Nov 30 20:22:53 2023: BS 2018 completed
Thu Nov 30 20:23:10 2023: BS 2019 completed
Thu Nov 30 20:23:26 2023: BS 2020 completed
Thu Nov 30 20:23:42 2023: BS 2021 completed
Thu Nov 30 20:23:59 2023: BS 2022 completed
Thu Nov 30 20:24:15 2023: BS 2023 completed
Thu Nov 30 20:24:31 2023: BS 2024 completed
Thu Nov 30 20:24:48 2023: BS 2025 completed
Thu Nov 30 20:25:04 2023: BS 2026 completed
Thu Nov 30 20:25:21 2023: BS 2027 completed
Thu Nov 30 20:25:37 2023: BS 2028 completed
Thu Nov 30 20:25:53 2023: BS 2029 completed
Thu Nov 30 20:26:10 2023: BS 2030 completed
Thu Nov 30 20:26:26 2023: BS 2031 completed
Thu Nov 30 20:26:43 2023: BS 2032 completed
Thu Nov 30 20:26:59 2023: BS 2033 completed
Thu Nov 30 20:27:15 2023: BS 2034 completed
Thu Nov 30 20:27:32 2023: BS 2035 completed
Thu Nov 30 20:27:48 2023: BS 2036 completed
Thu Nov 30 20:28:05 2023: BS 2037 completed
Thu Nov 30 20:28:21 2023: BS 2038 completed
Thu Nov 30 20:28:37 2023: BS 2039 completed
Thu Nov 30 20:28:54 2023: BS 2040 completed
Thu Nov 30 20:29:10 2023: BS 2041 completed
Thu Nov 30 20:29:26 2023: BS 2042 completed
Thu Nov 30 20:29:43 2023: BS 2043 completed
Thu Nov 30 20:29:59 2023: BS 2044 completed
Thu Nov 30 20:30:16 2023: BS 2045 completed
Thu Nov 30 20:30:32 2023: BS 2046 completed
Thu Nov 30 20:30:48 2023: BS 2047 completed
Thu Nov 30 20:31:05 2023: BS 2048 completed
Thu Nov 30 20:31:21 2023: BS 2049 completed
Thu Nov 30 20:31:38 2023: BS 2050 completed
Thu Nov 30 20:31:54 2023: BS 2051 completed
Thu Nov 30 20:32:10 2023: BS 2052 completed
Thu Nov 30 20:32:27 2023: BS 2053 completed
Thu Nov 30 20:32:43 2023: BS 2054 completed
Thu Nov 30 20:33:00 2023: BS 2055 completed
Thu Nov 30 20:33:16 2023: BS 2056 completed
Thu Nov 30 20:33:32 2023: BS 2057 completed
Thu Nov 30 20:33:49 2023: BS 2058 completed
Thu Nov 30 20:34:05 2023: BS 2059 completed
Thu Nov 30 20:34:21 2023: BS 2060 completed
Thu Nov 30 20:34:38 2023: BS 2061 completed
Thu Nov 30 20:34:54 2023: BS 2062 completed
Thu Nov 30 20:35:11 2023: BS 2063 completed
Thu Nov 30 20:35:27 2023: BS 2064 completed
Thu Nov 30 20:35:43 2023: BS 2065 completed
Thu Nov 30 20:36:00 2023: BS 2066 completed
Thu Nov 30 20:36:16 2023: BS 2067 completed
Thu Nov 30 20:36:33 2023: BS 2068 completed
Thu Nov 30 20:36:49 2023: BS 2069 completed
Thu Nov 30 20:37:05 2023: BS 2070 completed
Thu Nov 30 20:37:22 2023: BS 2071 completed
Thu Nov 30 20:37:38 2023: BS 2072 completed
Thu Nov 30 20:37:55 2023: BS 2073 completed
Thu Nov 30 20:38:11 2023: BS 2074 completed
Thu Nov 30 20:38:27 2023: BS 2075 completed
Thu Nov 30 20:38:44 2023: BS 2076 completed
Thu Nov 30 20:39:00 2023: BS 2077 completed
Thu Nov 30 20:39:16 2023: BS 2078 completed
Thu Nov 30 20:39:33 2023: BS 2079 completed
Thu Nov 30 20:39:49 2023: BS 2080 completed
Thu Nov 30 20:40:06 2023: BS 2081 completed
Thu Nov 30 20:40:22 2023: BS 2082 completed
Thu Nov 30 20:40:38 2023: BS 2083 completed
Thu Nov 30 20:40:55 2023: BS 2084 completed
Thu Nov 30 20:41:11 2023: BS 2085 completed
Thu Nov 30 20:41:28 2023: BS 2086 completed
Thu Nov 30 20:41:44 2023: BS 2087 completed
Thu Nov 30 20:42:00 2023: BS 2088 completed
Thu Nov 30 20:42:17 2023: BS 2089 completed
Thu Nov 30 20:42:33 2023: BS 2090 completed
Thu Nov 30 20:42:50 2023: BS 2091 completed
Thu Nov 30 20:43:06 2023: BS 2092 completed
Thu Nov 30 20:43:22 2023: BS 2093 completed
Thu Nov 30 20:43:39 2023: BS 2094 completed
Thu Nov 30 20:43:55 2023: BS 2095 completed
Thu Nov 30 20:44:11 2023: BS 2096 completed
Thu Nov 30 20:44:28 2023: BS 2097 completed
Thu Nov 30 20:44:44 2023: BS 2098 completed
Thu Nov 30 20:45:01 2023: BS 2099 completed
Thu Nov 30 20:45:17 2023: BS 2100 completed
Thu Nov 30 20:45:33 2023: BS 2101 completed
Thu Nov 30 20:45:50 2023: BS 2102 completed
Thu Nov 30 20:46:06 2023: BS 2103 completed
Thu Nov 30 20:46:23 2023: BS 2104 completed
Thu Nov 30 20:46:39 2023: BS 2105 completed
Thu Nov 30 20:46:55 2023: BS 2106 completed
Thu Nov 30 20:47:12 2023: BS 2107 completed
Thu Nov 30 20:47:28 2023: BS 2108 completed
Thu Nov 30 20:47:45 2023: BS 2109 completed
Thu Nov 30 20:48:01 2023: BS 2110 completed
Thu Nov 30 20:48:17 2023: BS 2111 completed
Thu Nov 30 20:48:34 2023: BS 2112 completed
Thu Nov 30 20:48:50 2023: BS 2113 completed
Thu Nov 30 20:49:06 2023: BS 2114 completed
Thu Nov 30 20:49:23 2023: BS 2115 completed
Thu Nov 30 20:49:39 2023: BS 2116 completed
Thu Nov 30 20:49:56 2023: BS 2117 completed
Thu Nov 30 20:50:12 2023: BS 2118 completed
Thu Nov 30 20:50:28 2023: BS 2119 completed
Thu Nov 30 20:50:45 2023: BS 2120 completed
Thu Nov 30 20:51:01 2023: BS 2121 completed
Thu Nov 30 20:51:18 2023: BS 2122 completed
Thu Nov 30 20:51:34 2023: BS 2123 completed
Thu Nov 30 20:51:50 2023: BS 2124 completed
Thu Nov 30 20:52:07 2023: BS 2125 completed
Thu Nov 30 20:52:23 2023: BS 2126 completed
Thu Nov 30 20:52:40 2023: BS 2127 completed
Thu Nov 30 20:52:56 2023: BS 2128 completed
Thu Nov 30 20:53:12 2023: BS 2129 completed
Thu Nov 30 20:53:29 2023: BS 2130 completed
Thu Nov 30 20:53:45 2023: BS 2131 completed
Thu Nov 30 20:54:01 2023: BS 2132 completed
Thu Nov 30 20:54:18 2023: BS 2133 completed
Thu Nov 30 20:54:34 2023: BS 2134 completed
Thu Nov 30 20:54:51 2023: BS 2135 completed
Thu Nov 30 20:55:07 2023: BS 2136 completed
Thu Nov 30 20:55:23 2023: BS 2137 completed
Thu Nov 30 20:55:40 2023: BS 2138 completed
Thu Nov 30 20:55:56 2023: BS 2139 completed
Thu Nov 30 20:56:13 2023: BS 2140 completed
Thu Nov 30 20:56:29 2023: BS 2141 completed
Thu Nov 30 20:56:45 2023: BS 2142 completed
Thu Nov 30 20:57:02 2023: BS 2143 completed
Thu Nov 30 20:57:18 2023: BS 2144 completed
Thu Nov 30 20:57:35 2023: BS 2145 completed
Thu Nov 30 20:57:51 2023: BS 2146 completed
Thu Nov 30 20:58:07 2023: BS 2147 completed
Thu Nov 30 20:58:24 2023: BS 2148 completed
Thu Nov 30 20:58:40 2023: BS 2149 completed
Thu Nov 30 20:58:56 2023: BS 2150 completed
Thu Nov 30 20:59:13 2023: BS 2151 completed
Thu Nov 30 20:59:29 2023: BS 2152 completed
Thu Nov 30 20:59:46 2023: BS 2153 completed
Thu Nov 30 21:00:02 2023: BS 2154 completed
Thu Nov 30 21:00:18 2023: BS 2155 completed
Thu Nov 30 21:00:35 2023: BS 2156 completed
Thu Nov 30 21:00:51 2023: BS 2157 completed
Thu Nov 30 21:01:08 2023: BS 2158 completed
Thu Nov 30 21:01:24 2023: BS 2159 completed
Thu Nov 30 21:01:40 2023: BS 2160 completed
Thu Nov 30 21:01:57 2023: BS 2161 completed
Thu Nov 30 21:02:13 2023: BS 2162 completed
Thu Nov 30 21:02:30 2023: BS 2163 completed
Thu Nov 30 21:02:46 2023: BS 2164 completed
Thu Nov 30 21:03:02 2023: BS 2165 completed
Thu Nov 30 21:03:19 2023: BS 2166 completed
Thu Nov 30 21:03:35 2023: BS 2167 completed
Thu Nov 30 21:03:51 2023: BS 2168 completed
Thu Nov 30 21:04:08 2023: BS 2169 completed
Thu Nov 30 21:04:24 2023: BS 2170 completed
Thu Nov 30 21:04:41 2023: BS 2171 completed
Thu Nov 30 21:04:57 2023: BS 2172 completed
Thu Nov 30 21:05:13 2023: BS 2173 completed
Thu Nov 30 21:05:30 2023: BS 2174 completed
Thu Nov 30 21:05:46 2023: BS 2175 completed
Thu Nov 30 21:06:03 2023: BS 2176 completed
Thu Nov 30 21:06:19 2023: BS 2177 completed
Thu Nov 30 21:06:35 2023: BS 2178 completed
Thu Nov 30 21:06:52 2023: BS 2179 completed
Thu Nov 30 21:07:08 2023: BS 2180 completed
Thu Nov 30 21:07:25 2023: BS 2181 completed
Thu Nov 30 21:07:41 2023: BS 2182 completed
Thu Nov 30 21:07:57 2023: BS 2183 completed
Thu Nov 30 21:08:14 2023: BS 2184 completed
Thu Nov 30 21:08:30 2023: BS 2185 completed
Thu Nov 30 21:08:46 2023: BS 2186 completed
Thu Nov 30 21:09:03 2023: BS 2187 completed
Thu Nov 30 21:09:19 2023: BS 2188 completed
Thu Nov 30 21:09:36 2023: BS 2189 completed
Thu Nov 30 21:09:52 2023: BS 2190 completed
Thu Nov 30 21:10:08 2023: BS 2191 completed
Thu Nov 30 21:10:25 2023: BS 2192 completed
Thu Nov 30 21:10:41 2023: BS 2193 completed
Thu Nov 30 21:10:58 2023: BS 2194 completed
Thu Nov 30 21:11:14 2023: BS 2195 completed
Thu Nov 30 21:11:30 2023: BS 2196 completed
Thu Nov 30 21:11:47 2023: BS 2197 completed
Thu Nov 30 21:12:03 2023: BS 2198 completed
Thu Nov 30 21:12:20 2023: BS 2199 completed
Thu Nov 30 21:12:36 2023: BS 2200 completed
Thu Nov 30 21:12:52 2023: BS 2201 completed
Thu Nov 30 21:13:09 2023: BS 2202 completed
Thu Nov 30 21:13:25 2023: BS 2203 completed
Thu Nov 30 21:13:41 2023: BS 2204 completed
Thu Nov 30 21:13:58 2023: BS 2205 completed
Thu Nov 30 21:14:14 2023: BS 2206 completed
Thu Nov 30 21:14:31 2023: BS 2207 completed
Thu Nov 30 21:14:47 2023: BS 2208 completed
Thu Nov 30 21:15:03 2023: BS 2209 completed
Thu Nov 30 21:15:20 2023: BS 2210 completed
Thu Nov 30 21:15:36 2023: BS 2211 completed
Thu Nov 30 21:15:53 2023: BS 2212 completed
Thu Nov 30 21:16:09 2023: BS 2213 completed
Thu Nov 30 21:16:25 2023: BS 2214 completed
Thu Nov 30 21:16:42 2023: BS 2215 completed
Thu Nov 30 21:16:58 2023: BS 2216 completed
Thu Nov 30 21:17:15 2023: BS 2217 completed
Thu Nov 30 21:17:31 2023: BS 2218 completed
Thu Nov 30 21:17:47 2023: BS 2219 completed
Thu Nov 30 21:18:04 2023: BS 2220 completed
Thu Nov 30 21:18:20 2023: BS 2221 completed
Thu Nov 30 21:18:36 2023: BS 2222 completed
Thu Nov 30 21:18:53 2023: BS 2223 completed
Thu Nov 30 21:19:09 2023: BS 2224 completed
Thu Nov 30 21:19:26 2023: BS 2225 completed
Thu Nov 30 21:19:42 2023: BS 2226 completed
Thu Nov 30 21:19:58 2023: BS 2227 completed
Thu Nov 30 21:20:15 2023: BS 2228 completed
Thu Nov 30 21:20:31 2023: BS 2229 completed
Thu Nov 30 21:20:48 2023: BS 2230 completed
Thu Nov 30 21:21:04 2023: BS 2231 completed
Thu Nov 30 21:21:20 2023: BS 2232 completed
Thu Nov 30 21:21:37 2023: BS 2233 completed
Thu Nov 30 21:21:53 2023: BS 2234 completed
Thu Nov 30 21:22:10 2023: BS 2235 completed
Thu Nov 30 21:22:26 2023: BS 2236 completed
Thu Nov 30 21:22:42 2023: BS 2237 completed
Thu Nov 30 21:22:59 2023: BS 2238 completed
Thu Nov 30 21:23:15 2023: BS 2239 completed
Thu Nov 30 21:23:31 2023: BS 2240 completed
Thu Nov 30 21:23:48 2023: BS 2241 completed
Thu Nov 30 21:24:04 2023: BS 2242 completed
Thu Nov 30 21:24:21 2023: BS 2243 completed
Thu Nov 30 21:24:37 2023: BS 2244 completed
Thu Nov 30 21:24:53 2023: BS 2245 completed
Thu Nov 30 21:25:10 2023: BS 2246 completed
Thu Nov 30 21:25:26 2023: BS 2247 completed
Thu Nov 30 21:25:43 2023: BS 2248 completed
Thu Nov 30 21:25:59 2023: BS 2249 completed
Thu Nov 30 21:26:15 2023: BS 2250 completed
Thu Nov 30 21:26:32 2023: BS 2251 completed
Thu Nov 30 21:26:48 2023: BS 2252 completed
Thu Nov 30 21:27:05 2023: BS 2253 completed
Thu Nov 30 21:27:21 2023: BS 2254 completed
Thu Nov 30 21:27:37 2023: BS 2255 completed
Thu Nov 30 21:27:54 2023: BS 2256 completed
Thu Nov 30 21:28:10 2023: BS 2257 completed
Thu Nov 30 21:28:26 2023: BS 2258 completed
Thu Nov 30 21:28:43 2023: BS 2259 completed
Thu Nov 30 21:28:59 2023: BS 2260 completed
Thu Nov 30 21:29:16 2023: BS 2261 completed
Thu Nov 30 21:29:32 2023: BS 2262 completed
Thu Nov 30 21:29:48 2023: BS 2263 completed
Thu Nov 30 21:30:05 2023: BS 2264 completed
Thu Nov 30 21:30:21 2023: BS 2265 completed
Thu Nov 30 21:30:38 2023: BS 2266 completed
Thu Nov 30 21:30:54 2023: BS 2267 completed
Thu Nov 30 21:31:10 2023: BS 2268 completed
Thu Nov 30 21:31:27 2023: BS 2269 completed
Thu Nov 30 21:31:43 2023: BS 2270 completed
Thu Nov 30 21:32:00 2023: BS 2271 completed
Thu Nov 30 21:32:16 2023: BS 2272 completed
Thu Nov 30 21:32:32 2023: BS 2273 completed
Thu Nov 30 21:32:49 2023: BS 2274 completed
Thu Nov 30 21:33:05 2023: BS 2275 completed
Thu Nov 30 21:33:21 2023: BS 2276 completed
Thu Nov 30 21:33:38 2023: BS 2277 completed
Thu Nov 30 21:33:54 2023: BS 2278 completed
Thu Nov 30 21:34:11 2023: BS 2279 completed
Thu Nov 30 21:34:27 2023: BS 2280 completed
Thu Nov 30 21:34:43 2023: BS 2281 completed
Thu Nov 30 21:35:00 2023: BS 2282 completed
Thu Nov 30 21:35:16 2023: BS 2283 completed
Thu Nov 30 21:35:33 2023: BS 2284 completed
Thu Nov 30 21:35:49 2023: BS 2285 completed
Thu Nov 30 21:36:05 2023: BS 2286 completed
Thu Nov 30 21:36:22 2023: BS 2287 completed
Thu Nov 30 21:36:38 2023: BS 2288 completed
Thu Nov 30 21:36:55 2023: BS 2289 completed
Thu Nov 30 21:37:11 2023: BS 2290 completed
Thu Nov 30 21:37:27 2023: BS 2291 completed
Thu Nov 30 21:37:44 2023: BS 2292 completed
Thu Nov 30 21:38:00 2023: BS 2293 completed
Thu Nov 30 21:38:16 2023: BS 2294 completed
Thu Nov 30 21:38:33 2023: BS 2295 completed
Thu Nov 30 21:38:49 2023: BS 2296 completed
Thu Nov 30 21:39:06 2023: BS 2297 completed
Thu Nov 30 21:39:22 2023: BS 2298 completed
Thu Nov 30 21:39:38 2023: BS 2299 completed
Thu Nov 30 21:39:55 2023: BS 2300 completed
Thu Nov 30 21:40:11 2023: BS 2301 completed
Thu Nov 30 21:40:28 2023: BS 2302 completed
Thu Nov 30 21:40:44 2023: BS 2303 completed
Thu Nov 30 21:41:00 2023: BS 2304 completed
Thu Nov 30 21:41:17 2023: BS 2305 completed
Thu Nov 30 21:41:33 2023: BS 2306 completed
Thu Nov 30 21:41:50 2023: BS 2307 completed
Thu Nov 30 21:42:06 2023: BS 2308 completed
Thu Nov 30 21:42:22 2023: BS 2309 completed
Thu Nov 30 21:42:39 2023: BS 2310 completed
Thu Nov 30 21:42:55 2023: BS 2311 completed
Thu Nov 30 21:43:11 2023: BS 2312 completed
Thu Nov 30 21:43:28 2023: BS 2313 completed
Thu Nov 30 21:43:44 2023: BS 2314 completed
Thu Nov 30 21:44:01 2023: BS 2315 completed
Thu Nov 30 21:44:17 2023: BS 2316 completed
Thu Nov 30 21:44:33 2023: BS 2317 completed
Thu Nov 30 21:44:50 2023: BS 2318 completed
Thu Nov 30 21:45:06 2023: BS 2319 completed
Thu Nov 30 21:45:23 2023: BS 2320 completed
Thu Nov 30 21:45:39 2023: BS 2321 completed
Thu Nov 30 21:45:55 2023: BS 2322 completed
Thu Nov 30 21:46:12 2023: BS 2323 completed
Thu Nov 30 21:46:28 2023: BS 2324 completed
Thu Nov 30 21:46:45 2023: BS 2325 completed
Thu Nov 30 21:47:01 2023: BS 2326 completed
Thu Nov 30 21:47:17 2023: BS 2327 completed
Thu Nov 30 21:47:34 2023: BS 2328 completed
Thu Nov 30 21:47:50 2023: BS 2329 completed
Thu Nov 30 21:48:06 2023: BS 2330 completed
Thu Nov 30 21:48:23 2023: BS 2331 completed
Thu Nov 30 21:48:39 2023: BS 2332 completed
Thu Nov 30 21:48:56 2023: BS 2333 completed
Thu Nov 30 21:49:12 2023: BS 2334 completed
Thu Nov 30 21:49:28 2023: BS 2335 completed
Thu Nov 30 21:49:45 2023: BS 2336 completed
Thu Nov 30 21:50:01 2023: BS 2337 completed
Thu Nov 30 21:50:18 2023: BS 2338 completed
Thu Nov 30 21:50:34 2023: BS 2339 completed
Thu Nov 30 21:50:50 2023: BS 2340 completed
Thu Nov 30 21:51:07 2023: BS 2341 completed
Thu Nov 30 21:51:23 2023: BS 2342 completed
Thu Nov 30 21:51:40 2023: BS 2343 completed
Thu Nov 30 21:51:56 2023: BS 2344 completed
Thu Nov 30 21:52:12 2023: BS 2345 completed
Thu Nov 30 21:52:29 2023: BS 2346 completed
Thu Nov 30 21:52:45 2023: BS 2347 completed
Thu Nov 30 21:53:01 2023: BS 2348 completed
Thu Nov 30 21:53:18 2023: BS 2349 completed
Thu Nov 30 21:53:34 2023: BS 2350 completed
Thu Nov 30 21:53:51 2023: BS 2351 completed
Thu Nov 30 21:54:07 2023: BS 2352 completed
Thu Nov 30 21:54:23 2023: BS 2353 completed
Thu Nov 30 21:54:40 2023: BS 2354 completed
Thu Nov 30 21:54:56 2023: BS 2355 completed
Thu Nov 30 21:55:13 2023: BS 2356 completed
Thu Nov 30 21:55:29 2023: BS 2357 completed
Thu Nov 30 21:55:45 2023: BS 2358 completed
Thu Nov 30 21:56:02 2023: BS 2359 completed
Thu Nov 30 21:56:18 2023: BS 2360 completed
Thu Nov 30 21:56:35 2023: BS 2361 completed
Thu Nov 30 21:56:51 2023: BS 2362 completed
Thu Nov 30 21:57:07 2023: BS 2363 completed
Thu Nov 30 21:57:24 2023: BS 2364 completed
Thu Nov 30 21:57:40 2023: BS 2365 completed
Thu Nov 30 21:57:56 2023: BS 2366 completed
Thu Nov 30 21:58:13 2023: BS 2367 completed
Thu Nov 30 21:58:29 2023: BS 2368 completed
Thu Nov 30 21:58:46 2023: BS 2369 completed
Thu Nov 30 21:59:02 2023: BS 2370 completed
Thu Nov 30 21:59:18 2023: BS 2371 completed
Thu Nov 30 21:59:35 2023: BS 2372 completed
Thu Nov 30 21:59:51 2023: BS 2373 completed
Thu Nov 30 22:00:08 2023: BS 2374 completed
Thu Nov 30 22:00:24 2023: BS 2375 completed
Thu Nov 30 22:00:40 2023: BS 2376 completed
Thu Nov 30 22:00:57 2023: BS 2377 completed
Thu Nov 30 22:01:13 2023: BS 2378 completed
Thu Nov 30 22:01:30 2023: BS 2379 completed
Thu Nov 30 22:01:46 2023: BS 2380 completed
Thu Nov 30 22:02:02 2023: BS 2381 completed
Thu Nov 30 22:02:19 2023: BS 2382 completed
Thu Nov 30 22:02:35 2023: BS 2383 completed
Thu Nov 30 22:02:51 2023: BS 2384 completed
Thu Nov 30 22:03:08 2023: BS 2385 completed
Thu Nov 30 22:03:24 2023: BS 2386 completed
Thu Nov 30 22:03:41 2023: BS 2387 completed
Thu Nov 30 22:03:57 2023: BS 2388 completed
Thu Nov 30 22:04:13 2023: BS 2389 completed
Thu Nov 30 22:04:30 2023: BS 2390 completed
Thu Nov 30 22:04:46 2023: BS 2391 completed
Thu Nov 30 22:05:03 2023: BS 2392 completed
Thu Nov 30 22:05:19 2023: BS 2393 completed
Thu Nov 30 22:05:35 2023: BS 2394 completed
Thu Nov 30 22:05:52 2023: BS 2395 completed
Thu Nov 30 22:06:08 2023: BS 2396 completed
Thu Nov 30 22:06:25 2023: BS 2397 completed
Thu Nov 30 22:06:41 2023: BS 2398 completed
Thu Nov 30 22:06:57 2023: BS 2399 completed
Thu Nov 30 22:07:14 2023: BS 2400 completed
Thu Nov 30 22:07:30 2023: BS 2401 completed
Thu Nov 30 22:07:46 2023: BS 2402 completed
Thu Nov 30 22:08:03 2023: BS 2403 completed
Thu Nov 30 22:08:19 2023: BS 2404 completed
Thu Nov 30 22:08:36 2023: BS 2405 completed
Thu Nov 30 22:08:52 2023: BS 2406 completed
Thu Nov 30 22:09:08 2023: BS 2407 completed
Thu Nov 30 22:09:25 2023: BS 2408 completed
Thu Nov 30 22:09:41 2023: BS 2409 completed
Thu Nov 30 22:09:58 2023: BS 2410 completed
Thu Nov 30 22:10:14 2023: BS 2411 completed
Thu Nov 30 22:10:30 2023: BS 2412 completed
Thu Nov 30 22:10:47 2023: BS 2413 completed
Thu Nov 30 22:11:03 2023: BS 2414 completed
Thu Nov 30 22:11:20 2023: BS 2415 completed
Thu Nov 30 22:11:36 2023: BS 2416 completed
Thu Nov 30 22:11:52 2023: BS 2417 completed
Thu Nov 30 22:12:09 2023: BS 2418 completed
Thu Nov 30 22:12:25 2023: BS 2419 completed
Thu Nov 30 22:12:41 2023: BS 2420 completed
Thu Nov 30 22:12:58 2023: BS 2421 completed
Thu Nov 30 22:13:14 2023: BS 2422 completed
Thu Nov 30 22:13:31 2023: BS 2423 completed
Thu Nov 30 22:13:47 2023: BS 2424 completed
Thu Nov 30 22:14:03 2023: BS 2425 completed
Thu Nov 30 22:14:20 2023: BS 2426 completed
Thu Nov 30 22:14:36 2023: BS 2427 completed
Thu Nov 30 22:14:53 2023: BS 2428 completed
Thu Nov 30 22:15:09 2023: BS 2429 completed
Thu Nov 30 22:15:25 2023: BS 2430 completed
Thu Nov 30 22:15:42 2023: BS 2431 completed
Thu Nov 30 22:15:58 2023: BS 2432 completed
Thu Nov 30 22:16:15 2023: BS 2433 completed
Thu Nov 30 22:16:31 2023: BS 2434 completed
Thu Nov 30 22:16:47 2023: BS 2435 completed
Thu Nov 30 22:17:04 2023: BS 2436 completed
Thu Nov 30 22:17:20 2023: BS 2437 completed
Thu Nov 30 22:17:36 2023: BS 2438 completed
Thu Nov 30 22:17:53 2023: BS 2439 completed
Thu Nov 30 22:18:09 2023: BS 2440 completed
Thu Nov 30 22:18:26 2023: BS 2441 completed
Thu Nov 30 22:18:42 2023: BS 2442 completed
Thu Nov 30 22:18:58 2023: BS 2443 completed
Thu Nov 30 22:19:15 2023: BS 2444 completed
Thu Nov 30 22:19:31 2023: BS 2445 completed
Thu Nov 30 22:19:48 2023: BS 2446 completed
Thu Nov 30 22:20:04 2023: BS 2447 completed
Thu Nov 30 22:20:20 2023: BS 2448 completed
Thu Nov 30 22:20:37 2023: BS 2449 completed
Thu Nov 30 22:20:53 2023: BS 2450 completed
Thu Nov 30 22:21:10 2023: BS 2451 completed
Thu Nov 30 22:21:26 2023: BS 2452 completed
Thu Nov 30 22:21:42 2023: BS 2453 completed
Thu Nov 30 22:21:59 2023: BS 2454 completed
Thu Nov 30 22:22:15 2023: BS 2455 completed
Thu Nov 30 22:22:31 2023: BS 2456 completed
Thu Nov 30 22:22:48 2023: BS 2457 completed
Thu Nov 30 22:23:04 2023: BS 2458 completed
Thu Nov 30 22:23:21 2023: BS 2459 completed
Thu Nov 30 22:23:37 2023: BS 2460 completed
Thu Nov 30 22:23:53 2023: BS 2461 completed
Thu Nov 30 22:24:10 2023: BS 2462 completed
Thu Nov 30 22:24:26 2023: BS 2463 completed
Thu Nov 30 22:24:43 2023: BS 2464 completed
Thu Nov 30 22:24:59 2023: BS 2465 completed
Thu Nov 30 22:25:15 2023: BS 2466 completed
Thu Nov 30 22:25:32 2023: BS 2467 completed
Thu Nov 30 22:25:48 2023: BS 2468 completed
Thu Nov 30 22:26:05 2023: BS 2469 completed
Thu Nov 30 22:26:21 2023: BS 2470 completed
Thu Nov 30 22:26:37 2023: BS 2471 completed
Thu Nov 30 22:26:54 2023: BS 2472 completed
Thu Nov 30 22:27:10 2023: BS 2473 completed
Thu Nov 30 22:27:26 2023: BS 2474 completed
Thu Nov 30 22:27:43 2023: BS 2475 completed
Thu Nov 30 22:27:59 2023: BS 2476 completed
Thu Nov 30 22:28:16 2023: BS 2477 completed
Thu Nov 30 22:28:32 2023: BS 2478 completed
Thu Nov 30 22:28:48 2023: BS 2479 completed
Thu Nov 30 22:29:05 2023: BS 2480 completed
Thu Nov 30 22:29:21 2023: BS 2481 completed
Thu Nov 30 22:29:38 2023: BS 2482 completed
Thu Nov 30 22:29:54 2023: BS 2483 completed
Thu Nov 30 22:30:10 2023: BS 2484 completed
Thu Nov 30 22:30:27 2023: BS 2485 completed
Thu Nov 30 22:30:43 2023: BS 2486 completed
Thu Nov 30 22:31:00 2023: BS 2487 completed
Thu Nov 30 22:31:16 2023: BS 2488 completed
Thu Nov 30 22:31:32 2023: BS 2489 completed
Thu Nov 30 22:31:49 2023: BS 2490 completed
Thu Nov 30 22:32:05 2023: BS 2491 completed
Thu Nov 30 22:32:21 2023: BS 2492 completed
Thu Nov 30 22:32:38 2023: BS 2493 completed
Thu Nov 30 22:32:54 2023: BS 2494 completed
Thu Nov 30 22:33:11 2023: BS 2495 completed
Thu Nov 30 22:33:27 2023: BS 2496 completed
Thu Nov 30 22:33:43 2023: BS 2497 completed
Thu Nov 30 22:34:00 2023: BS 2498 completed
Thu Nov 30 22:34:16 2023: BS 2499 completed
Thu Nov 30 22:34:33 2023: BS 2500 completed
Thu Nov 30 22:34:49 2023: BS 2501 completed
Thu Nov 30 22:35:05 2023: BS 2502 completed
Thu Nov 30 22:35:22 2023: BS 2503 completed
Thu Nov 30 22:35:38 2023: BS 2504 completed
Thu Nov 30 22:35:55 2023: BS 2505 completed
Thu Nov 30 22:36:11 2023: BS 2506 completed
Thu Nov 30 22:36:27 2023: BS 2507 completed
Thu Nov 30 22:36:44 2023: BS 2508 completed
Thu Nov 30 22:37:00 2023: BS 2509 completed
Thu Nov 30 22:37:16 2023: BS 2510 completed
Thu Nov 30 22:37:33 2023: BS 2511 completed
Thu Nov 30 22:37:49 2023: BS 2512 completed
Thu Nov 30 22:38:06 2023: BS 2513 completed
Thu Nov 30 22:38:22 2023: BS 2514 completed
Thu Nov 30 22:38:38 2023: BS 2515 completed
Thu Nov 30 22:38:55 2023: BS 2516 completed
Thu Nov 30 22:39:11 2023: BS 2517 completed
Thu Nov 30 22:39:28 2023: BS 2518 completed
Thu Nov 30 22:39:44 2023: BS 2519 completed
Thu Nov 30 22:40:00 2023: BS 2520 completed
Thu Nov 30 22:40:17 2023: BS 2521 completed
Thu Nov 30 22:40:33 2023: BS 2522 completed
Thu Nov 30 22:40:50 2023: BS 2523 completed
Thu Nov 30 22:41:06 2023: BS 2524 completed
Thu Nov 30 22:41:22 2023: BS 2525 completed
Thu Nov 30 22:41:39 2023: BS 2526 completed
Thu Nov 30 22:41:55 2023: BS 2527 completed
Thu Nov 30 22:42:11 2023: BS 2528 completed
Thu Nov 30 22:42:28 2023: BS 2529 completed
Thu Nov 30 22:42:44 2023: BS 2530 completed
Thu Nov 30 22:43:01 2023: BS 2531 completed
Thu Nov 30 22:43:17 2023: BS 2532 completed
Thu Nov 30 22:43:33 2023: BS 2533 completed
Thu Nov 30 22:43:50 2023: BS 2534 completed
Thu Nov 30 22:44:06 2023: BS 2535 completed
Thu Nov 30 22:44:23 2023: BS 2536 completed
Thu Nov 30 22:44:39 2023: BS 2537 completed
Thu Nov 30 22:44:55 2023: BS 2538 completed
Thu Nov 30 22:45:12 2023: BS 2539 completed
Thu Nov 30 22:45:28 2023: BS 2540 completed
Thu Nov 30 22:45:45 2023: BS 2541 completed
Thu Nov 30 22:46:01 2023: BS 2542 completed
Thu Nov 30 22:46:17 2023: BS 2543 completed
Thu Nov 30 22:46:34 2023: BS 2544 completed
Thu Nov 30 22:46:50 2023: BS 2545 completed
Thu Nov 30 22:47:06 2023: BS 2546 completed
Thu Nov 30 22:47:23 2023: BS 2547 completed
Thu Nov 30 22:47:39 2023: BS 2548 completed
Thu Nov 30 22:47:56 2023: BS 2549 completed
Thu Nov 30 22:48:12 2023: BS 2550 completed
Thu Nov 30 22:48:28 2023: BS 2551 completed
Thu Nov 30 22:48:45 2023: BS 2552 completed
Thu Nov 30 22:49:01 2023: BS 2553 completed
Thu Nov 30 22:49:18 2023: BS 2554 completed
Thu Nov 30 22:49:34 2023: BS 2555 completed
Thu Nov 30 22:49:50 2023: BS 2556 completed
Thu Nov 30 22:50:07 2023: BS 2557 completed
Thu Nov 30 22:50:23 2023: BS 2558 completed
Thu Nov 30 22:50:40 2023: BS 2559 completed
Thu Nov 30 22:50:56 2023: BS 2560 completed
Thu Nov 30 22:51:12 2023: BS 2561 completed
Thu Nov 30 22:51:29 2023: BS 2562 completed
Thu Nov 30 22:51:45 2023: BS 2563 completed
Thu Nov 30 22:52:01 2023: BS 2564 completed
Thu Nov 30 22:52:18 2023: BS 2565 completed
Thu Nov 30 22:52:34 2023: BS 2566 completed
Thu Nov 30 22:52:51 2023: BS 2567 completed
Thu Nov 30 22:53:07 2023: BS 2568 completed
Thu Nov 30 22:53:23 2023: BS 2569 completed
Thu Nov 30 22:53:40 2023: BS 2570 completed
Thu Nov 30 22:53:56 2023: BS 2571 completed
Thu Nov 30 22:54:13 2023: BS 2572 completed
Thu Nov 30 22:54:29 2023: BS 2573 completed
Thu Nov 30 22:54:45 2023: BS 2574 completed
Thu Nov 30 22:55:02 2023: BS 2575 completed
Thu Nov 30 22:55:18 2023: BS 2576 completed
Thu Nov 30 22:55:35 2023: BS 2577 completed
Thu Nov 30 22:55:51 2023: BS 2578 completed
Thu Nov 30 22:56:07 2023: BS 2579 completed
Thu Nov 30 22:56:24 2023: BS 2580 completed
Thu Nov 30 22:56:40 2023: BS 2581 completed
Thu Nov 30 22:56:56 2023: BS 2582 completed
Thu Nov 30 22:57:13 2023: BS 2583 completed
Thu Nov 30 22:57:29 2023: BS 2584 completed
Thu Nov 30 22:57:46 2023: BS 2585 completed
Thu Nov 30 22:58:02 2023: BS 2586 completed
Thu Nov 30 22:58:18 2023: BS 2587 completed
Thu Nov 30 22:58:35 2023: BS 2588 completed
Thu Nov 30 22:58:51 2023: BS 2589 completed
Thu Nov 30 22:59:08 2023: BS 2590 completed
Thu Nov 30 22:59:24 2023: BS 2591 completed
Thu Nov 30 22:59:40 2023: BS 2592 completed
Thu Nov 30 22:59:57 2023: BS 2593 completed
Thu Nov 30 23:00:13 2023: BS 2594 completed
Thu Nov 30 23:00:30 2023: BS 2595 completed
Thu Nov 30 23:00:46 2023: BS 2596 completed
Thu Nov 30 23:01:02 2023: BS 2597 completed
Thu Nov 30 23:01:19 2023: BS 2598 completed
Thu Nov 30 23:01:35 2023: BS 2599 completed
Thu Nov 30 23:01:51 2023: BS 2600 completed
Thu Nov 30 23:02:08 2023: BS 2601 completed
Thu Nov 30 23:02:24 2023: BS 2602 completed
Thu Nov 30 23:02:41 2023: BS 2603 completed
Thu Nov 30 23:02:57 2023: BS 2604 completed
Thu Nov 30 23:03:13 2023: BS 2605 completed
Thu Nov 30 23:03:30 2023: BS 2606 completed
Thu Nov 30 23:03:46 2023: BS 2607 completed
Thu Nov 30 23:04:03 2023: BS 2608 completed
Thu Nov 30 23:04:19 2023: BS 2609 completed
Thu Nov 30 23:04:35 2023: BS 2610 completed
Thu Nov 30 23:04:52 2023: BS 2611 completed
Thu Nov 30 23:05:08 2023: BS 2612 completed
Thu Nov 30 23:05:25 2023: BS 2613 completed
Thu Nov 30 23:05:41 2023: BS 2614 completed
Thu Nov 30 23:05:57 2023: BS 2615 completed
Thu Nov 30 23:06:14 2023: BS 2616 completed
Thu Nov 30 23:06:30 2023: BS 2617 completed
Thu Nov 30 23:06:46 2023: BS 2618 completed
Thu Nov 30 23:07:03 2023: BS 2619 completed
Thu Nov 30 23:07:19 2023: BS 2620 completed
Thu Nov 30 23:07:36 2023: BS 2621 completed
Thu Nov 30 23:07:52 2023: BS 2622 completed
Thu Nov 30 23:08:08 2023: BS 2623 completed
Thu Nov 30 23:08:25 2023: BS 2624 completed
Thu Nov 30 23:08:41 2023: BS 2625 completed
Thu Nov 30 23:08:58 2023: BS 2626 completed
Thu Nov 30 23:09:14 2023: BS 2627 completed
Thu Nov 30 23:09:30 2023: BS 2628 completed
Thu Nov 30 23:09:47 2023: BS 2629 completed
Thu Nov 30 23:10:03 2023: BS 2630 completed
Thu Nov 30 23:10:20 2023: BS 2631 completed
Thu Nov 30 23:10:36 2023: BS 2632 completed
Thu Nov 30 23:10:52 2023: BS 2633 completed
Thu Nov 30 23:11:09 2023: BS 2634 completed
Thu Nov 30 23:11:25 2023: BS 2635 completed
Thu Nov 30 23:11:41 2023: BS 2636 completed
Thu Nov 30 23:11:58 2023: BS 2637 completed
Thu Nov 30 23:12:14 2023: BS 2638 completed
Thu Nov 30 23:12:31 2023: BS 2639 completed
Thu Nov 30 23:12:47 2023: BS 2640 completed
Thu Nov 30 23:13:03 2023: BS 2641 completed
Thu Nov 30 23:13:20 2023: BS 2642 completed
Thu Nov 30 23:13:36 2023: BS 2643 completed
Thu Nov 30 23:13:53 2023: BS 2644 completed
Thu Nov 30 23:14:09 2023: BS 2645 completed
Thu Nov 30 23:14:25 2023: BS 2646 completed
Thu Nov 30 23:14:42 2023: BS 2647 completed
Thu Nov 30 23:14:58 2023: BS 2648 completed
Thu Nov 30 23:15:15 2023: BS 2649 completed
Thu Nov 30 23:15:31 2023: BS 2650 completed
Thu Nov 30 23:15:47 2023: BS 2651 completed
Thu Nov 30 23:16:04 2023: BS 2652 completed
Thu Nov 30 23:16:20 2023: BS 2653 completed
Thu Nov 30 23:16:36 2023: BS 2654 completed
Thu Nov 30 23:16:53 2023: BS 2655 completed
Thu Nov 30 23:17:09 2023: BS 2656 completed
Thu Nov 30 23:17:26 2023: BS 2657 completed
Thu Nov 30 23:17:42 2023: BS 2658 completed
Thu Nov 30 23:17:58 2023: BS 2659 completed
Thu Nov 30 23:18:15 2023: BS 2660 completed
Thu Nov 30 23:18:31 2023: BS 2661 completed
Thu Nov 30 23:18:48 2023: BS 2662 completed
Thu Nov 30 23:19:04 2023: BS 2663 completed
Thu Nov 30 23:19:20 2023: BS 2664 completed
Thu Nov 30 23:19:37 2023: BS 2665 completed
Thu Nov 30 23:19:53 2023: BS 2666 completed
Thu Nov 30 23:20:10 2023: BS 2667 completed
Thu Nov 30 23:20:26 2023: BS 2668 completed
Thu Nov 30 23:20:42 2023: BS 2669 completed
Thu Nov 30 23:20:59 2023: BS 2670 completed
Thu Nov 30 23:21:15 2023: BS 2671 completed
Thu Nov 30 23:21:31 2023: BS 2672 completed
Thu Nov 30 23:21:48 2023: BS 2673 completed
Thu Nov 30 23:22:04 2023: BS 2674 completed
Thu Nov 30 23:22:21 2023: BS 2675 completed
Thu Nov 30 23:22:37 2023: BS 2676 completed
Thu Nov 30 23:22:53 2023: BS 2677 completed
Thu Nov 30 23:23:10 2023: BS 2678 completed
Thu Nov 30 23:23:26 2023: BS 2679 completed
Thu Nov 30 23:23:43 2023: BS 2680 completed
Thu Nov 30 23:23:59 2023: BS 2681 completed
Thu Nov 30 23:24:15 2023: BS 2682 completed
Thu Nov 30 23:24:32 2023: BS 2683 completed
Thu Nov 30 23:24:48 2023: BS 2684 completed
Thu Nov 30 23:25:05 2023: BS 2685 completed
Thu Nov 30 23:25:21 2023: BS 2686 completed
Thu Nov 30 23:25:37 2023: BS 2687 completed
Thu Nov 30 23:25:54 2023: BS 2688 completed
Thu Nov 30 23:26:10 2023: BS 2689 completed
Thu Nov 30 23:26:26 2023: BS 2690 completed
Thu Nov 30 23:26:43 2023: BS 2691 completed
Thu Nov 30 23:26:59 2023: BS 2692 completed
Thu Nov 30 23:27:16 2023: BS 2693 completed
Thu Nov 30 23:27:32 2023: BS 2694 completed
Thu Nov 30 23:27:48 2023: BS 2695 completed
Thu Nov 30 23:28:05 2023: BS 2696 completed
Thu Nov 30 23:28:21 2023: BS 2697 completed
Thu Nov 30 23:28:38 2023: BS 2698 completed
Thu Nov 30 23:28:54 2023: BS 2699 completed
Thu Nov 30 23:29:10 2023: BS 2700 completed
Thu Nov 30 23:29:27 2023: BS 2701 completed
Thu Nov 30 23:29:43 2023: BS 2702 completed
Thu Nov 30 23:30:00 2023: BS 2703 completed
Thu Nov 30 23:30:16 2023: BS 2704 completed
Thu Nov 30 23:30:32 2023: BS 2705 completed
Thu Nov 30 23:30:49 2023: BS 2706 completed
Thu Nov 30 23:31:05 2023: BS 2707 completed
Thu Nov 30 23:31:21 2023: BS 2708 completed
Thu Nov 30 23:31:38 2023: BS 2709 completed
Thu Nov 30 23:31:54 2023: BS 2710 completed
Thu Nov 30 23:32:11 2023: BS 2711 completed
Thu Nov 30 23:32:27 2023: BS 2712 completed
Thu Nov 30 23:32:43 2023: BS 2713 completed
Thu Nov 30 23:33:00 2023: BS 2714 completed
Thu Nov 30 23:33:16 2023: BS 2715 completed
Thu Nov 30 23:33:33 2023: BS 2716 completed
Thu Nov 30 23:33:49 2023: BS 2717 completed
Thu Nov 30 23:34:05 2023: BS 2718 completed
Thu Nov 30 23:34:22 2023: BS 2719 completed
Thu Nov 30 23:34:38 2023: BS 2720 completed
Thu Nov 30 23:34:55 2023: BS 2721 completed
Thu Nov 30 23:35:11 2023: BS 2722 completed
Thu Nov 30 23:35:27 2023: BS 2723 completed
Thu Nov 30 23:35:44 2023: BS 2724 completed
Thu Nov 30 23:36:00 2023: BS 2725 completed
Thu Nov 30 23:36:16 2023: BS 2726 completed
Thu Nov 30 23:36:33 2023: BS 2727 completed
Thu Nov 30 23:36:49 2023: BS 2728 completed
Thu Nov 30 23:37:06 2023: BS 2729 completed
Thu Nov 30 23:37:22 2023: BS 2730 completed
Thu Nov 30 23:37:38 2023: BS 2731 completed
Thu Nov 30 23:37:55 2023: BS 2732 completed
Thu Nov 30 23:38:11 2023: BS 2733 completed
Thu Nov 30 23:38:28 2023: BS 2734 completed
Thu Nov 30 23:38:44 2023: BS 2735 completed
Thu Nov 30 23:39:00 2023: BS 2736 completed
Thu Nov 30 23:39:17 2023: BS 2737 completed
Thu Nov 30 23:39:33 2023: BS 2738 completed
Thu Nov 30 23:39:50 2023: BS 2739 completed
Thu Nov 30 23:40:06 2023: BS 2740 completed
Thu Nov 30 23:40:22 2023: BS 2741 completed
Thu Nov 30 23:40:39 2023: BS 2742 completed
Thu Nov 30 23:40:55 2023: BS 2743 completed
Thu Nov 30 23:41:11 2023: BS 2744 completed
Thu Nov 30 23:41:28 2023: BS 2745 completed
Thu Nov 30 23:41:44 2023: BS 2746 completed
Thu Nov 30 23:42:01 2023: BS 2747 completed
Thu Nov 30 23:42:17 2023: BS 2748 completed
Thu Nov 30 23:42:33 2023: BS 2749 completed
Thu Nov 30 23:42:50 2023: BS 2750 completed
Thu Nov 30 23:43:06 2023: BS 2751 completed
Thu Nov 30 23:43:23 2023: BS 2752 completed
Thu Nov 30 23:43:39 2023: BS 2753 completed
Thu Nov 30 23:43:55 2023: BS 2754 completed
Thu Nov 30 23:44:12 2023: BS 2755 completed
Thu Nov 30 23:44:28 2023: BS 2756 completed
Thu Nov 30 23:44:45 2023: BS 2757 completed
Thu Nov 30 23:45:01 2023: BS 2758 completed
Thu Nov 30 23:45:17 2023: BS 2759 completed
Thu Nov 30 23:45:34 2023: BS 2760 completed
Thu Nov 30 23:45:50 2023: BS 2761 completed
Thu Nov 30 23:46:06 2023: BS 2762 completed
Thu Nov 30 23:46:23 2023: BS 2763 completed
Thu Nov 30 23:46:39 2023: BS 2764 completed
Thu Nov 30 23:46:56 2023: BS 2765 completed
Thu Nov 30 23:47:12 2023: BS 2766 completed
Thu Nov 30 23:47:28 2023: BS 2767 completed
Thu Nov 30 23:47:45 2023: BS 2768 completed
Thu Nov 30 23:48:01 2023: BS 2769 completed
Thu Nov 30 23:48:18 2023: BS 2770 completed
Thu Nov 30 23:48:34 2023: BS 2771 completed
Thu Nov 30 23:48:50 2023: BS 2772 completed
Thu Nov 30 23:49:07 2023: BS 2773 completed
Thu Nov 30 23:49:23 2023: BS 2774 completed
Thu Nov 30 23:49:40 2023: BS 2775 completed
Thu Nov 30 23:49:56 2023: BS 2776 completed
Thu Nov 30 23:50:12 2023: BS 2777 completed
Thu Nov 30 23:50:29 2023: BS 2778 completed
Thu Nov 30 23:50:45 2023: BS 2779 completed
Thu Nov 30 23:51:01 2023: BS 2780 completed
Thu Nov 30 23:51:18 2023: BS 2781 completed
Thu Nov 30 23:51:34 2023: BS 2782 completed
Thu Nov 30 23:51:51 2023: BS 2783 completed
Thu Nov 30 23:52:07 2023: BS 2784 completed
Thu Nov 30 23:52:23 2023: BS 2785 completed
Thu Nov 30 23:52:40 2023: BS 2786 completed
Thu Nov 30 23:52:56 2023: BS 2787 completed
Thu Nov 30 23:53:13 2023: BS 2788 completed
Thu Nov 30 23:53:29 2023: BS 2789 completed
Thu Nov 30 23:53:45 2023: BS 2790 completed
Thu Nov 30 23:54:02 2023: BS 2791 completed
Thu Nov 30 23:54:18 2023: BS 2792 completed
Thu Nov 30 23:54:35 2023: BS 2793 completed
Thu Nov 30 23:54:51 2023: BS 2794 completed
Thu Nov 30 23:55:07 2023: BS 2795 completed
Thu Nov 30 23:55:24 2023: BS 2796 completed
Thu Nov 30 23:55:40 2023: BS 2797 completed
Thu Nov 30 23:55:56 2023: BS 2798 completed
Thu Nov 30 23:56:13 2023: BS 2799 completed
Thu Nov 30 23:56:29 2023: BS 2800 completed
Thu Nov 30 23:56:46 2023: BS 2801 completed
Thu Nov 30 23:57:02 2023: BS 2802 completed
Thu Nov 30 23:57:18 2023: BS 2803 completed
Thu Nov 30 23:57:35 2023: BS 2804 completed
Thu Nov 30 23:57:51 2023: BS 2805 completed
Thu Nov 30 23:58:08 2023: BS 2806 completed
Thu Nov 30 23:58:24 2023: BS 2807 completed
Thu Nov 30 23:58:40 2023: BS 2808 completed
Thu Nov 30 23:58:57 2023: BS 2809 completed
Thu Nov 30 23:59:13 2023: BS 2810 completed
Thu Nov 30 23:59:30 2023: BS 2811 completed
Thu Nov 30 23:59:46 2023: BS 2812 completed
Fri Dec  1 00:00:02 2023: BS 2813 completed
Fri Dec  1 00:00:19 2023: BS 2814 completed
Fri Dec  1 00:00:35 2023: BS 2815 completed
Fri Dec  1 00:00:51 2023: BS 2816 completed
Fri Dec  1 00:01:08 2023: BS 2817 completed
Fri Dec  1 00:01:24 2023: BS 2818 completed
Fri Dec  1 00:01:41 2023: BS 2819 completed
Fri Dec  1 00:01:57 2023: BS 2820 completed
Fri Dec  1 00:02:13 2023: BS 2821 completed
Fri Dec  1 00:02:30 2023: BS 2822 completed
Fri Dec  1 00:02:46 2023: BS 2823 completed
Fri Dec  1 00:03:03 2023: BS 2824 completed
Fri Dec  1 00:03:19 2023: BS 2825 completed
Fri Dec  1 00:03:35 2023: BS 2826 completed
Fri Dec  1 00:03:52 2023: BS 2827 completed
Fri Dec  1 00:04:08 2023: BS 2828 completed
Fri Dec  1 00:04:25 2023: BS 2829 completed
Fri Dec  1 00:04:41 2023: BS 2830 completed
Fri Dec  1 00:04:57 2023: BS 2831 completed
Fri Dec  1 00:05:14 2023: BS 2832 completed
Fri Dec  1 00:05:30 2023: BS 2833 completed
Fri Dec  1 00:05:46 2023: BS 2834 completed
Fri Dec  1 00:06:03 2023: BS 2835 completed
Fri Dec  1 00:06:19 2023: BS 2836 completed
Fri Dec  1 00:06:36 2023: BS 2837 completed
Fri Dec  1 00:06:52 2023: BS 2838 completed
Fri Dec  1 00:07:08 2023: BS 2839 completed
Fri Dec  1 00:07:25 2023: BS 2840 completed
Fri Dec  1 00:07:41 2023: BS 2841 completed
Fri Dec  1 00:07:58 2023: BS 2842 completed
Fri Dec  1 00:08:14 2023: BS 2843 completed
Fri Dec  1 00:08:30 2023: BS 2844 completed
Fri Dec  1 00:08:47 2023: BS 2845 completed
Fri Dec  1 00:09:03 2023: BS 2846 completed
Fri Dec  1 00:09:20 2023: BS 2847 completed
Fri Dec  1 00:09:36 2023: BS 2848 completed
Fri Dec  1 00:09:52 2023: BS 2849 completed
Fri Dec  1 00:10:09 2023: BS 2850 completed
Fri Dec  1 00:10:25 2023: BS 2851 completed
Fri Dec  1 00:10:41 2023: BS 2852 completed
Fri Dec  1 00:10:58 2023: BS 2853 completed
Fri Dec  1 00:11:14 2023: BS 2854 completed
Fri Dec  1 00:11:31 2023: BS 2855 completed
Fri Dec  1 00:11:47 2023: BS 2856 completed
Fri Dec  1 00:12:03 2023: BS 2857 completed
Fri Dec  1 00:12:20 2023: BS 2858 completed
Fri Dec  1 00:12:36 2023: BS 2859 completed
Fri Dec  1 00:12:53 2023: BS 2860 completed
Fri Dec  1 00:13:09 2023: BS 2861 completed
Fri Dec  1 00:13:25 2023: BS 2862 completed
Fri Dec  1 00:13:42 2023: BS 2863 completed
Fri Dec  1 00:13:58 2023: BS 2864 completed
Fri Dec  1 00:14:15 2023: BS 2865 completed
Fri Dec  1 00:14:31 2023: BS 2866 completed
Fri Dec  1 00:14:47 2023: BS 2867 completed
Fri Dec  1 00:15:04 2023: BS 2868 completed
Fri Dec  1 00:15:20 2023: BS 2869 completed
Fri Dec  1 00:15:36 2023: BS 2870 completed
Fri Dec  1 00:15:53 2023: BS 2871 completed
Fri Dec  1 00:16:09 2023: BS 2872 completed
Fri Dec  1 00:16:26 2023: BS 2873 completed
Fri Dec  1 00:16:42 2023: BS 2874 completed
Fri Dec  1 00:16:58 2023: BS 2875 completed
Fri Dec  1 00:17:15 2023: BS 2876 completed
Fri Dec  1 00:17:31 2023: BS 2877 completed
Fri Dec  1 00:17:48 2023: BS 2878 completed
Fri Dec  1 00:18:04 2023: BS 2879 completed
Fri Dec  1 00:18:20 2023: BS 2880 completed
Fri Dec  1 00:18:37 2023: BS 2881 completed
Fri Dec  1 00:18:53 2023: BS 2882 completed
Fri Dec  1 00:19:10 2023: BS 2883 completed
Fri Dec  1 00:19:26 2023: BS 2884 completed
Fri Dec  1 00:19:42 2023: BS 2885 completed
Fri Dec  1 00:19:59 2023: BS 2886 completed
Fri Dec  1 00:20:15 2023: BS 2887 completed
Fri Dec  1 00:20:31 2023: BS 2888 completed
Fri Dec  1 00:20:48 2023: BS 2889 completed
Fri Dec  1 00:21:04 2023: BS 2890 completed
Fri Dec  1 00:21:21 2023: BS 2891 completed
Fri Dec  1 00:21:37 2023: BS 2892 completed
Fri Dec  1 00:21:53 2023: BS 2893 completed
Fri Dec  1 00:22:10 2023: BS 2894 completed
Fri Dec  1 00:22:26 2023: BS 2895 completed
Fri Dec  1 00:22:43 2023: BS 2896 completed
Fri Dec  1 00:22:59 2023: BS 2897 completed
Fri Dec  1 00:23:15 2023: BS 2898 completed
Fri Dec  1 00:23:32 2023: BS 2899 completed
Fri Dec  1 00:23:48 2023: BS 2900 completed
Fri Dec  1 00:24:05 2023: BS 2901 completed
Fri Dec  1 00:24:21 2023: BS 2902 completed
Fri Dec  1 00:24:37 2023: BS 2903 completed
Fri Dec  1 00:24:54 2023: BS 2904 completed
Fri Dec  1 00:25:10 2023: BS 2905 completed
Fri Dec  1 00:25:26 2023: BS 2906 completed
Fri Dec  1 00:25:43 2023: BS 2907 completed
Fri Dec  1 00:25:59 2023: BS 2908 completed
Fri Dec  1 00:26:16 2023: BS 2909 completed
Fri Dec  1 00:26:32 2023: BS 2910 completed
Fri Dec  1 00:26:48 2023: BS 2911 completed
Fri Dec  1 00:27:05 2023: BS 2912 completed
Fri Dec  1 00:27:21 2023: BS 2913 completed
Fri Dec  1 00:27:38 2023: BS 2914 completed
Fri Dec  1 00:27:54 2023: BS 2915 completed
Fri Dec  1 00:28:10 2023: BS 2916 completed
Fri Dec  1 00:28:27 2023: BS 2917 completed
Fri Dec  1 00:28:43 2023: BS 2918 completed
Fri Dec  1 00:29:00 2023: BS 2919 completed
Fri Dec  1 00:29:16 2023: BS 2920 completed
Fri Dec  1 00:29:32 2023: BS 2921 completed
Fri Dec  1 00:29:49 2023: BS 2922 completed
Fri Dec  1 00:30:05 2023: BS 2923 completed
Fri Dec  1 00:30:21 2023: BS 2924 completed
Fri Dec  1 00:30:38 2023: BS 2925 completed
Fri Dec  1 00:30:54 2023: BS 2926 completed
Fri Dec  1 00:31:11 2023: BS 2927 completed
Fri Dec  1 00:31:27 2023: BS 2928 completed
Fri Dec  1 00:31:43 2023: BS 2929 completed
Fri Dec  1 00:32:00 2023: BS 2930 completed
Fri Dec  1 00:32:16 2023: BS 2931 completed
Fri Dec  1 00:32:33 2023: BS 2932 completed
Fri Dec  1 00:32:49 2023: BS 2933 completed
Fri Dec  1 00:33:05 2023: BS 2934 completed
Fri Dec  1 00:33:22 2023: BS 2935 completed
Fri Dec  1 00:33:38 2023: BS 2936 completed
Fri Dec  1 00:33:55 2023: BS 2937 completed
Fri Dec  1 00:34:11 2023: BS 2938 completed
Fri Dec  1 00:34:27 2023: BS 2939 completed
Fri Dec  1 00:34:44 2023: BS 2940 completed
Fri Dec  1 00:35:00 2023: BS 2941 completed
Fri Dec  1 00:35:16 2023: BS 2942 completed
Fri Dec  1 00:35:33 2023: BS 2943 completed
Fri Dec  1 00:35:49 2023: BS 2944 completed
Fri Dec  1 00:36:06 2023: BS 2945 completed
Fri Dec  1 00:36:22 2023: BS 2946 completed
Fri Dec  1 00:36:38 2023: BS 2947 completed
Fri Dec  1 00:36:55 2023: BS 2948 completed
Fri Dec  1 00:37:11 2023: BS 2949 completed
Fri Dec  1 00:37:28 2023: BS 2950 completed
Fri Dec  1 00:37:44 2023: BS 2951 completed
Fri Dec  1 00:38:00 2023: BS 2952 completed
Fri Dec  1 00:38:17 2023: BS 2953 completed
Fri Dec  1 00:38:33 2023: BS 2954 completed
Fri Dec  1 00:38:50 2023: BS 2955 completed
Fri Dec  1 00:39:06 2023: BS 2956 completed
Fri Dec  1 00:39:22 2023: BS 2957 completed
Fri Dec  1 00:39:39 2023: BS 2958 completed
Fri Dec  1 00:39:55 2023: BS 2959 completed
Fri Dec  1 00:40:11 2023: BS 2960 completed
Fri Dec  1 00:40:28 2023: BS 2961 completed
Fri Dec  1 00:40:44 2023: BS 2962 completed
Fri Dec  1 00:41:01 2023: BS 2963 completed
Fri Dec  1 00:41:17 2023: BS 2964 completed
Fri Dec  1 00:41:33 2023: BS 2965 completed
Fri Dec  1 00:41:50 2023: BS 2966 completed
Fri Dec  1 00:42:06 2023: BS 2967 completed
Fri Dec  1 00:42:23 2023: BS 2968 completed
Fri Dec  1 00:42:39 2023: BS 2969 completed
Fri Dec  1 00:42:55 2023: BS 2970 completed
Fri Dec  1 00:43:12 2023: BS 2971 completed
Fri Dec  1 00:43:28 2023: BS 2972 completed
Fri Dec  1 00:43:45 2023: BS 2973 completed
Fri Dec  1 00:44:01 2023: BS 2974 completed
Fri Dec  1 00:44:17 2023: BS 2975 completed
Fri Dec  1 00:44:34 2023: BS 2976 completed
Fri Dec  1 00:44:50 2023: BS 2977 completed
Fri Dec  1 00:45:06 2023: BS 2978 completed
Fri Dec  1 00:45:23 2023: BS 2979 completed
Fri Dec  1 00:45:39 2023: BS 2980 completed
Fri Dec  1 00:45:56 2023: BS 2981 completed
Fri Dec  1 00:46:12 2023: BS 2982 completed
Fri Dec  1 00:46:28 2023: BS 2983 completed
Fri Dec  1 00:46:45 2023: BS 2984 completed
Fri Dec  1 00:47:01 2023: BS 2985 completed
Fri Dec  1 00:47:18 2023: BS 2986 completed
Fri Dec  1 00:47:34 2023: BS 2987 completed
Fri Dec  1 00:47:50 2023: BS 2988 completed
Fri Dec  1 00:48:07 2023: BS 2989 completed
Fri Dec  1 00:48:23 2023: BS 2990 completed
Fri Dec  1 00:48:40 2023: BS 2991 completed
Fri Dec  1 00:48:56 2023: BS 2992 completed
Fri Dec  1 00:49:12 2023: BS 2993 completed
Fri Dec  1 00:49:29 2023: BS 2994 completed
Fri Dec  1 00:49:45 2023: BS 2995 completed
Fri Dec  1 00:50:01 2023: BS 2996 completed
Fri Dec  1 00:50:18 2023: BS 2997 completed
Fri Dec  1 00:50:34 2023: BS 2998 completed
Fri Dec  1 00:50:51 2023: BS 2999 completed
Fri Dec  1 00:51:07 2023: BS 3000 completed
Fri Dec  1 00:51:23 2023: BS 3001 completed
Fri Dec  1 00:51:40 2023: BS 3002 completed
Fri Dec  1 00:51:56 2023: BS 3003 completed
Fri Dec  1 00:52:13 2023: BS 3004 completed
Fri Dec  1 00:52:29 2023: BS 3005 completed
Fri Dec  1 00:52:45 2023: BS 3006 completed
Fri Dec  1 00:53:02 2023: BS 3007 completed
Fri Dec  1 00:53:18 2023: BS 3008 completed
Fri Dec  1 00:53:35 2023: BS 3009 completed
Fri Dec  1 00:53:51 2023: BS 3010 completed
Fri Dec  1 00:54:07 2023: BS 3011 completed
Fri Dec  1 00:54:24 2023: BS 3012 completed
Fri Dec  1 00:54:40 2023: BS 3013 completed
Fri Dec  1 00:54:56 2023: BS 3014 completed
Fri Dec  1 00:55:13 2023: BS 3015 completed
Fri Dec  1 00:55:29 2023: BS 3016 completed
Fri Dec  1 00:55:46 2023: BS 3017 completed
Fri Dec  1 00:56:02 2023: BS 3018 completed
Fri Dec  1 00:56:18 2023: BS 3019 completed
Fri Dec  1 00:56:35 2023: BS 3020 completed
Fri Dec  1 00:56:51 2023: BS 3021 completed
Fri Dec  1 00:57:08 2023: BS 3022 completed
Fri Dec  1 00:57:24 2023: BS 3023 completed
Fri Dec  1 00:57:40 2023: BS 3024 completed
Fri Dec  1 00:57:57 2023: BS 3025 completed
Fri Dec  1 00:58:13 2023: BS 3026 completed
Fri Dec  1 00:58:30 2023: BS 3027 completed
Fri Dec  1 00:58:46 2023: BS 3028 completed
Fri Dec  1 00:59:02 2023: BS 3029 completed
Fri Dec  1 00:59:19 2023: BS 3030 completed
Fri Dec  1 00:59:35 2023: BS 3031 completed
Fri Dec  1 00:59:51 2023: BS 3032 completed
Fri Dec  1 01:00:08 2023: BS 3033 completed
Fri Dec  1 01:00:24 2023: BS 3034 completed
Fri Dec  1 01:00:41 2023: BS 3035 completed
Fri Dec  1 01:00:57 2023: BS 3036 completed
Fri Dec  1 01:01:13 2023: BS 3037 completed
Fri Dec  1 01:01:30 2023: BS 3038 completed
Fri Dec  1 01:01:46 2023: BS 3039 completed
Fri Dec  1 01:02:03 2023: BS 3040 completed
Fri Dec  1 01:02:19 2023: BS 3041 completed
Fri Dec  1 01:02:35 2023: BS 3042 completed
Fri Dec  1 01:02:52 2023: BS 3043 completed
Fri Dec  1 01:03:08 2023: BS 3044 completed
Fri Dec  1 01:03:25 2023: BS 3045 completed
Fri Dec  1 01:03:41 2023: BS 3046 completed
Fri Dec  1 01:03:57 2023: BS 3047 completed
Fri Dec  1 01:04:14 2023: BS 3048 completed
Fri Dec  1 01:04:30 2023: BS 3049 completed
Fri Dec  1 01:04:46 2023: BS 3050 completed
Fri Dec  1 01:05:03 2023: BS 3051 completed
Fri Dec  1 01:05:19 2023: BS 3052 completed
Fri Dec  1 01:05:36 2023: BS 3053 completed
Fri Dec  1 01:05:52 2023: BS 3054 completed
Fri Dec  1 01:06:08 2023: BS 3055 completed
Fri Dec  1 01:06:25 2023: BS 3056 completed
Fri Dec  1 01:06:41 2023: BS 3057 completed
Fri Dec  1 01:06:58 2023: BS 3058 completed
Fri Dec  1 01:07:14 2023: BS 3059 completed
Fri Dec  1 01:07:30 2023: BS 3060 completed
Fri Dec  1 01:07:47 2023: BS 3061 completed
Fri Dec  1 01:08:03 2023: BS 3062 completed
Fri Dec  1 01:08:20 2023: BS 3063 completed
Fri Dec  1 01:08:36 2023: BS 3064 completed
Fri Dec  1 01:08:52 2023: BS 3065 completed
Fri Dec  1 01:09:09 2023: BS 3066 completed
Fri Dec  1 01:09:25 2023: BS 3067 completed
Fri Dec  1 01:09:41 2023: BS 3068 completed
Fri Dec  1 01:09:58 2023: BS 3069 completed
Fri Dec  1 01:10:14 2023: BS 3070 completed
Fri Dec  1 01:10:31 2023: BS 3071 completed
Fri Dec  1 01:10:47 2023: BS 3072 completed
Fri Dec  1 01:11:03 2023: BS 3073 completed
Fri Dec  1 01:11:20 2023: BS 3074 completed
Fri Dec  1 01:11:36 2023: BS 3075 completed
Fri Dec  1 01:11:53 2023: BS 3076 completed
Fri Dec  1 01:12:09 2023: BS 3077 completed
Fri Dec  1 01:12:25 2023: BS 3078 completed
Fri Dec  1 01:12:42 2023: BS 3079 completed
Fri Dec  1 01:12:58 2023: BS 3080 completed
Fri Dec  1 01:13:15 2023: BS 3081 completed
Fri Dec  1 01:13:31 2023: BS 3082 completed
Fri Dec  1 01:13:47 2023: BS 3083 completed
Fri Dec  1 01:14:04 2023: BS 3084 completed
Fri Dec  1 01:14:20 2023: BS 3085 completed
Fri Dec  1 01:14:36 2023: BS 3086 completed
Fri Dec  1 01:14:53 2023: BS 3087 completed
Fri Dec  1 01:15:09 2023: BS 3088 completed
Fri Dec  1 01:15:26 2023: BS 3089 completed
Fri Dec  1 01:15:42 2023: BS 3090 completed
Fri Dec  1 01:15:58 2023: BS 3091 completed
Fri Dec  1 01:16:15 2023: BS 3092 completed
Fri Dec  1 01:16:31 2023: BS 3093 completed
Fri Dec  1 01:16:48 2023: BS 3094 completed
Fri Dec  1 01:17:04 2023: BS 3095 completed
Fri Dec  1 01:17:20 2023: BS 3096 completed
Fri Dec  1 01:17:37 2023: BS 3097 completed
Fri Dec  1 01:17:53 2023: BS 3098 completed
Fri Dec  1 01:18:10 2023: BS 3099 completed
Fri Dec  1 01:18:26 2023: BS 3100 completed
Fri Dec  1 01:18:42 2023: BS 3101 completed
Fri Dec  1 01:18:59 2023: BS 3102 completed
Fri Dec  1 01:19:15 2023: BS 3103 completed
Fri Dec  1 01:19:31 2023: BS 3104 completed
Fri Dec  1 01:19:48 2023: BS 3105 completed
Fri Dec  1 01:20:04 2023: BS 3106 completed
Fri Dec  1 01:20:21 2023: BS 3107 completed
Fri Dec  1 01:20:37 2023: BS 3108 completed
Fri Dec  1 01:20:53 2023: BS 3109 completed
Fri Dec  1 01:21:10 2023: BS 3110 completed
Fri Dec  1 01:21:26 2023: BS 3111 completed
Fri Dec  1 01:21:43 2023: BS 3112 completed
Fri Dec  1 01:21:59 2023: BS 3113 completed
Fri Dec  1 01:22:15 2023: BS 3114 completed
Fri Dec  1 01:22:32 2023: BS 3115 completed
Fri Dec  1 01:22:48 2023: BS 3116 completed
Fri Dec  1 01:23:05 2023: BS 3117 completed
Fri Dec  1 01:23:21 2023: BS 3118 completed
Fri Dec  1 01:23:37 2023: BS 3119 completed
Fri Dec  1 01:23:54 2023: BS 3120 completed
Fri Dec  1 01:24:10 2023: BS 3121 completed
Fri Dec  1 01:24:26 2023: BS 3122 completed
Fri Dec  1 01:24:43 2023: BS 3123 completed
Fri Dec  1 01:24:59 2023: BS 3124 completed
Fri Dec  1 01:25:16 2023: BS 3125 completed
Fri Dec  1 01:25:32 2023: BS 3126 completed
Fri Dec  1 01:25:48 2023: BS 3127 completed
Fri Dec  1 01:26:05 2023: BS 3128 completed
Fri Dec  1 01:26:21 2023: BS 3129 completed
Fri Dec  1 01:26:38 2023: BS 3130 completed
Fri Dec  1 01:26:54 2023: BS 3131 completed
Fri Dec  1 01:27:10 2023: BS 3132 completed
Fri Dec  1 01:27:27 2023: BS 3133 completed
Fri Dec  1 01:27:43 2023: BS 3134 completed
Fri Dec  1 01:28:00 2023: BS 3135 completed
Fri Dec  1 01:28:16 2023: BS 3136 completed
Fri Dec  1 01:28:32 2023: BS 3137 completed
Fri Dec  1 01:28:49 2023: BS 3138 completed
Fri Dec  1 01:29:05 2023: BS 3139 completed
Fri Dec  1 01:29:21 2023: BS 3140 completed
Fri Dec  1 01:29:38 2023: BS 3141 completed
Fri Dec  1 01:29:54 2023: BS 3142 completed
Fri Dec  1 01:30:11 2023: BS 3143 completed
Fri Dec  1 01:30:27 2023: BS 3144 completed
Fri Dec  1 01:30:43 2023: BS 3145 completed
Fri Dec  1 01:31:00 2023: BS 3146 completed
Fri Dec  1 01:31:16 2023: BS 3147 completed
Fri Dec  1 01:31:33 2023: BS 3148 completed
Fri Dec  1 01:31:49 2023: BS 3149 completed
Fri Dec  1 01:32:05 2023: BS 3150 completed
Fri Dec  1 01:32:22 2023: BS 3151 completed
Fri Dec  1 01:32:38 2023: BS 3152 completed
Fri Dec  1 01:32:55 2023: BS 3153 completed
Fri Dec  1 01:33:11 2023: BS 3154 completed
Fri Dec  1 01:33:27 2023: BS 3155 completed
Fri Dec  1 01:33:44 2023: BS 3156 completed
Fri Dec  1 01:34:00 2023: BS 3157 completed
Fri Dec  1 01:34:16 2023: BS 3158 completed
Fri Dec  1 01:34:33 2023: BS 3159 completed
Fri Dec  1 01:34:49 2023: BS 3160 completed
Fri Dec  1 01:35:06 2023: BS 3161 completed
Fri Dec  1 01:35:22 2023: BS 3162 completed
Fri Dec  1 01:35:38 2023: BS 3163 completed
Fri Dec  1 01:35:55 2023: BS 3164 completed
Fri Dec  1 01:36:11 2023: BS 3165 completed
Fri Dec  1 01:36:28 2023: BS 3166 completed
Fri Dec  1 01:36:44 2023: BS 3167 completed
Fri Dec  1 01:37:00 2023: BS 3168 completed
Fri Dec  1 01:37:17 2023: BS 3169 completed
Fri Dec  1 01:37:33 2023: BS 3170 completed
Fri Dec  1 01:37:50 2023: BS 3171 completed
Fri Dec  1 01:38:06 2023: BS 3172 completed
Fri Dec  1 01:38:22 2023: BS 3173 completed
Fri Dec  1 01:38:39 2023: BS 3174 completed
Fri Dec  1 01:38:55 2023: BS 3175 completed
Fri Dec  1 01:39:11 2023: BS 3176 completed
Fri Dec  1 01:39:28 2023: BS 3177 completed
Fri Dec  1 01:39:44 2023: BS 3178 completed
Fri Dec  1 01:40:01 2023: BS 3179 completed
Fri Dec  1 01:40:17 2023: BS 3180 completed
Fri Dec  1 01:40:33 2023: BS 3181 completed
Fri Dec  1 01:40:50 2023: BS 3182 completed
Fri Dec  1 01:41:06 2023: BS 3183 completed
Fri Dec  1 01:41:23 2023: BS 3184 completed
Fri Dec  1 01:41:39 2023: BS 3185 completed
Fri Dec  1 01:41:55 2023: BS 3186 completed
Fri Dec  1 01:42:12 2023: BS 3187 completed
Fri Dec  1 01:42:28 2023: BS 3188 completed
Fri Dec  1 01:42:45 2023: BS 3189 completed
Fri Dec  1 01:43:01 2023: BS 3190 completed
Fri Dec  1 01:43:17 2023: BS 3191 completed
Fri Dec  1 01:43:34 2023: BS 3192 completed
Fri Dec  1 01:43:50 2023: BS 3193 completed
Fri Dec  1 01:44:06 2023: BS 3194 completed
Fri Dec  1 01:44:23 2023: BS 3195 completed
Fri Dec  1 01:44:39 2023: BS 3196 completed
Fri Dec  1 01:44:56 2023: BS 3197 completed
Fri Dec  1 01:45:12 2023: BS 3198 completed
Fri Dec  1 01:45:28 2023: BS 3199 completed
Fri Dec  1 01:45:45 2023: BS 3200 completed
Fri Dec  1 01:46:01 2023: BS 3201 completed
Fri Dec  1 01:46:18 2023: BS 3202 completed
Fri Dec  1 01:46:34 2023: BS 3203 completed
Fri Dec  1 01:46:50 2023: BS 3204 completed
Fri Dec  1 01:47:07 2023: BS 3205 completed
Fri Dec  1 01:47:23 2023: BS 3206 completed
Fri Dec  1 01:47:40 2023: BS 3207 completed
Fri Dec  1 01:47:56 2023: BS 3208 completed
Fri Dec  1 01:48:12 2023: BS 3209 completed
Fri Dec  1 01:48:29 2023: BS 3210 completed
Fri Dec  1 01:48:45 2023: BS 3211 completed
Fri Dec  1 01:49:01 2023: BS 3212 completed
Fri Dec  1 01:49:18 2023: BS 3213 completed
Fri Dec  1 01:49:34 2023: BS 3214 completed
Fri Dec  1 01:49:51 2023: BS 3215 completed
Fri Dec  1 01:50:07 2023: BS 3216 completed
Fri Dec  1 01:50:23 2023: BS 3217 completed
Fri Dec  1 01:50:40 2023: BS 3218 completed
Fri Dec  1 01:50:56 2023: BS 3219 completed
Fri Dec  1 01:51:13 2023: BS 3220 completed
Fri Dec  1 01:51:29 2023: BS 3221 completed
Fri Dec  1 01:51:45 2023: BS 3222 completed
Fri Dec  1 01:52:02 2023: BS 3223 completed
Fri Dec  1 01:52:18 2023: BS 3224 completed
Fri Dec  1 01:52:35 2023: BS 3225 completed
Fri Dec  1 01:52:51 2023: BS 3226 completed
Fri Dec  1 01:53:07 2023: BS 3227 completed
Fri Dec  1 01:53:24 2023: BS 3228 completed
Fri Dec  1 01:53:40 2023: BS 3229 completed
Fri Dec  1 01:53:56 2023: BS 3230 completed
Fri Dec  1 01:54:13 2023: BS 3231 completed
Fri Dec  1 01:54:29 2023: BS 3232 completed
Fri Dec  1 01:54:46 2023: BS 3233 completed
Fri Dec  1 01:55:02 2023: BS 3234 completed
Fri Dec  1 01:55:18 2023: BS 3235 completed
Fri Dec  1 01:55:35 2023: BS 3236 completed
Fri Dec  1 01:55:51 2023: BS 3237 completed
Fri Dec  1 01:56:08 2023: BS 3238 completed
Fri Dec  1 01:56:24 2023: BS 3239 completed
Fri Dec  1 01:56:40 2023: BS 3240 completed
Fri Dec  1 01:56:57 2023: BS 3241 completed
Fri Dec  1 01:57:13 2023: BS 3242 completed
Fri Dec  1 01:57:30 2023: BS 3243 completed
Fri Dec  1 01:57:46 2023: BS 3244 completed
Fri Dec  1 01:58:02 2023: BS 3245 completed
Fri Dec  1 01:58:19 2023: BS 3246 completed
Fri Dec  1 01:58:35 2023: BS 3247 completed
Fri Dec  1 01:58:51 2023: BS 3248 completed
Fri Dec  1 01:59:08 2023: BS 3249 completed
Fri Dec  1 01:59:24 2023: BS 3250 completed
Fri Dec  1 01:59:41 2023: BS 3251 completed
Fri Dec  1 01:59:57 2023: BS 3252 completed
Fri Dec  1 02:00:13 2023: BS 3253 completed
Fri Dec  1 02:00:30 2023: BS 3254 completed
Fri Dec  1 02:00:46 2023: BS 3255 completed
Fri Dec  1 02:01:03 2023: BS 3256 completed
Fri Dec  1 02:01:19 2023: BS 3257 completed
Fri Dec  1 02:01:35 2023: BS 3258 completed
Fri Dec  1 02:01:52 2023: BS 3259 completed
Fri Dec  1 02:02:08 2023: BS 3260 completed
Fri Dec  1 02:02:25 2023: BS 3261 completed
Fri Dec  1 02:02:41 2023: BS 3262 completed
Fri Dec  1 02:02:57 2023: BS 3263 completed
Fri Dec  1 02:03:14 2023: BS 3264 completed
Fri Dec  1 02:03:30 2023: BS 3265 completed
Fri Dec  1 02:03:46 2023: BS 3266 completed
Fri Dec  1 02:04:03 2023: BS 3267 completed
Fri Dec  1 02:04:19 2023: BS 3268 completed
Fri Dec  1 02:04:36 2023: BS 3269 completed
Fri Dec  1 02:04:52 2023: BS 3270 completed
Fri Dec  1 02:05:08 2023: BS 3271 completed
Fri Dec  1 02:05:25 2023: BS 3272 completed
Fri Dec  1 02:05:41 2023: BS 3273 completed
Fri Dec  1 02:05:58 2023: BS 3274 completed
Fri Dec  1 02:06:14 2023: BS 3275 completed
Fri Dec  1 02:06:30 2023: BS 3276 completed
Fri Dec  1 02:06:47 2023: BS 3277 completed
Fri Dec  1 02:07:03 2023: BS 3278 completed
Fri Dec  1 02:07:20 2023: BS 3279 completed
Fri Dec  1 02:07:36 2023: BS 3280 completed
Fri Dec  1 02:07:52 2023: BS 3281 completed
Fri Dec  1 02:08:09 2023: BS 3282 completed
Fri Dec  1 02:08:25 2023: BS 3283 completed
Fri Dec  1 02:08:41 2023: BS 3284 completed
Fri Dec  1 02:08:58 2023: BS 3285 completed
Fri Dec  1 02:09:14 2023: BS 3286 completed
Fri Dec  1 02:09:31 2023: BS 3287 completed
Fri Dec  1 02:09:47 2023: BS 3288 completed
Fri Dec  1 02:10:03 2023: BS 3289 completed
Fri Dec  1 02:10:20 2023: BS 3290 completed
Fri Dec  1 02:10:36 2023: BS 3291 completed
Fri Dec  1 02:10:53 2023: BS 3292 completed
Fri Dec  1 02:11:09 2023: BS 3293 completed
Fri Dec  1 02:11:25 2023: BS 3294 completed
Fri Dec  1 02:11:42 2023: BS 3295 completed
Fri Dec  1 02:11:58 2023: BS 3296 completed
Fri Dec  1 02:12:15 2023: BS 3297 completed
Fri Dec  1 02:12:31 2023: BS 3298 completed
Fri Dec  1 02:12:47 2023: BS 3299 completed
Fri Dec  1 02:13:04 2023: BS 3300 completed
Fri Dec  1 02:13:20 2023: BS 3301 completed
Fri Dec  1 02:13:36 2023: BS 3302 completed
Fri Dec  1 02:13:53 2023: BS 3303 completed
Fri Dec  1 02:14:09 2023: BS 3304 completed
Fri Dec  1 02:14:26 2023: BS 3305 completed
Fri Dec  1 02:14:42 2023: BS 3306 completed
Fri Dec  1 02:14:58 2023: BS 3307 completed
Fri Dec  1 02:15:15 2023: BS 3308 completed
Fri Dec  1 02:15:31 2023: BS 3309 completed
Fri Dec  1 02:15:48 2023: BS 3310 completed
Fri Dec  1 02:16:04 2023: BS 3311 completed
Fri Dec  1 02:16:20 2023: BS 3312 completed
Fri Dec  1 02:16:37 2023: BS 3313 completed
Fri Dec  1 02:16:53 2023: BS 3314 completed
Fri Dec  1 02:17:10 2023: BS 3315 completed
Fri Dec  1 02:17:26 2023: BS 3316 completed
Fri Dec  1 02:17:42 2023: BS 3317 completed
Fri Dec  1 02:17:59 2023: BS 3318 completed
Fri Dec  1 02:18:15 2023: BS 3319 completed
Fri Dec  1 02:18:31 2023: BS 3320 completed
Fri Dec  1 02:18:48 2023: BS 3321 completed
Fri Dec  1 02:19:04 2023: BS 3322 completed
Fri Dec  1 02:19:21 2023: BS 3323 completed
Fri Dec  1 02:19:37 2023: BS 3324 completed
Fri Dec  1 02:19:53 2023: BS 3325 completed
Fri Dec  1 02:20:10 2023: BS 3326 completed
Fri Dec  1 02:20:26 2023: BS 3327 completed
Fri Dec  1 02:20:43 2023: BS 3328 completed
Fri Dec  1 02:20:59 2023: BS 3329 completed
Fri Dec  1 02:21:15 2023: BS 3330 completed
Fri Dec  1 02:21:32 2023: BS 3331 completed
Fri Dec  1 02:21:48 2023: BS 3332 completed
Fri Dec  1 02:22:05 2023: BS 3333 completed
Fri Dec  1 02:22:21 2023: BS 3334 completed
Fri Dec  1 02:22:37 2023: BS 3335 completed
Fri Dec  1 02:22:54 2023: BS 3336 completed
Fri Dec  1 02:23:10 2023: BS 3337 completed
Fri Dec  1 02:23:26 2023: BS 3338 completed
Fri Dec  1 02:23:43 2023: BS 3339 completed
Fri Dec  1 02:23:59 2023: BS 3340 completed
Fri Dec  1 02:24:16 2023: BS 3341 completed
Fri Dec  1 02:24:32 2023: BS 3342 completed
Fri Dec  1 02:24:48 2023: BS 3343 completed
Fri Dec  1 02:25:05 2023: BS 3344 completed
Fri Dec  1 02:25:21 2023: BS 3345 completed
Fri Dec  1 02:25:38 2023: BS 3346 completed
Fri Dec  1 02:25:54 2023: BS 3347 completed
Fri Dec  1 02:26:10 2023: BS 3348 completed
Fri Dec  1 02:26:27 2023: BS 3349 completed
Fri Dec  1 02:26:43 2023: BS 3350 completed
Fri Dec  1 02:27:00 2023: BS 3351 completed
Fri Dec  1 02:27:16 2023: BS 3352 completed
Fri Dec  1 02:27:32 2023: BS 3353 completed
Fri Dec  1 02:27:49 2023: BS 3354 completed
Fri Dec  1 02:28:05 2023: BS 3355 completed
Fri Dec  1 02:28:21 2023: BS 3356 completed
Fri Dec  1 02:28:38 2023: BS 3357 completed
Fri Dec  1 02:28:54 2023: BS 3358 completed
Fri Dec  1 02:29:11 2023: BS 3359 completed
Fri Dec  1 02:29:27 2023: BS 3360 completed
Fri Dec  1 02:29:43 2023: BS 3361 completed
Fri Dec  1 02:30:00 2023: BS 3362 completed
Fri Dec  1 02:30:16 2023: BS 3363 completed
Fri Dec  1 02:30:33 2023: BS 3364 completed
Fri Dec  1 02:30:49 2023: BS 3365 completed
Fri Dec  1 02:31:05 2023: BS 3366 completed
Fri Dec  1 02:31:22 2023: BS 3367 completed
Fri Dec  1 02:31:38 2023: BS 3368 completed
Fri Dec  1 02:31:55 2023: BS 3369 completed
Fri Dec  1 02:32:11 2023: BS 3370 completed
Fri Dec  1 02:32:27 2023: BS 3371 completed
Fri Dec  1 02:32:44 2023: BS 3372 completed
Fri Dec  1 02:33:00 2023: BS 3373 completed
Fri Dec  1 02:33:16 2023: BS 3374 completed
Fri Dec  1 02:33:33 2023: BS 3375 completed
Fri Dec  1 02:33:49 2023: BS 3376 completed
Fri Dec  1 02:34:06 2023: BS 3377 completed
Fri Dec  1 02:34:22 2023: BS 3378 completed
Fri Dec  1 02:34:38 2023: BS 3379 completed
Fri Dec  1 02:34:55 2023: BS 3380 completed
Fri Dec  1 02:35:11 2023: BS 3381 completed
Fri Dec  1 02:35:28 2023: BS 3382 completed
Fri Dec  1 02:35:44 2023: BS 3383 completed
Fri Dec  1 02:36:00 2023: BS 3384 completed
Fri Dec  1 02:36:17 2023: BS 3385 completed
Fri Dec  1 02:36:33 2023: BS 3386 completed
Fri Dec  1 02:36:50 2023: BS 3387 completed
Fri Dec  1 02:37:06 2023: BS 3388 completed
Fri Dec  1 02:37:22 2023: BS 3389 completed
Fri Dec  1 02:37:39 2023: BS 3390 completed
Fri Dec  1 02:37:55 2023: BS 3391 completed
Fri Dec  1 02:38:11 2023: BS 3392 completed
Fri Dec  1 02:38:28 2023: BS 3393 completed
Fri Dec  1 02:38:44 2023: BS 3394 completed
Fri Dec  1 02:39:01 2023: BS 3395 completed
Fri Dec  1 02:39:17 2023: BS 3396 completed
Fri Dec  1 02:39:33 2023: BS 3397 completed
Fri Dec  1 02:39:50 2023: BS 3398 completed
Fri Dec  1 02:40:06 2023: BS 3399 completed
Fri Dec  1 02:40:23 2023: BS 3400 completed
Fri Dec  1 02:40:39 2023: BS 3401 completed
Fri Dec  1 02:40:55 2023: BS 3402 completed
Fri Dec  1 02:41:12 2023: BS 3403 completed
Fri Dec  1 02:41:28 2023: BS 3404 completed
Fri Dec  1 02:41:45 2023: BS 3405 completed
Fri Dec  1 02:42:01 2023: BS 3406 completed
Fri Dec  1 02:42:17 2023: BS 3407 completed
Fri Dec  1 02:42:34 2023: BS 3408 completed
Fri Dec  1 02:42:50 2023: BS 3409 completed
Fri Dec  1 02:43:06 2023: BS 3410 completed
Fri Dec  1 02:43:23 2023: BS 3411 completed
Fri Dec  1 02:43:39 2023: BS 3412 completed
Fri Dec  1 02:43:56 2023: BS 3413 completed
Fri Dec  1 02:44:12 2023: BS 3414 completed
Fri Dec  1 02:44:28 2023: BS 3415 completed
Fri Dec  1 02:44:45 2023: BS 3416 completed
Fri Dec  1 02:45:01 2023: BS 3417 completed
Fri Dec  1 02:45:18 2023: BS 3418 completed
Fri Dec  1 02:45:34 2023: BS 3419 completed
Fri Dec  1 02:45:50 2023: BS 3420 completed
Fri Dec  1 02:46:07 2023: BS 3421 completed
Fri Dec  1 02:46:23 2023: BS 3422 completed
Fri Dec  1 02:46:40 2023: BS 3423 completed
Fri Dec  1 02:46:56 2023: BS 3424 completed
Fri Dec  1 02:47:12 2023: BS 3425 completed
Fri Dec  1 02:47:29 2023: BS 3426 completed
Fri Dec  1 02:47:45 2023: BS 3427 completed
Fri Dec  1 02:48:01 2023: BS 3428 completed
Fri Dec  1 02:48:18 2023: BS 3429 completed
Fri Dec  1 02:48:34 2023: BS 3430 completed
Fri Dec  1 02:48:51 2023: BS 3431 completed
Fri Dec  1 02:49:07 2023: BS 3432 completed
Fri Dec  1 02:49:23 2023: BS 3433 completed
Fri Dec  1 02:49:40 2023: BS 3434 completed
Fri Dec  1 02:49:56 2023: BS 3435 completed
Fri Dec  1 02:50:13 2023: BS 3436 completed
Fri Dec  1 02:50:29 2023: BS 3437 completed
Fri Dec  1 02:50:45 2023: BS 3438 completed
Fri Dec  1 02:51:02 2023: BS 3439 completed
Fri Dec  1 02:51:18 2023: BS 3440 completed
Fri Dec  1 02:51:35 2023: BS 3441 completed
Fri Dec  1 02:51:51 2023: BS 3442 completed
Fri Dec  1 02:52:07 2023: BS 3443 completed
Fri Dec  1 02:52:24 2023: BS 3444 completed
Fri Dec  1 02:52:40 2023: BS 3445 completed
Fri Dec  1 02:52:56 2023: BS 3446 completed
Fri Dec  1 02:53:13 2023: BS 3447 completed
Fri Dec  1 02:53:29 2023: BS 3448 completed
Fri Dec  1 02:53:46 2023: BS 3449 completed
Fri Dec  1 02:54:02 2023: BS 3450 completed
Fri Dec  1 02:54:18 2023: BS 3451 completed
Fri Dec  1 02:54:35 2023: BS 3452 completed
Fri Dec  1 02:54:51 2023: BS 3453 completed
Fri Dec  1 02:55:08 2023: BS 3454 completed
Fri Dec  1 02:55:24 2023: BS 3455 completed
Fri Dec  1 02:55:40 2023: BS 3456 completed
Fri Dec  1 02:55:57 2023: BS 3457 completed
Fri Dec  1 02:56:13 2023: BS 3458 completed
Fri Dec  1 02:56:30 2023: BS 3459 completed
Fri Dec  1 02:56:46 2023: BS 3460 completed
Fri Dec  1 02:57:02 2023: BS 3461 completed
Fri Dec  1 02:57:19 2023: BS 3462 completed
Fri Dec  1 02:57:35 2023: BS 3463 completed
Fri Dec  1 02:57:51 2023: BS 3464 completed
Fri Dec  1 02:58:08 2023: BS 3465 completed
Fri Dec  1 02:58:24 2023: BS 3466 completed
Fri Dec  1 02:58:41 2023: BS 3467 completed
Fri Dec  1 02:58:57 2023: BS 3468 completed
Fri Dec  1 02:59:13 2023: BS 3469 completed
Fri Dec  1 02:59:30 2023: BS 3470 completed
Fri Dec  1 02:59:46 2023: BS 3471 completed
Fri Dec  1 03:00:03 2023: BS 3472 completed
Fri Dec  1 03:00:19 2023: BS 3473 completed
Fri Dec  1 03:00:35 2023: BS 3474 completed
Fri Dec  1 03:00:52 2023: BS 3475 completed
Fri Dec  1 03:01:08 2023: BS 3476 completed
Fri Dec  1 03:01:25 2023: BS 3477 completed
Fri Dec  1 03:01:41 2023: BS 3478 completed
Fri Dec  1 03:01:57 2023: BS 3479 completed
Fri Dec  1 03:02:14 2023: BS 3480 completed
Fri Dec  1 03:02:30 2023: BS 3481 completed
Fri Dec  1 03:02:46 2023: BS 3482 completed
Fri Dec  1 03:03:03 2023: BS 3483 completed
Fri Dec  1 03:03:19 2023: BS 3484 completed
Fri Dec  1 03:03:36 2023: BS 3485 completed
Fri Dec  1 03:03:52 2023: BS 3486 completed
Fri Dec  1 03:04:08 2023: BS 3487 completed
Fri Dec  1 03:04:25 2023: BS 3488 completed
Fri Dec  1 03:04:41 2023: BS 3489 completed
Fri Dec  1 03:04:58 2023: BS 3490 completed
Fri Dec  1 03:05:14 2023: BS 3491 completed
Fri Dec  1 03:05:30 2023: BS 3492 completed
Fri Dec  1 03:05:47 2023: BS 3493 completed
Fri Dec  1 03:06:03 2023: BS 3494 completed
Fri Dec  1 03:06:20 2023: BS 3495 completed
Fri Dec  1 03:06:36 2023: BS 3496 completed
Fri Dec  1 03:06:52 2023: BS 3497 completed
Fri Dec  1 03:07:09 2023: BS 3498 completed
Fri Dec  1 03:07:25 2023: BS 3499 completed
Fri Dec  1 03:07:41 2023: BS 3500 completed
Fri Dec  1 03:07:58 2023: BS 3501 completed
Fri Dec  1 03:08:14 2023: BS 3502 completed
Fri Dec  1 03:08:31 2023: BS 3503 completed
Fri Dec  1 03:08:47 2023: BS 3504 completed
Fri Dec  1 03:09:03 2023: BS 3505 completed
Fri Dec  1 03:09:20 2023: BS 3506 completed
Fri Dec  1 03:09:36 2023: BS 3507 completed
Fri Dec  1 03:09:53 2023: BS 3508 completed
Fri Dec  1 03:10:09 2023: BS 3509 completed
Fri Dec  1 03:10:25 2023: BS 3510 completed
Fri Dec  1 03:10:42 2023: BS 3511 completed
Fri Dec  1 03:10:58 2023: BS 3512 completed
Fri Dec  1 03:11:15 2023: BS 3513 completed
Fri Dec  1 03:11:31 2023: BS 3514 completed
Fri Dec  1 03:11:47 2023: BS 3515 completed
Fri Dec  1 03:12:04 2023: BS 3516 completed
Fri Dec  1 03:12:20 2023: BS 3517 completed
Fri Dec  1 03:12:36 2023: BS 3518 completed
Fri Dec  1 03:12:53 2023: BS 3519 completed
Fri Dec  1 03:13:09 2023: BS 3520 completed
Fri Dec  1 03:13:26 2023: BS 3521 completed
Fri Dec  1 03:13:42 2023: BS 3522 completed
Fri Dec  1 03:13:58 2023: BS 3523 completed
Fri Dec  1 03:14:15 2023: BS 3524 completed
Fri Dec  1 03:14:31 2023: BS 3525 completed
Fri Dec  1 03:14:48 2023: BS 3526 completed
Fri Dec  1 03:15:04 2023: BS 3527 completed
Fri Dec  1 03:15:20 2023: BS 3528 completed
Fri Dec  1 03:15:37 2023: BS 3529 completed
Fri Dec  1 03:15:53 2023: BS 3530 completed
Fri Dec  1 03:16:10 2023: BS 3531 completed
Fri Dec  1 03:16:26 2023: BS 3532 completed
Fri Dec  1 03:16:42 2023: BS 3533 completed
Fri Dec  1 03:16:59 2023: BS 3534 completed
Fri Dec  1 03:17:15 2023: BS 3535 completed
Fri Dec  1 03:17:31 2023: BS 3536 completed
Fri Dec  1 03:17:48 2023: BS 3537 completed
Fri Dec  1 03:18:04 2023: BS 3538 completed
Fri Dec  1 03:18:21 2023: BS 3539 completed
Fri Dec  1 03:18:37 2023: BS 3540 completed
Fri Dec  1 03:18:53 2023: BS 3541 completed
Fri Dec  1 03:19:10 2023: BS 3542 completed
Fri Dec  1 03:19:26 2023: BS 3543 completed
Fri Dec  1 03:19:43 2023: BS 3544 completed
Fri Dec  1 03:19:59 2023: BS 3545 completed
Fri Dec  1 03:20:15 2023: BS 3546 completed
Fri Dec  1 03:20:32 2023: BS 3547 completed
Fri Dec  1 03:20:48 2023: BS 3548 completed
Fri Dec  1 03:21:05 2023: BS 3549 completed
Fri Dec  1 03:21:21 2023: BS 3550 completed
Fri Dec  1 03:21:37 2023: BS 3551 completed
Fri Dec  1 03:21:54 2023: BS 3552 completed
Fri Dec  1 03:22:10 2023: BS 3553 completed
Fri Dec  1 03:22:26 2023: BS 3554 completed
Fri Dec  1 03:22:43 2023: BS 3555 completed
Fri Dec  1 03:22:59 2023: BS 3556 completed
Fri Dec  1 03:23:16 2023: BS 3557 completed
Fri Dec  1 03:23:32 2023: BS 3558 completed
Fri Dec  1 03:23:48 2023: BS 3559 completed
Fri Dec  1 03:24:05 2023: BS 3560 completed
Fri Dec  1 03:24:21 2023: BS 3561 completed
Fri Dec  1 03:24:38 2023: BS 3562 completed
Fri Dec  1 03:24:54 2023: BS 3563 completed
Fri Dec  1 03:25:10 2023: BS 3564 completed
Fri Dec  1 03:25:27 2023: BS 3565 completed
Fri Dec  1 03:25:43 2023: BS 3566 completed
Fri Dec  1 03:26:00 2023: BS 3567 completed
Fri Dec  1 03:26:16 2023: BS 3568 completed
Fri Dec  1 03:26:32 2023: BS 3569 completed
Fri Dec  1 03:26:49 2023: BS 3570 completed
Fri Dec  1 03:27:05 2023: BS 3571 completed
Fri Dec  1 03:27:21 2023: BS 3572 completed
Fri Dec  1 03:27:38 2023: BS 3573 completed
Fri Dec  1 03:27:54 2023: BS 3574 completed
Fri Dec  1 03:28:11 2023: BS 3575 completed
Fri Dec  1 03:28:27 2023: BS 3576 completed
Fri Dec  1 03:28:43 2023: BS 3577 completed
Fri Dec  1 03:29:00 2023: BS 3578 completed
Fri Dec  1 03:29:16 2023: BS 3579 completed
Fri Dec  1 03:29:33 2023: BS 3580 completed
Fri Dec  1 03:29:49 2023: BS 3581 completed
Fri Dec  1 03:30:05 2023: BS 3582 completed
Fri Dec  1 03:30:22 2023: BS 3583 completed
Fri Dec  1 03:30:38 2023: BS 3584 completed
Fri Dec  1 03:30:55 2023: BS 3585 completed
Fri Dec  1 03:31:11 2023: BS 3586 completed
Fri Dec  1 03:31:27 2023: BS 3587 completed
Fri Dec  1 03:31:44 2023: BS 3588 completed
Fri Dec  1 03:32:00 2023: BS 3589 completed
Fri Dec  1 03:32:16 2023: BS 3590 completed
Fri Dec  1 03:32:33 2023: BS 3591 completed
Fri Dec  1 03:32:49 2023: BS 3592 completed
Fri Dec  1 03:33:06 2023: BS 3593 completed
Fri Dec  1 03:33:22 2023: BS 3594 completed
Fri Dec  1 03:33:38 2023: BS 3595 completed
Fri Dec  1 03:33:55 2023: BS 3596 completed
Fri Dec  1 03:34:11 2023: BS 3597 completed
Fri Dec  1 03:34:28 2023: BS 3598 completed
Fri Dec  1 03:34:44 2023: BS 3599 completed
Fri Dec  1 03:35:00 2023: BS 3600 completed
Fri Dec  1 03:35:17 2023: BS 3601 completed
Fri Dec  1 03:35:33 2023: BS 3602 completed
Fri Dec  1 03:35:50 2023: BS 3603 completed
Fri Dec  1 03:36:06 2023: BS 3604 completed
Fri Dec  1 03:36:22 2023: BS 3605 completed
Fri Dec  1 03:36:39 2023: BS 3606 completed
Fri Dec  1 03:36:55 2023: BS 3607 completed
Fri Dec  1 03:37:11 2023: BS 3608 completed
Fri Dec  1 03:37:28 2023: BS 3609 completed
Fri Dec  1 03:37:44 2023: BS 3610 completed
Fri Dec  1 03:38:01 2023: BS 3611 completed
Fri Dec  1 03:38:17 2023: BS 3612 completed
Fri Dec  1 03:38:33 2023: BS 3613 completed
Fri Dec  1 03:38:50 2023: BS 3614 completed
Fri Dec  1 03:39:06 2023: BS 3615 completed
Fri Dec  1 03:39:23 2023: BS 3616 completed
Fri Dec  1 03:39:39 2023: BS 3617 completed
Fri Dec  1 03:39:55 2023: BS 3618 completed
Fri Dec  1 03:40:12 2023: BS 3619 completed
Fri Dec  1 03:40:28 2023: BS 3620 completed
Fri Dec  1 03:40:45 2023: BS 3621 completed
Fri Dec  1 03:41:01 2023: BS 3622 completed
Fri Dec  1 03:41:17 2023: BS 3623 completed
Fri Dec  1 03:41:34 2023: BS 3624 completed
Fri Dec  1 03:41:50 2023: BS 3625 completed
Fri Dec  1 03:42:06 2023: BS 3626 completed
Fri Dec  1 03:42:23 2023: BS 3627 completed
Fri Dec  1 03:42:39 2023: BS 3628 completed
Fri Dec  1 03:42:56 2023: BS 3629 completed
Fri Dec  1 03:43:12 2023: BS 3630 completed
Fri Dec  1 03:43:28 2023: BS 3631 completed
Fri Dec  1 03:43:45 2023: BS 3632 completed
Fri Dec  1 03:44:01 2023: BS 3633 completed
Fri Dec  1 03:44:18 2023: BS 3634 completed
Fri Dec  1 03:44:34 2023: BS 3635 completed
Fri Dec  1 03:44:50 2023: BS 3636 completed
Fri Dec  1 03:45:07 2023: BS 3637 completed
Fri Dec  1 03:45:23 2023: BS 3638 completed
Fri Dec  1 03:45:40 2023: BS 3639 completed
Fri Dec  1 03:45:56 2023: BS 3640 completed
Fri Dec  1 03:46:12 2023: BS 3641 completed
Fri Dec  1 03:46:29 2023: BS 3642 completed
Fri Dec  1 03:46:45 2023: BS 3643 completed
Fri Dec  1 03:47:01 2023: BS 3644 completed
Fri Dec  1 03:47:18 2023: BS 3645 completed
Fri Dec  1 03:47:34 2023: BS 3646 completed
Fri Dec  1 03:47:51 2023: BS 3647 completed
Fri Dec  1 03:48:07 2023: BS 3648 completed
Fri Dec  1 03:48:23 2023: BS 3649 completed
Fri Dec  1 03:48:40 2023: BS 3650 completed
Fri Dec  1 03:48:56 2023: BS 3651 completed
Fri Dec  1 03:49:13 2023: BS 3652 completed
Fri Dec  1 03:49:29 2023: BS 3653 completed
Fri Dec  1 03:49:45 2023: BS 3654 completed
Fri Dec  1 03:50:02 2023: BS 3655 completed
Fri Dec  1 03:50:18 2023: BS 3656 completed
Fri Dec  1 03:50:35 2023: BS 3657 completed
Fri Dec  1 03:50:51 2023: BS 3658 completed
Fri Dec  1 03:51:07 2023: BS 3659 completed
Fri Dec  1 03:51:24 2023: BS 3660 completed
Fri Dec  1 03:51:40 2023: BS 3661 completed
Fri Dec  1 03:51:56 2023: BS 3662 completed
Fri Dec  1 03:52:13 2023: BS 3663 completed
Fri Dec  1 03:52:29 2023: BS 3664 completed
Fri Dec  1 03:52:46 2023: BS 3665 completed
Fri Dec  1 03:53:02 2023: BS 3666 completed
Fri Dec  1 03:53:18 2023: BS 3667 completed
Fri Dec  1 03:53:35 2023: BS 3668 completed
Fri Dec  1 03:53:51 2023: BS 3669 completed
Fri Dec  1 03:54:08 2023: BS 3670 completed
Fri Dec  1 03:54:24 2023: BS 3671 completed
Fri Dec  1 03:54:40 2023: BS 3672 completed
Fri Dec  1 03:54:57 2023: BS 3673 completed
Fri Dec  1 03:55:13 2023: BS 3674 completed
Fri Dec  1 03:55:30 2023: BS 3675 completed
Fri Dec  1 03:55:46 2023: BS 3676 completed
Fri Dec  1 03:56:02 2023: BS 3677 completed
Fri Dec  1 03:56:19 2023: BS 3678 completed
Fri Dec  1 03:56:35 2023: BS 3679 completed
Fri Dec  1 03:56:51 2023: BS 3680 completed
Fri Dec  1 03:57:08 2023: BS 3681 completed
Fri Dec  1 03:57:24 2023: BS 3682 completed
Fri Dec  1 03:57:41 2023: BS 3683 completed
Fri Dec  1 03:57:57 2023: BS 3684 completed
Fri Dec  1 03:58:13 2023: BS 3685 completed
Fri Dec  1 03:58:30 2023: BS 3686 completed
Fri Dec  1 03:58:46 2023: BS 3687 completed
Fri Dec  1 03:59:03 2023: BS 3688 completed
Fri Dec  1 03:59:19 2023: BS 3689 completed
Fri Dec  1 03:59:35 2023: BS 3690 completed
Fri Dec  1 03:59:52 2023: BS 3691 completed
Fri Dec  1 04:00:08 2023: BS 3692 completed
Fri Dec  1 04:00:25 2023: BS 3693 completed
Fri Dec  1 04:00:41 2023: BS 3694 completed
Fri Dec  1 04:00:57 2023: BS 3695 completed
Fri Dec  1 04:01:14 2023: BS 3696 completed
Fri Dec  1 04:01:30 2023: BS 3697 completed
Fri Dec  1 04:01:46 2023: BS 3698 completed
Fri Dec  1 04:02:03 2023: BS 3699 completed
Fri Dec  1 04:02:19 2023: BS 3700 completed
Fri Dec  1 04:02:36 2023: BS 3701 completed
Fri Dec  1 04:02:52 2023: BS 3702 completed
Fri Dec  1 04:03:08 2023: BS 3703 completed
Fri Dec  1 04:03:25 2023: BS 3704 completed
Fri Dec  1 04:03:41 2023: BS 3705 completed
Fri Dec  1 04:03:58 2023: BS 3706 completed
Fri Dec  1 04:04:14 2023: BS 3707 completed
Fri Dec  1 04:04:30 2023: BS 3708 completed
Fri Dec  1 04:04:47 2023: BS 3709 completed
Fri Dec  1 04:05:03 2023: BS 3710 completed
Fri Dec  1 04:05:20 2023: BS 3711 completed
Fri Dec  1 04:05:36 2023: BS 3712 completed
Fri Dec  1 04:05:52 2023: BS 3713 completed
Fri Dec  1 04:06:09 2023: BS 3714 completed
Fri Dec  1 04:06:25 2023: BS 3715 completed
Fri Dec  1 04:06:41 2023: BS 3716 completed
Fri Dec  1 04:06:58 2023: BS 3717 completed
Fri Dec  1 04:07:14 2023: BS 3718 completed
Fri Dec  1 04:07:31 2023: BS 3719 completed
Fri Dec  1 04:07:47 2023: BS 3720 completed
Fri Dec  1 04:08:03 2023: BS 3721 completed
Fri Dec  1 04:08:20 2023: BS 3722 completed
Fri Dec  1 04:08:36 2023: BS 3723 completed
Fri Dec  1 04:08:53 2023: BS 3724 completed
Fri Dec  1 04:09:09 2023: BS 3725 completed
Fri Dec  1 04:09:25 2023: BS 3726 completed
Fri Dec  1 04:09:42 2023: BS 3727 completed
Fri Dec  1 04:09:58 2023: BS 3728 completed
Fri Dec  1 04:10:15 2023: BS 3729 completed
Fri Dec  1 04:10:31 2023: BS 3730 completed
Fri Dec  1 04:10:47 2023: BS 3731 completed
Fri Dec  1 04:11:04 2023: BS 3732 completed
Fri Dec  1 04:11:20 2023: BS 3733 completed
Fri Dec  1 04:11:36 2023: BS 3734 completed
Fri Dec  1 04:11:53 2023: BS 3735 completed
Fri Dec  1 04:12:09 2023: BS 3736 completed
Fri Dec  1 04:12:26 2023: BS 3737 completed
Fri Dec  1 04:12:42 2023: BS 3738 completed
Fri Dec  1 04:12:58 2023: BS 3739 completed
Fri Dec  1 04:13:15 2023: BS 3740 completed
Fri Dec  1 04:13:31 2023: BS 3741 completed
Fri Dec  1 04:13:48 2023: BS 3742 completed
Fri Dec  1 04:14:04 2023: BS 3743 completed
Fri Dec  1 04:14:20 2023: BS 3744 completed
Fri Dec  1 04:14:37 2023: BS 3745 completed
Fri Dec  1 04:14:53 2023: BS 3746 completed
Fri Dec  1 04:15:10 2023: BS 3747 completed
Fri Dec  1 04:15:26 2023: BS 3748 completed
Fri Dec  1 04:15:42 2023: BS 3749 completed
Fri Dec  1 04:15:59 2023: BS 3750 completed
Fri Dec  1 04:16:15 2023: BS 3751 completed
Fri Dec  1 04:16:31 2023: BS 3752 completed
Fri Dec  1 04:16:48 2023: BS 3753 completed
Fri Dec  1 04:17:04 2023: BS 3754 completed
Fri Dec  1 04:17:21 2023: BS 3755 completed
Fri Dec  1 04:17:37 2023: BS 3756 completed
Fri Dec  1 04:17:53 2023: BS 3757 completed
Fri Dec  1 04:18:10 2023: BS 3758 completed
Fri Dec  1 04:18:26 2023: BS 3759 completed
Fri Dec  1 04:18:43 2023: BS 3760 completed
Fri Dec  1 04:18:59 2023: BS 3761 completed
Fri Dec  1 04:19:15 2023: BS 3762 completed
Fri Dec  1 04:19:32 2023: BS 3763 completed
Fri Dec  1 04:19:48 2023: BS 3764 completed
Fri Dec  1 04:20:05 2023: BS 3765 completed
Fri Dec  1 04:20:21 2023: BS 3766 completed
Fri Dec  1 04:20:37 2023: BS 3767 completed
Fri Dec  1 04:20:54 2023: BS 3768 completed
Fri Dec  1 04:21:10 2023: BS 3769 completed
Fri Dec  1 04:21:26 2023: BS 3770 completed
Fri Dec  1 04:21:43 2023: BS 3771 completed
Fri Dec  1 04:21:59 2023: BS 3772 completed
Fri Dec  1 04:22:16 2023: BS 3773 completed
Fri Dec  1 04:22:32 2023: BS 3774 completed
Fri Dec  1 04:22:48 2023: BS 3775 completed
Fri Dec  1 04:23:05 2023: BS 3776 completed
Fri Dec  1 04:23:21 2023: BS 3777 completed
Fri Dec  1 04:23:38 2023: BS 3778 completed
Fri Dec  1 04:23:54 2023: BS 3779 completed
Fri Dec  1 04:24:10 2023: BS 3780 completed
Fri Dec  1 04:24:27 2023: BS 3781 completed
Fri Dec  1 04:24:43 2023: BS 3782 completed
Fri Dec  1 04:25:00 2023: BS 3783 completed
Fri Dec  1 04:25:16 2023: BS 3784 completed
Fri Dec  1 04:25:32 2023: BS 3785 completed
Fri Dec  1 04:25:49 2023: BS 3786 completed
Fri Dec  1 04:26:05 2023: BS 3787 completed
Fri Dec  1 04:26:21 2023: BS 3788 completed
Fri Dec  1 04:26:38 2023: BS 3789 completed
Fri Dec  1 04:26:54 2023: BS 3790 completed
Fri Dec  1 04:27:11 2023: BS 3791 completed
Fri Dec  1 04:27:27 2023: BS 3792 completed
Fri Dec  1 04:27:43 2023: BS 3793 completed
Fri Dec  1 04:28:00 2023: BS 3794 completed
Fri Dec  1 04:28:16 2023: BS 3795 completed
Fri Dec  1 04:28:33 2023: BS 3796 completed
Fri Dec  1 04:28:49 2023: BS 3797 completed
Fri Dec  1 04:29:05 2023: BS 3798 completed
Fri Dec  1 04:29:22 2023: BS 3799 completed
Fri Dec  1 04:29:38 2023: BS 3800 completed
Fri Dec  1 04:29:55 2023: BS 3801 completed
Fri Dec  1 04:30:11 2023: BS 3802 completed
Fri Dec  1 04:30:27 2023: BS 3803 completed
Fri Dec  1 04:30:44 2023: BS 3804 completed
Fri Dec  1 04:31:00 2023: BS 3805 completed
Fri Dec  1 04:31:16 2023: BS 3806 completed
Fri Dec  1 04:31:33 2023: BS 3807 completed
Fri Dec  1 04:31:49 2023: BS 3808 completed
Fri Dec  1 04:32:06 2023: BS 3809 completed
Fri Dec  1 04:32:22 2023: BS 3810 completed
Fri Dec  1 04:32:38 2023: BS 3811 completed
Fri Dec  1 04:32:55 2023: BS 3812 completed
Fri Dec  1 04:33:11 2023: BS 3813 completed
Fri Dec  1 04:33:28 2023: BS 3814 completed
Fri Dec  1 04:33:44 2023: BS 3815 completed
Fri Dec  1 04:34:00 2023: BS 3816 completed
Fri Dec  1 04:34:17 2023: BS 3817 completed
Fri Dec  1 04:34:33 2023: BS 3818 completed
Fri Dec  1 04:34:50 2023: BS 3819 completed
Fri Dec  1 04:35:06 2023: BS 3820 completed
Fri Dec  1 04:35:22 2023: BS 3821 completed
Fri Dec  1 04:35:39 2023: BS 3822 completed
Fri Dec  1 04:35:55 2023: BS 3823 completed
Fri Dec  1 04:36:11 2023: BS 3824 completed
Fri Dec  1 04:36:28 2023: BS 3825 completed
Fri Dec  1 04:36:44 2023: BS 3826 completed
Fri Dec  1 04:37:01 2023: BS 3827 completed
Fri Dec  1 04:37:17 2023: BS 3828 completed
Fri Dec  1 04:37:33 2023: BS 3829 completed
Fri Dec  1 04:37:50 2023: BS 3830 completed
Fri Dec  1 04:38:06 2023: BS 3831 completed
Fri Dec  1 04:38:23 2023: BS 3832 completed
Fri Dec  1 04:38:39 2023: BS 3833 completed
Fri Dec  1 04:38:55 2023: BS 3834 completed
Fri Dec  1 04:39:12 2023: BS 3835 completed
Fri Dec  1 04:39:28 2023: BS 3836 completed
Fri Dec  1 04:39:45 2023: BS 3837 completed
Fri Dec  1 04:40:01 2023: BS 3838 completed
Fri Dec  1 04:40:17 2023: BS 3839 completed
Fri Dec  1 04:40:34 2023: BS 3840 completed
Fri Dec  1 04:40:50 2023: BS 3841 completed
Fri Dec  1 04:41:06 2023: BS 3842 completed
Fri Dec  1 04:41:23 2023: BS 3843 completed
Fri Dec  1 04:41:39 2023: BS 3844 completed
Fri Dec  1 04:41:56 2023: BS 3845 completed
Fri Dec  1 04:42:12 2023: BS 3846 completed
Fri Dec  1 04:42:28 2023: BS 3847 completed
Fri Dec  1 04:42:45 2023: BS 3848 completed
Fri Dec  1 04:43:01 2023: BS 3849 completed
Fri Dec  1 04:43:18 2023: BS 3850 completed
Fri Dec  1 04:43:34 2023: BS 3851 completed
Fri Dec  1 04:43:50 2023: BS 3852 completed
Fri Dec  1 04:44:07 2023: BS 3853 completed
Fri Dec  1 04:44:23 2023: BS 3854 completed
Fri Dec  1 04:44:40 2023: BS 3855 completed
Fri Dec  1 04:44:56 2023: BS 3856 completed
Fri Dec  1 04:45:12 2023: BS 3857 completed
Fri Dec  1 04:45:29 2023: BS 3858 completed
Fri Dec  1 04:45:45 2023: BS 3859 completed
Fri Dec  1 04:46:01 2023: BS 3860 completed
Fri Dec  1 04:46:18 2023: BS 3861 completed
Fri Dec  1 04:46:34 2023: BS 3862 completed
Fri Dec  1 04:46:51 2023: BS 3863 completed
Fri Dec  1 04:47:07 2023: BS 3864 completed
Fri Dec  1 04:47:23 2023: BS 3865 completed
Fri Dec  1 04:47:40 2023: BS 3866 completed
Fri Dec  1 04:47:56 2023: BS 3867 completed
Fri Dec  1 04:48:13 2023: BS 3868 completed
Fri Dec  1 04:48:29 2023: BS 3869 completed
Fri Dec  1 04:48:45 2023: BS 3870 completed
Fri Dec  1 04:49:02 2023: BS 3871 completed
Fri Dec  1 04:49:18 2023: BS 3872 completed
Fri Dec  1 04:49:35 2023: BS 3873 completed
Fri Dec  1 04:49:51 2023: BS 3874 completed
Fri Dec  1 04:50:07 2023: BS 3875 completed
Fri Dec  1 04:50:24 2023: BS 3876 completed
Fri Dec  1 04:50:40 2023: BS 3877 completed
Fri Dec  1 04:50:56 2023: BS 3878 completed
Fri Dec  1 04:51:13 2023: BS 3879 completed
Fri Dec  1 04:51:29 2023: BS 3880 completed
Fri Dec  1 04:51:46 2023: BS 3881 completed
Fri Dec  1 04:52:02 2023: BS 3882 completed
Fri Dec  1 04:52:18 2023: BS 3883 completed
Fri Dec  1 04:52:35 2023: BS 3884 completed
Fri Dec  1 04:52:51 2023: BS 3885 completed
Fri Dec  1 04:53:08 2023: BS 3886 completed
Fri Dec  1 04:53:24 2023: BS 3887 completed
Fri Dec  1 04:53:40 2023: BS 3888 completed
Fri Dec  1 04:53:57 2023: BS 3889 completed
Fri Dec  1 04:54:13 2023: BS 3890 completed
Fri Dec  1 04:54:30 2023: BS 3891 completed
Fri Dec  1 04:54:46 2023: BS 3892 completed
Fri Dec  1 04:55:02 2023: BS 3893 completed
Fri Dec  1 04:55:19 2023: BS 3894 completed
Fri Dec  1 04:55:35 2023: BS 3895 completed
Fri Dec  1 04:55:51 2023: BS 3896 completed
Fri Dec  1 04:56:08 2023: BS 3897 completed
Fri Dec  1 04:56:24 2023: BS 3898 completed
Fri Dec  1 04:56:41 2023: BS 3899 completed
Fri Dec  1 04:56:57 2023: BS 3900 completed
Fri Dec  1 04:57:13 2023: BS 3901 completed
Fri Dec  1 04:57:30 2023: BS 3902 completed
Fri Dec  1 04:57:46 2023: BS 3903 completed
Fri Dec  1 04:58:03 2023: BS 3904 completed
Fri Dec  1 04:58:19 2023: BS 3905 completed
Fri Dec  1 04:58:35 2023: BS 3906 completed
Fri Dec  1 04:58:52 2023: BS 3907 completed
Fri Dec  1 04:59:08 2023: BS 3908 completed
Fri Dec  1 04:59:25 2023: BS 3909 completed
Fri Dec  1 04:59:41 2023: BS 3910 completed
Fri Dec  1 04:59:57 2023: BS 3911 completed
Fri Dec  1 05:00:14 2023: BS 3912 completed
Fri Dec  1 05:00:30 2023: BS 3913 completed
Fri Dec  1 05:00:46 2023: BS 3914 completed
Fri Dec  1 05:01:03 2023: BS 3915 completed
Fri Dec  1 05:01:19 2023: BS 3916 completed
Fri Dec  1 05:01:36 2023: BS 3917 completed
Fri Dec  1 05:01:52 2023: BS 3918 completed
Fri Dec  1 05:02:08 2023: BS 3919 completed
Fri Dec  1 05:02:25 2023: BS 3920 completed
Fri Dec  1 05:02:41 2023: BS 3921 completed
Fri Dec  1 05:02:58 2023: BS 3922 completed
Fri Dec  1 05:03:14 2023: BS 3923 completed
Fri Dec  1 05:03:30 2023: BS 3924 completed
Fri Dec  1 05:03:47 2023: BS 3925 completed
Fri Dec  1 05:04:03 2023: BS 3926 completed
Fri Dec  1 05:04:20 2023: BS 3927 completed
Fri Dec  1 05:04:36 2023: BS 3928 completed
Fri Dec  1 05:04:52 2023: BS 3929 completed
Fri Dec  1 05:05:09 2023: BS 3930 completed
Fri Dec  1 05:05:25 2023: BS 3931 completed
Fri Dec  1 05:05:41 2023: BS 3932 completed
Fri Dec  1 05:05:58 2023: BS 3933 completed
Fri Dec  1 05:06:14 2023: BS 3934 completed
Fri Dec  1 05:06:31 2023: BS 3935 completed
Fri Dec  1 05:06:47 2023: BS 3936 completed
Fri Dec  1 05:07:03 2023: BS 3937 completed
Fri Dec  1 05:07:20 2023: BS 3938 completed
Fri Dec  1 05:07:36 2023: BS 3939 completed
Fri Dec  1 05:07:53 2023: BS 3940 completed
Fri Dec  1 05:08:09 2023: BS 3941 completed
Fri Dec  1 05:08:25 2023: BS 3942 completed
Fri Dec  1 05:08:42 2023: BS 3943 completed
Fri Dec  1 05:08:58 2023: BS 3944 completed
Fri Dec  1 05:09:15 2023: BS 3945 completed
Fri Dec  1 05:09:31 2023: BS 3946 completed
Fri Dec  1 05:09:47 2023: BS 3947 completed
Fri Dec  1 05:10:04 2023: BS 3948 completed
Fri Dec  1 05:10:20 2023: BS 3949 completed
Fri Dec  1 05:10:36 2023: BS 3950 completed
Fri Dec  1 05:10:53 2023: BS 3951 completed
Fri Dec  1 05:11:09 2023: BS 3952 completed
Fri Dec  1 05:11:26 2023: BS 3953 completed
Fri Dec  1 05:11:42 2023: BS 3954 completed
Fri Dec  1 05:11:58 2023: BS 3955 completed
Fri Dec  1 05:12:15 2023: BS 3956 completed
Fri Dec  1 05:12:31 2023: BS 3957 completed
Fri Dec  1 05:12:48 2023: BS 3958 completed
Fri Dec  1 05:13:04 2023: BS 3959 completed
Fri Dec  1 05:13:20 2023: BS 3960 completed
Fri Dec  1 05:13:37 2023: BS 3961 completed
Fri Dec  1 05:13:53 2023: BS 3962 completed
Fri Dec  1 05:14:10 2023: BS 3963 completed
Fri Dec  1 05:14:26 2023: BS 3964 completed
Fri Dec  1 05:14:42 2023: BS 3965 completed
Fri Dec  1 05:14:59 2023: BS 3966 completed
Fri Dec  1 05:15:15 2023: BS 3967 completed
Fri Dec  1 05:15:31 2023: BS 3968 completed
Fri Dec  1 05:15:48 2023: BS 3969 completed
Fri Dec  1 05:16:04 2023: BS 3970 completed
Fri Dec  1 05:16:21 2023: BS 3971 completed
Fri Dec  1 05:16:37 2023: BS 3972 completed
Fri Dec  1 05:16:53 2023: BS 3973 completed
Fri Dec  1 05:17:10 2023: BS 3974 completed
Fri Dec  1 05:17:26 2023: BS 3975 completed
Fri Dec  1 05:17:43 2023: BS 3976 completed
Fri Dec  1 05:17:59 2023: BS 3977 completed
Fri Dec  1 05:18:15 2023: BS 3978 completed
Fri Dec  1 05:18:32 2023: BS 3979 completed
Fri Dec  1 05:18:48 2023: BS 3980 completed
Fri Dec  1 05:19:05 2023: BS 3981 completed
Fri Dec  1 05:19:21 2023: BS 3982 completed
Fri Dec  1 05:19:37 2023: BS 3983 completed
Fri Dec  1 05:19:54 2023: BS 3984 completed
Fri Dec  1 05:20:10 2023: BS 3985 completed
Fri Dec  1 05:20:26 2023: BS 3986 completed
Fri Dec  1 05:20:43 2023: BS 3987 completed
Fri Dec  1 05:20:59 2023: BS 3988 completed
Fri Dec  1 05:21:16 2023: BS 3989 completed
Fri Dec  1 05:21:32 2023: BS 3990 completed
Fri Dec  1 05:21:48 2023: BS 3991 completed
Fri Dec  1 05:22:05 2023: BS 3992 completed
Fri Dec  1 05:22:21 2023: BS 3993 completed
Fri Dec  1 05:22:38 2023: BS 3994 completed
Fri Dec  1 05:22:54 2023: BS 3995 completed
Fri Dec  1 05:23:10 2023: BS 3996 completed
Fri Dec  1 05:23:27 2023: BS 3997 completed
Fri Dec  1 05:23:43 2023: BS 3998 completed
Fri Dec  1 05:24:00 2023: BS 3999 completed
Fri Dec  1 05:24:16 2023: BS 4000 completed
Fri Dec  1 05:24:32 2023: BS 4001 completed
Fri Dec  1 05:24:49 2023: BS 4002 completed
Fri Dec  1 05:25:05 2023: BS 4003 completed
Fri Dec  1 05:25:21 2023: BS 4004 completed
Fri Dec  1 05:25:38 2023: BS 4005 completed
Fri Dec  1 05:25:54 2023: BS 4006 completed
Fri Dec  1 05:26:11 2023: BS 4007 completed
Fri Dec  1 05:26:27 2023: BS 4008 completed
Fri Dec  1 05:26:43 2023: BS 4009 completed
Fri Dec  1 05:27:00 2023: BS 4010 completed
Fri Dec  1 05:27:16 2023: BS 4011 completed
Fri Dec  1 05:27:33 2023: BS 4012 completed
Fri Dec  1 05:27:49 2023: BS 4013 completed
Fri Dec  1 05:28:05 2023: BS 4014 completed
Fri Dec  1 05:28:22 2023: BS 4015 completed
Fri Dec  1 05:28:38 2023: BS 4016 completed
Fri Dec  1 05:28:55 2023: BS 4017 completed
Fri Dec  1 05:29:11 2023: BS 4018 completed
Fri Dec  1 05:29:27 2023: BS 4019 completed
Fri Dec  1 05:29:44 2023: BS 4020 completed
Fri Dec  1 05:30:00 2023: BS 4021 completed
Fri Dec  1 05:30:16 2023: BS 4022 completed
Fri Dec  1 05:30:33 2023: BS 4023 completed
Fri Dec  1 05:30:49 2023: BS 4024 completed
Fri Dec  1 05:31:06 2023: BS 4025 completed
Fri Dec  1 05:31:22 2023: BS 4026 completed
Fri Dec  1 05:31:38 2023: BS 4027 completed
Fri Dec  1 05:31:55 2023: BS 4028 completed
Fri Dec  1 05:32:11 2023: BS 4029 completed
Fri Dec  1 05:32:28 2023: BS 4030 completed
Fri Dec  1 05:32:44 2023: BS 4031 completed
Fri Dec  1 05:33:00 2023: BS 4032 completed
Fri Dec  1 05:33:17 2023: BS 4033 completed
Fri Dec  1 05:33:33 2023: BS 4034 completed
Fri Dec  1 05:33:50 2023: BS 4035 completed
Fri Dec  1 05:34:06 2023: BS 4036 completed
Fri Dec  1 05:34:22 2023: BS 4037 completed
Fri Dec  1 05:34:39 2023: BS 4038 completed
Fri Dec  1 05:34:55 2023: BS 4039 completed
Fri Dec  1 05:35:11 2023: BS 4040 completed
Fri Dec  1 05:35:28 2023: BS 4041 completed
Fri Dec  1 05:35:44 2023: BS 4042 completed
Fri Dec  1 05:36:01 2023: BS 4043 completed
Fri Dec  1 05:36:17 2023: BS 4044 completed
Fri Dec  1 05:36:33 2023: BS 4045 completed
Fri Dec  1 05:36:50 2023: BS 4046 completed
Fri Dec  1 05:37:06 2023: BS 4047 completed
Fri Dec  1 05:37:23 2023: BS 4048 completed
Fri Dec  1 05:37:39 2023: BS 4049 completed
Fri Dec  1 05:37:55 2023: BS 4050 completed
Fri Dec  1 05:38:12 2023: BS 4051 completed
Fri Dec  1 05:38:28 2023: BS 4052 completed
Fri Dec  1 05:38:45 2023: BS 4053 completed
Fri Dec  1 05:39:01 2023: BS 4054 completed
Fri Dec  1 05:39:17 2023: BS 4055 completed
Fri Dec  1 05:39:34 2023: BS 4056 completed
Fri Dec  1 05:39:50 2023: BS 4057 completed
Fri Dec  1 05:40:06 2023: BS 4058 completed
Fri Dec  1 05:40:23 2023: BS 4059 completed
Fri Dec  1 05:40:39 2023: BS 4060 completed
Fri Dec  1 05:40:56 2023: BS 4061 completed
Fri Dec  1 05:41:12 2023: BS 4062 completed
Fri Dec  1 05:41:28 2023: BS 4063 completed
Fri Dec  1 05:41:45 2023: BS 4064 completed
Fri Dec  1 05:42:01 2023: BS 4065 completed
Fri Dec  1 05:42:18 2023: BS 4066 completed
Fri Dec  1 05:42:34 2023: BS 4067 completed
Fri Dec  1 05:42:50 2023: BS 4068 completed
Fri Dec  1 05:43:07 2023: BS 4069 completed
Fri Dec  1 05:43:23 2023: BS 4070 completed
Fri Dec  1 05:43:40 2023: BS 4071 completed
Fri Dec  1 05:43:56 2023: BS 4072 completed
Fri Dec  1 05:44:12 2023: BS 4073 completed
Fri Dec  1 05:44:29 2023: BS 4074 completed
Fri Dec  1 05:44:45 2023: BS 4075 completed
Fri Dec  1 05:45:01 2023: BS 4076 completed
Fri Dec  1 05:45:18 2023: BS 4077 completed
Fri Dec  1 05:45:34 2023: BS 4078 completed
Fri Dec  1 05:45:51 2023: BS 4079 completed
Fri Dec  1 05:46:07 2023: BS 4080 completed
Fri Dec  1 05:46:23 2023: BS 4081 completed
Fri Dec  1 05:46:40 2023: BS 4082 completed
Fri Dec  1 05:46:56 2023: BS 4083 completed
Fri Dec  1 05:47:13 2023: BS 4084 completed
Fri Dec  1 05:47:29 2023: BS 4085 completed
Fri Dec  1 05:47:45 2023: BS 4086 completed
Fri Dec  1 05:48:02 2023: BS 4087 completed
Fri Dec  1 05:48:18 2023: BS 4088 completed
Fri Dec  1 05:48:35 2023: BS 4089 completed
Fri Dec  1 05:48:51 2023: BS 4090 completed
Fri Dec  1 05:49:07 2023: BS 4091 completed
Fri Dec  1 05:49:24 2023: BS 4092 completed
Fri Dec  1 05:49:40 2023: BS 4093 completed
Fri Dec  1 05:49:56 2023: BS 4094 completed
Fri Dec  1 05:50:13 2023: BS 4095 completed
Fri Dec  1 05:50:29 2023: BS 4096 completed
Fri Dec  1 05:50:46 2023: BS 4097 completed
Fri Dec  1 05:51:02 2023: BS 4098 completed
Fri Dec  1 05:51:18 2023: BS 4099 completed
Fri Dec  1 05:51:35 2023: BS 4100 completed
Fri Dec  1 05:51:51 2023: BS 4101 completed
Fri Dec  1 05:52:08 2023: BS 4102 completed
Fri Dec  1 05:52:24 2023: BS 4103 completed
Fri Dec  1 05:52:40 2023: BS 4104 completed
Fri Dec  1 05:52:57 2023: BS 4105 completed
Fri Dec  1 05:53:13 2023: BS 4106 completed
Fri Dec  1 05:53:30 2023: BS 4107 completed
Fri Dec  1 05:53:46 2023: BS 4108 completed
Fri Dec  1 05:54:02 2023: BS 4109 completed
Fri Dec  1 05:54:19 2023: BS 4110 completed
Fri Dec  1 05:54:35 2023: BS 4111 completed
Fri Dec  1 05:54:51 2023: BS 4112 completed
Fri Dec  1 05:55:08 2023: BS 4113 completed
Fri Dec  1 05:55:24 2023: BS 4114 completed
Fri Dec  1 05:55:41 2023: BS 4115 completed
Fri Dec  1 05:55:57 2023: BS 4116 completed
Fri Dec  1 05:56:13 2023: BS 4117 completed
Fri Dec  1 05:56:30 2023: BS 4118 completed
Fri Dec  1 05:56:46 2023: BS 4119 completed
Fri Dec  1 05:57:03 2023: BS 4120 completed
Fri Dec  1 05:57:19 2023: BS 4121 completed
Fri Dec  1 05:57:35 2023: BS 4122 completed
Fri Dec  1 05:57:52 2023: BS 4123 completed
Fri Dec  1 05:58:08 2023: BS 4124 completed
Fri Dec  1 05:58:25 2023: BS 4125 completed
Fri Dec  1 05:58:41 2023: BS 4126 completed
Fri Dec  1 05:58:57 2023: BS 4127 completed
Fri Dec  1 05:59:14 2023: BS 4128 completed
Fri Dec  1 05:59:30 2023: BS 4129 completed
Fri Dec  1 05:59:46 2023: BS 4130 completed
Fri Dec  1 06:00:03 2023: BS 4131 completed
Fri Dec  1 06:00:19 2023: BS 4132 completed
Fri Dec  1 06:00:36 2023: BS 4133 completed
Fri Dec  1 06:00:52 2023: BS 4134 completed
Fri Dec  1 06:01:08 2023: BS 4135 completed
Fri Dec  1 06:01:25 2023: BS 4136 completed
Fri Dec  1 06:01:41 2023: BS 4137 completed
Fri Dec  1 06:01:58 2023: BS 4138 completed
Fri Dec  1 06:02:14 2023: BS 4139 completed
Fri Dec  1 06:02:30 2023: BS 4140 completed
Fri Dec  1 06:02:47 2023: BS 4141 completed
Fri Dec  1 06:03:03 2023: BS 4142 completed
Fri Dec  1 06:03:20 2023: BS 4143 completed
Fri Dec  1 06:03:36 2023: BS 4144 completed
Fri Dec  1 06:03:52 2023: BS 4145 completed
Fri Dec  1 06:04:09 2023: BS 4146 completed
Fri Dec  1 06:04:25 2023: BS 4147 completed
Fri Dec  1 06:04:41 2023: BS 4148 completed
Fri Dec  1 06:04:58 2023: BS 4149 completed
Fri Dec  1 06:05:14 2023: BS 4150 completed
Fri Dec  1 06:05:31 2023: BS 4151 completed
Fri Dec  1 06:05:47 2023: BS 4152 completed
Fri Dec  1 06:06:03 2023: BS 4153 completed
Fri Dec  1 06:06:20 2023: BS 4154 completed
Fri Dec  1 06:06:36 2023: BS 4155 completed
Fri Dec  1 06:06:53 2023: BS 4156 completed
Fri Dec  1 06:07:09 2023: BS 4157 completed
Fri Dec  1 06:07:25 2023: BS 4158 completed
Fri Dec  1 06:07:42 2023: BS 4159 completed
Fri Dec  1 06:07:58 2023: BS 4160 completed
Fri Dec  1 06:08:15 2023: BS 4161 completed
Fri Dec  1 06:08:31 2023: BS 4162 completed
Fri Dec  1 06:08:47 2023: BS 4163 completed
Fri Dec  1 06:09:04 2023: BS 4164 completed
Fri Dec  1 06:09:20 2023: BS 4165 completed
Fri Dec  1 06:09:36 2023: BS 4166 completed
Fri Dec  1 06:09:53 2023: BS 4167 completed
Fri Dec  1 06:10:09 2023: BS 4168 completed
Fri Dec  1 06:10:26 2023: BS 4169 completed
Fri Dec  1 06:10:42 2023: BS 4170 completed
Fri Dec  1 06:10:58 2023: BS 4171 completed
Fri Dec  1 06:11:15 2023: BS 4172 completed
Fri Dec  1 06:11:31 2023: BS 4173 completed
Fri Dec  1 06:11:48 2023: BS 4174 completed
Fri Dec  1 06:12:04 2023: BS 4175 completed
Fri Dec  1 06:12:20 2023: BS 4176 completed
Fri Dec  1 06:12:37 2023: BS 4177 completed
Fri Dec  1 06:12:53 2023: BS 4178 completed
Fri Dec  1 06:13:10 2023: BS 4179 completed
Fri Dec  1 06:13:26 2023: BS 4180 completed
Fri Dec  1 06:13:42 2023: BS 4181 completed
Fri Dec  1 06:13:59 2023: BS 4182 completed
Fri Dec  1 06:14:15 2023: BS 4183 completed
Fri Dec  1 06:14:31 2023: BS 4184 completed
Fri Dec  1 06:14:48 2023: BS 4185 completed
Fri Dec  1 06:15:04 2023: BS 4186 completed
Fri Dec  1 06:15:21 2023: BS 4187 completed
Fri Dec  1 06:15:37 2023: BS 4188 completed
Fri Dec  1 06:15:53 2023: BS 4189 completed
Fri Dec  1 06:16:10 2023: BS 4190 completed
Fri Dec  1 06:16:26 2023: BS 4191 completed
Fri Dec  1 06:16:43 2023: BS 4192 completed
Fri Dec  1 06:16:59 2023: BS 4193 completed
Fri Dec  1 06:17:15 2023: BS 4194 completed
Fri Dec  1 06:17:32 2023: BS 4195 completed
Fri Dec  1 06:17:48 2023: BS 4196 completed
Fri Dec  1 06:18:05 2023: BS 4197 completed
Fri Dec  1 06:18:21 2023: BS 4198 completed
Fri Dec  1 06:18:37 2023: BS 4199 completed
Fri Dec  1 06:18:54 2023: BS 4200 completed
Fri Dec  1 06:19:10 2023: BS 4201 completed
Fri Dec  1 06:19:26 2023: BS 4202 completed
Fri Dec  1 06:19:43 2023: BS 4203 completed
Fri Dec  1 06:19:59 2023: BS 4204 completed
Fri Dec  1 06:20:16 2023: BS 4205 completed
Fri Dec  1 06:20:32 2023: BS 4206 completed
Fri Dec  1 06:20:48 2023: BS 4207 completed
Fri Dec  1 06:21:05 2023: BS 4208 completed
Fri Dec  1 06:21:21 2023: BS 4209 completed
Fri Dec  1 06:21:38 2023: BS 4210 completed
Fri Dec  1 06:21:54 2023: BS 4211 completed
Fri Dec  1 06:22:10 2023: BS 4212 completed
Fri Dec  1 06:22:27 2023: BS 4213 completed
Fri Dec  1 06:22:43 2023: BS 4214 completed
Fri Dec  1 06:23:00 2023: BS 4215 completed
Fri Dec  1 06:23:16 2023: BS 4216 completed
Fri Dec  1 06:23:32 2023: BS 4217 completed
Fri Dec  1 06:23:49 2023: BS 4218 completed
Fri Dec  1 06:24:05 2023: BS 4219 completed
Fri Dec  1 06:24:21 2023: BS 4220 completed
Fri Dec  1 06:24:38 2023: BS 4221 completed
Fri Dec  1 06:24:54 2023: BS 4222 completed
Fri Dec  1 06:25:11 2023: BS 4223 completed
Fri Dec  1 06:25:27 2023: BS 4224 completed
Fri Dec  1 06:25:43 2023: BS 4225 completed
Fri Dec  1 06:26:00 2023: BS 4226 completed
Fri Dec  1 06:26:16 2023: BS 4227 completed
Fri Dec  1 06:26:33 2023: BS 4228 completed
Fri Dec  1 06:26:49 2023: BS 4229 completed
Fri Dec  1 06:27:05 2023: BS 4230 completed
Fri Dec  1 06:27:22 2023: BS 4231 completed
Fri Dec  1 06:27:38 2023: BS 4232 completed
Fri Dec  1 06:27:55 2023: BS 4233 completed
Fri Dec  1 06:28:11 2023: BS 4234 completed
Fri Dec  1 06:28:27 2023: BS 4235 completed
Fri Dec  1 06:28:44 2023: BS 4236 completed
Fri Dec  1 06:29:00 2023: BS 4237 completed
Fri Dec  1 06:29:16 2023: BS 4238 completed
Fri Dec  1 06:29:33 2023: BS 4239 completed
Fri Dec  1 06:29:49 2023: BS 4240 completed
Fri Dec  1 06:30:06 2023: BS 4241 completed
Fri Dec  1 06:30:22 2023: BS 4242 completed
Fri Dec  1 06:30:38 2023: BS 4243 completed
Fri Dec  1 06:30:55 2023: BS 4244 completed
Fri Dec  1 06:31:11 2023: BS 4245 completed
Fri Dec  1 06:31:28 2023: BS 4246 completed
Fri Dec  1 06:31:44 2023: BS 4247 completed
Fri Dec  1 06:32:00 2023: BS 4248 completed
Fri Dec  1 06:32:17 2023: BS 4249 completed
Fri Dec  1 06:32:33 2023: BS 4250 completed
Fri Dec  1 06:32:50 2023: BS 4251 completed
Fri Dec  1 06:33:06 2023: BS 4252 completed
Fri Dec  1 06:33:22 2023: BS 4253 completed
Fri Dec  1 06:33:39 2023: BS 4254 completed
Fri Dec  1 06:33:55 2023: BS 4255 completed
Fri Dec  1 06:34:11 2023: BS 4256 completed
Fri Dec  1 06:34:28 2023: BS 4257 completed
Fri Dec  1 06:34:44 2023: BS 4258 completed
Fri Dec  1 06:35:01 2023: BS 4259 completed
Fri Dec  1 06:35:17 2023: BS 4260 completed
Fri Dec  1 06:35:33 2023: BS 4261 completed
Fri Dec  1 06:35:50 2023: BS 4262 completed
Fri Dec  1 06:36:06 2023: BS 4263 completed
Fri Dec  1 06:36:23 2023: BS 4264 completed
Fri Dec  1 06:36:39 2023: BS 4265 completed
Fri Dec  1 06:36:55 2023: BS 4266 completed
Fri Dec  1 06:37:12 2023: BS 4267 completed
Fri Dec  1 06:37:28 2023: BS 4268 completed
Fri Dec  1 06:37:45 2023: BS 4269 completed
Fri Dec  1 06:38:01 2023: BS 4270 completed
Fri Dec  1 06:38:17 2023: BS 4271 completed
Fri Dec  1 06:38:34 2023: BS 4272 completed
Fri Dec  1 06:38:50 2023: BS 4273 completed
Fri Dec  1 06:39:06 2023: BS 4274 completed
Fri Dec  1 06:39:23 2023: BS 4275 completed
Fri Dec  1 06:39:39 2023: BS 4276 completed
Fri Dec  1 06:39:56 2023: BS 4277 completed
Fri Dec  1 06:40:12 2023: BS 4278 completed
Fri Dec  1 06:40:28 2023: BS 4279 completed
Fri Dec  1 06:40:45 2023: BS 4280 completed
Fri Dec  1 06:41:01 2023: BS 4281 completed
Fri Dec  1 06:41:18 2023: BS 4282 completed
Fri Dec  1 06:41:34 2023: BS 4283 completed
Fri Dec  1 06:41:50 2023: BS 4284 completed
Fri Dec  1 06:42:07 2023: BS 4285 completed
Fri Dec  1 06:42:23 2023: BS 4286 completed
Fri Dec  1 06:42:40 2023: BS 4287 completed
Fri Dec  1 06:42:56 2023: BS 4288 completed
Fri Dec  1 06:43:12 2023: BS 4289 completed
Fri Dec  1 06:43:29 2023: BS 4290 completed
Fri Dec  1 06:43:45 2023: BS 4291 completed
Fri Dec  1 06:44:01 2023: BS 4292 completed
Fri Dec  1 06:44:18 2023: BS 4293 completed
Fri Dec  1 06:44:34 2023: BS 4294 completed
Fri Dec  1 06:44:51 2023: BS 4295 completed
Fri Dec  1 06:45:07 2023: BS 4296 completed
Fri Dec  1 06:45:23 2023: BS 4297 completed
Fri Dec  1 06:45:40 2023: BS 4298 completed
Fri Dec  1 06:45:56 2023: BS 4299 completed
Fri Dec  1 06:46:13 2023: BS 4300 completed
Fri Dec  1 06:46:29 2023: BS 4301 completed
Fri Dec  1 06:46:45 2023: BS 4302 completed
Fri Dec  1 06:47:02 2023: BS 4303 completed
Fri Dec  1 06:47:18 2023: BS 4304 completed
Fri Dec  1 06:47:35 2023: BS 4305 completed
Fri Dec  1 06:47:51 2023: BS 4306 completed
Fri Dec  1 06:48:07 2023: BS 4307 completed
Fri Dec  1 06:48:24 2023: BS 4308 completed
Fri Dec  1 06:48:40 2023: BS 4309 completed
Fri Dec  1 06:48:56 2023: BS 4310 completed
Fri Dec  1 06:49:13 2023: BS 4311 completed
Fri Dec  1 06:49:29 2023: BS 4312 completed
Fri Dec  1 06:49:46 2023: BS 4313 completed
Fri Dec  1 06:50:02 2023: BS 4314 completed
Fri Dec  1 06:50:18 2023: BS 4315 completed
Fri Dec  1 06:50:35 2023: BS 4316 completed
Fri Dec  1 06:50:51 2023: BS 4317 completed
Fri Dec  1 06:51:08 2023: BS 4318 completed
Fri Dec  1 06:51:24 2023: BS 4319 completed
Fri Dec  1 06:51:40 2023: BS 4320 completed
Fri Dec  1 06:51:57 2023: BS 4321 completed
Fri Dec  1 06:52:13 2023: BS 4322 completed
Fri Dec  1 06:52:30 2023: BS 4323 completed
Fri Dec  1 06:52:46 2023: BS 4324 completed
Fri Dec  1 06:53:02 2023: BS 4325 completed
Fri Dec  1 06:53:19 2023: BS 4326 completed
Fri Dec  1 06:53:35 2023: BS 4327 completed
Fri Dec  1 06:53:51 2023: BS 4328 completed
Fri Dec  1 06:54:08 2023: BS 4329 completed
Fri Dec  1 06:54:24 2023: BS 4330 completed
Fri Dec  1 06:54:41 2023: BS 4331 completed
Fri Dec  1 06:54:57 2023: BS 4332 completed
Fri Dec  1 06:55:13 2023: BS 4333 completed
Fri Dec  1 06:55:30 2023: BS 4334 completed
Fri Dec  1 06:55:46 2023: BS 4335 completed
Fri Dec  1 06:56:03 2023: BS 4336 completed
Fri Dec  1 06:56:19 2023: BS 4337 completed
Fri Dec  1 06:56:35 2023: BS 4338 completed
Fri Dec  1 06:56:52 2023: BS 4339 completed
Fri Dec  1 06:57:08 2023: BS 4340 completed
Fri Dec  1 06:57:25 2023: BS 4341 completed
Fri Dec  1 06:57:41 2023: BS 4342 completed
Fri Dec  1 06:57:57 2023: BS 4343 completed
Fri Dec  1 06:58:14 2023: BS 4344 completed
Fri Dec  1 06:58:30 2023: BS 4345 completed
Fri Dec  1 06:58:46 2023: BS 4346 completed
Fri Dec  1 06:59:03 2023: BS 4347 completed
Fri Dec  1 06:59:19 2023: BS 4348 completed
Fri Dec  1 06:59:36 2023: BS 4349 completed
Fri Dec  1 06:59:52 2023: BS 4350 completed
Fri Dec  1 07:00:08 2023: BS 4351 completed
Fri Dec  1 07:00:25 2023: BS 4352 completed
Fri Dec  1 07:00:41 2023: BS 4353 completed
Fri Dec  1 07:00:58 2023: BS 4354 completed
Fri Dec  1 07:01:14 2023: BS 4355 completed
Fri Dec  1 07:01:30 2023: BS 4356 completed
Fri Dec  1 07:01:47 2023: BS 4357 completed
Fri Dec  1 07:02:03 2023: BS 4358 completed
Fri Dec  1 07:02:20 2023: BS 4359 completed
Fri Dec  1 07:02:36 2023: BS 4360 completed
Fri Dec  1 07:02:52 2023: BS 4361 completed
Fri Dec  1 07:03:09 2023: BS 4362 completed
Fri Dec  1 07:03:25 2023: BS 4363 completed
Fri Dec  1 07:03:41 2023: BS 4364 completed
Fri Dec  1 07:03:58 2023: BS 4365 completed
Fri Dec  1 07:04:14 2023: BS 4366 completed
Fri Dec  1 07:04:31 2023: BS 4367 completed
Fri Dec  1 07:04:47 2023: BS 4368 completed
Fri Dec  1 07:05:03 2023: BS 4369 completed
Fri Dec  1 07:05:20 2023: BS 4370 completed
Fri Dec  1 07:05:36 2023: BS 4371 completed
Fri Dec  1 07:05:53 2023: BS 4372 completed
Fri Dec  1 07:06:09 2023: BS 4373 completed
Fri Dec  1 07:06:25 2023: BS 4374 completed
Fri Dec  1 07:06:42 2023: BS 4375 completed
Fri Dec  1 07:06:58 2023: BS 4376 completed
Fri Dec  1 07:07:15 2023: BS 4377 completed
Fri Dec  1 07:07:31 2023: BS 4378 completed
Fri Dec  1 07:07:47 2023: BS 4379 completed
Fri Dec  1 07:08:04 2023: BS 4380 completed
Fri Dec  1 07:08:20 2023: BS 4381 completed
Fri Dec  1 07:08:36 2023: BS 4382 completed
Fri Dec  1 07:08:53 2023: BS 4383 completed
Fri Dec  1 07:09:09 2023: BS 4384 completed
Fri Dec  1 07:09:26 2023: BS 4385 completed
Fri Dec  1 07:09:42 2023: BS 4386 completed
Fri Dec  1 07:09:58 2023: BS 4387 completed
Fri Dec  1 07:10:15 2023: BS 4388 completed
Fri Dec  1 07:10:31 2023: BS 4389 completed
Fri Dec  1 07:10:48 2023: BS 4390 completed
Fri Dec  1 07:11:04 2023: BS 4391 completed
Fri Dec  1 07:11:20 2023: BS 4392 completed
Fri Dec  1 07:11:37 2023: BS 4393 completed
Fri Dec  1 07:11:53 2023: BS 4394 completed
Fri Dec  1 07:12:10 2023: BS 4395 completed
Fri Dec  1 07:12:26 2023: BS 4396 completed
Fri Dec  1 07:12:42 2023: BS 4397 completed
Fri Dec  1 07:12:59 2023: BS 4398 completed
Fri Dec  1 07:13:15 2023: BS 4399 completed
Fri Dec  1 07:13:31 2023: BS 4400 completed
Fri Dec  1 07:13:48 2023: BS 4401 completed
Fri Dec  1 07:14:04 2023: BS 4402 completed
Fri Dec  1 07:14:21 2023: BS 4403 completed
Fri Dec  1 07:14:37 2023: BS 4404 completed
Fri Dec  1 07:14:53 2023: BS 4405 completed
Fri Dec  1 07:15:10 2023: BS 4406 completed
Fri Dec  1 07:15:26 2023: BS 4407 completed
Fri Dec  1 07:15:43 2023: BS 4408 completed
Fri Dec  1 07:15:59 2023: BS 4409 completed
Fri Dec  1 07:16:15 2023: BS 4410 completed
Fri Dec  1 07:16:32 2023: BS 4411 completed
Fri Dec  1 07:16:48 2023: BS 4412 completed
Fri Dec  1 07:17:05 2023: BS 4413 completed
Fri Dec  1 07:17:21 2023: BS 4414 completed
Fri Dec  1 07:17:37 2023: BS 4415 completed
Fri Dec  1 07:17:54 2023: BS 4416 completed
Fri Dec  1 07:18:10 2023: BS 4417 completed
Fri Dec  1 07:18:26 2023: BS 4418 completed
Fri Dec  1 07:18:43 2023: BS 4419 completed
Fri Dec  1 07:18:59 2023: BS 4420 completed
Fri Dec  1 07:19:16 2023: BS 4421 completed
Fri Dec  1 07:19:32 2023: BS 4422 completed
Fri Dec  1 07:19:48 2023: BS 4423 completed
Fri Dec  1 07:20:05 2023: BS 4424 completed
Fri Dec  1 07:20:21 2023: BS 4425 completed
Fri Dec  1 07:20:38 2023: BS 4426 completed
Fri Dec  1 07:20:54 2023: BS 4427 completed
Fri Dec  1 07:21:10 2023: BS 4428 completed
Fri Dec  1 07:21:27 2023: BS 4429 completed
Fri Dec  1 07:21:43 2023: BS 4430 completed
Fri Dec  1 07:22:00 2023: BS 4431 completed
Fri Dec  1 07:22:16 2023: BS 4432 completed
Fri Dec  1 07:22:32 2023: BS 4433 completed
Fri Dec  1 07:22:49 2023: BS 4434 completed
Fri Dec  1 07:23:05 2023: BS 4435 completed
Fri Dec  1 07:23:21 2023: BS 4436 completed
Fri Dec  1 07:23:38 2023: BS 4437 completed
Fri Dec  1 07:23:54 2023: BS 4438 completed
Fri Dec  1 07:24:11 2023: BS 4439 completed
Fri Dec  1 07:24:27 2023: BS 4440 completed
Fri Dec  1 07:24:43 2023: BS 4441 completed
Fri Dec  1 07:25:00 2023: BS 4442 completed
Fri Dec  1 07:25:16 2023: BS 4443 completed
Fri Dec  1 07:25:33 2023: BS 4444 completed
Fri Dec  1 07:25:49 2023: BS 4445 completed
Fri Dec  1 07:26:05 2023: BS 4446 completed
Fri Dec  1 07:26:22 2023: BS 4447 completed
Fri Dec  1 07:26:38 2023: BS 4448 completed
Fri Dec  1 07:26:55 2023: BS 4449 completed
Fri Dec  1 07:27:11 2023: BS 4450 completed
Fri Dec  1 07:27:27 2023: BS 4451 completed
Fri Dec  1 07:27:44 2023: BS 4452 completed
Fri Dec  1 07:28:00 2023: BS 4453 completed
Fri Dec  1 07:28:16 2023: BS 4454 completed
Fri Dec  1 07:28:33 2023: BS 4455 completed
Fri Dec  1 07:28:49 2023: BS 4456 completed
Fri Dec  1 07:29:06 2023: BS 4457 completed
Fri Dec  1 07:29:22 2023: BS 4458 completed
Fri Dec  1 07:29:38 2023: BS 4459 completed
Fri Dec  1 07:29:55 2023: BS 4460 completed
Fri Dec  1 07:30:11 2023: BS 4461 completed
Fri Dec  1 07:30:28 2023: BS 4462 completed
Fri Dec  1 07:30:44 2023: BS 4463 completed
Fri Dec  1 07:31:00 2023: BS 4464 completed
Fri Dec  1 07:31:17 2023: BS 4465 completed
Fri Dec  1 07:31:33 2023: BS 4466 completed
Fri Dec  1 07:31:50 2023: BS 4467 completed
Fri Dec  1 07:32:06 2023: BS 4468 completed
Fri Dec  1 07:32:22 2023: BS 4469 completed
Fri Dec  1 07:32:39 2023: BS 4470 completed
Fri Dec  1 07:32:55 2023: BS 4471 completed
Fri Dec  1 07:33:11 2023: BS 4472 completed
Fri Dec  1 07:33:28 2023: BS 4473 completed
Fri Dec  1 07:33:44 2023: BS 4474 completed
Fri Dec  1 07:34:01 2023: BS 4475 completed
Fri Dec  1 07:34:17 2023: BS 4476 completed
Fri Dec  1 07:34:33 2023: BS 4477 completed
Fri Dec  1 07:34:50 2023: BS 4478 completed
Fri Dec  1 07:35:06 2023: BS 4479 completed
Fri Dec  1 07:35:23 2023: BS 4480 completed
Fri Dec  1 07:35:39 2023: BS 4481 completed
Fri Dec  1 07:35:55 2023: BS 4482 completed
Fri Dec  1 07:36:12 2023: BS 4483 completed
Fri Dec  1 07:36:28 2023: BS 4484 completed
Fri Dec  1 07:36:45 2023: BS 4485 completed
Fri Dec  1 07:37:01 2023: BS 4486 completed
Fri Dec  1 07:37:17 2023: BS 4487 completed
Fri Dec  1 07:37:34 2023: BS 4488 completed
Fri Dec  1 07:37:50 2023: BS 4489 completed
Fri Dec  1 07:38:06 2023: BS 4490 completed
Fri Dec  1 07:38:23 2023: BS 4491 completed
Fri Dec  1 07:38:39 2023: BS 4492 completed
Fri Dec  1 07:38:56 2023: BS 4493 completed
Fri Dec  1 07:39:12 2023: BS 4494 completed
Fri Dec  1 07:39:28 2023: BS 4495 completed
Fri Dec  1 07:39:45 2023: BS 4496 completed
Fri Dec  1 07:40:01 2023: BS 4497 completed
Fri Dec  1 07:40:18 2023: BS 4498 completed
Fri Dec  1 07:40:34 2023: BS 4499 completed
Fri Dec  1 07:40:50 2023: BS 4500 completed
Fri Dec  1 07:41:07 2023: BS 4501 completed
Fri Dec  1 07:41:23 2023: BS 4502 completed
Fri Dec  1 07:41:40 2023: BS 4503 completed
Fri Dec  1 07:41:56 2023: BS 4504 completed
Fri Dec  1 07:42:12 2023: BS 4505 completed
Fri Dec  1 07:42:29 2023: BS 4506 completed
Fri Dec  1 07:42:45 2023: BS 4507 completed
Fri Dec  1 07:43:01 2023: BS 4508 completed
Fri Dec  1 07:43:18 2023: BS 4509 completed
Fri Dec  1 07:43:34 2023: BS 4510 completed
Fri Dec  1 07:43:51 2023: BS 4511 completed
Fri Dec  1 07:44:07 2023: BS 4512 completed
Fri Dec  1 07:44:23 2023: BS 4513 completed
Fri Dec  1 07:44:40 2023: BS 4514 completed
Fri Dec  1 07:44:56 2023: BS 4515 completed
Fri Dec  1 07:45:13 2023: BS 4516 completed
Fri Dec  1 07:45:29 2023: BS 4517 completed
Fri Dec  1 07:45:45 2023: BS 4518 completed
Fri Dec  1 07:46:02 2023: BS 4519 completed
Fri Dec  1 07:46:18 2023: BS 4520 completed
Fri Dec  1 07:46:35 2023: BS 4521 completed
Fri Dec  1 07:46:51 2023: BS 4522 completed
Fri Dec  1 07:47:07 2023: BS 4523 completed
Fri Dec  1 07:47:24 2023: BS 4524 completed
Fri Dec  1 07:47:40 2023: BS 4525 completed
Fri Dec  1 07:47:56 2023: BS 4526 completed
Fri Dec  1 07:48:13 2023: BS 4527 completed
Fri Dec  1 07:48:29 2023: BS 4528 completed
Fri Dec  1 07:48:46 2023: BS 4529 completed
Fri Dec  1 07:49:02 2023: BS 4530 completed
Fri Dec  1 07:49:18 2023: BS 4531 completed
Fri Dec  1 07:49:35 2023: BS 4532 completed
Fri Dec  1 07:49:51 2023: BS 4533 completed
Fri Dec  1 07:50:08 2023: BS 4534 completed
Fri Dec  1 07:50:24 2023: BS 4535 completed
Fri Dec  1 07:50:40 2023: BS 4536 completed
Fri Dec  1 07:50:57 2023: BS 4537 completed
Fri Dec  1 07:51:13 2023: BS 4538 completed
Fri Dec  1 07:51:30 2023: BS 4539 completed
Fri Dec  1 07:51:46 2023: BS 4540 completed
Fri Dec  1 07:52:02 2023: BS 4541 completed
Fri Dec  1 07:52:19 2023: BS 4542 completed
Fri Dec  1 07:52:35 2023: BS 4543 completed
Fri Dec  1 07:52:51 2023: BS 4544 completed
Fri Dec  1 07:53:08 2023: BS 4545 completed
Fri Dec  1 07:53:24 2023: BS 4546 completed
Fri Dec  1 07:53:41 2023: BS 4547 completed
Fri Dec  1 07:53:57 2023: BS 4548 completed
Fri Dec  1 07:54:13 2023: BS 4549 completed
Fri Dec  1 07:54:30 2023: BS 4550 completed
Fri Dec  1 07:54:46 2023: BS 4551 completed
Fri Dec  1 07:55:03 2023: BS 4552 completed
Fri Dec  1 07:55:19 2023: BS 4553 completed
Fri Dec  1 07:55:35 2023: BS 4554 completed
Fri Dec  1 07:55:52 2023: BS 4555 completed
Fri Dec  1 07:56:08 2023: BS 4556 completed
Fri Dec  1 07:56:25 2023: BS 4557 completed
Fri Dec  1 07:56:41 2023: BS 4558 completed
Fri Dec  1 07:56:57 2023: BS 4559 completed
Fri Dec  1 07:57:14 2023: BS 4560 completed
Fri Dec  1 07:57:30 2023: BS 4561 completed
Fri Dec  1 07:57:46 2023: BS 4562 completed
Fri Dec  1 07:58:03 2023: BS 4563 completed
Fri Dec  1 07:58:19 2023: BS 4564 completed
Fri Dec  1 07:58:36 2023: BS 4565 completed
Fri Dec  1 07:58:52 2023: BS 4566 completed
Fri Dec  1 07:59:08 2023: BS 4567 completed
Fri Dec  1 07:59:25 2023: BS 4568 completed
Fri Dec  1 07:59:41 2023: BS 4569 completed
Fri Dec  1 07:59:58 2023: BS 4570 completed
Fri Dec  1 08:00:14 2023: BS 4571 completed
Fri Dec  1 08:00:30 2023: BS 4572 completed
Fri Dec  1 08:00:47 2023: BS 4573 completed
Fri Dec  1 08:01:03 2023: BS 4574 completed
Fri Dec  1 08:01:20 2023: BS 4575 completed
Fri Dec  1 08:01:36 2023: BS 4576 completed
Fri Dec  1 08:01:52 2023: BS 4577 completed
Fri Dec  1 08:02:09 2023: BS 4578 completed
Fri Dec  1 08:02:25 2023: BS 4579 completed
Fri Dec  1 08:02:41 2023: BS 4580 completed
Fri Dec  1 08:02:58 2023: BS 4581 completed
Fri Dec  1 08:03:14 2023: BS 4582 completed
Fri Dec  1 08:03:31 2023: BS 4583 completed
Fri Dec  1 08:03:47 2023: BS 4584 completed
Fri Dec  1 08:04:03 2023: BS 4585 completed
Fri Dec  1 08:04:20 2023: BS 4586 completed
Fri Dec  1 08:04:36 2023: BS 4587 completed
Fri Dec  1 08:04:53 2023: BS 4588 completed
Fri Dec  1 08:05:09 2023: BS 4589 completed
Fri Dec  1 08:05:25 2023: BS 4590 completed
Fri Dec  1 08:05:42 2023: BS 4591 completed
Fri Dec  1 08:05:58 2023: BS 4592 completed
Fri Dec  1 08:06:15 2023: BS 4593 completed
Fri Dec  1 08:06:31 2023: BS 4594 completed
Fri Dec  1 08:06:47 2023: BS 4595 completed
Fri Dec  1 08:07:04 2023: BS 4596 completed
Fri Dec  1 08:07:20 2023: BS 4597 completed
Fri Dec  1 08:07:36 2023: BS 4598 completed
Fri Dec  1 08:07:53 2023: BS 4599 completed
Fri Dec  1 08:08:09 2023: BS 4600 completed
Fri Dec  1 08:08:26 2023: BS 4601 completed
Fri Dec  1 08:08:42 2023: BS 4602 completed
Fri Dec  1 08:08:58 2023: BS 4603 completed
Fri Dec  1 08:09:15 2023: BS 4604 completed
Fri Dec  1 08:09:31 2023: BS 4605 completed
Fri Dec  1 08:09:48 2023: BS 4606 completed
Fri Dec  1 08:10:04 2023: BS 4607 completed
Fri Dec  1 08:10:20 2023: BS 4608 completed
Fri Dec  1 08:10:37 2023: BS 4609 completed
Fri Dec  1 08:10:53 2023: BS 4610 completed
Fri Dec  1 08:11:10 2023: BS 4611 completed
Fri Dec  1 08:11:26 2023: BS 4612 completed
Fri Dec  1 08:11:42 2023: BS 4613 completed
Fri Dec  1 08:11:59 2023: BS 4614 completed
Fri Dec  1 08:12:15 2023: BS 4615 completed
Fri Dec  1 08:12:31 2023: BS 4616 completed
Fri Dec  1 08:12:48 2023: BS 4617 completed
Fri Dec  1 08:13:04 2023: BS 4618 completed
Fri Dec  1 08:13:21 2023: BS 4619 completed
Fri Dec  1 08:13:37 2023: BS 4620 completed
Fri Dec  1 08:13:53 2023: BS 4621 completed
Fri Dec  1 08:14:10 2023: BS 4622 completed
Fri Dec  1 08:14:26 2023: BS 4623 completed
Fri Dec  1 08:14:43 2023: BS 4624 completed
Fri Dec  1 08:14:59 2023: BS 4625 completed
Fri Dec  1 08:15:15 2023: BS 4626 completed
Fri Dec  1 08:15:32 2023: BS 4627 completed
Fri Dec  1 08:15:48 2023: BS 4628 completed
Fri Dec  1 08:16:05 2023: BS 4629 completed
Fri Dec  1 08:16:21 2023: BS 4630 completed
Fri Dec  1 08:16:37 2023: BS 4631 completed
Fri Dec  1 08:16:54 2023: BS 4632 completed
Fri Dec  1 08:17:10 2023: BS 4633 completed
Fri Dec  1 08:17:26 2023: BS 4634 completed
Fri Dec  1 08:17:43 2023: BS 4635 completed
Fri Dec  1 08:17:59 2023: BS 4636 completed
Fri Dec  1 08:18:16 2023: BS 4637 completed
Fri Dec  1 08:18:32 2023: BS 4638 completed
Fri Dec  1 08:18:48 2023: BS 4639 completed
Fri Dec  1 08:19:05 2023: BS 4640 completed
Fri Dec  1 08:19:21 2023: BS 4641 completed
Fri Dec  1 08:19:38 2023: BS 4642 completed
Fri Dec  1 08:19:54 2023: BS 4643 completed
Fri Dec  1 08:20:10 2023: BS 4644 completed
Fri Dec  1 08:20:27 2023: BS 4645 completed
Fri Dec  1 08:20:43 2023: BS 4646 completed
Fri Dec  1 08:21:00 2023: BS 4647 completed
Fri Dec  1 08:21:16 2023: BS 4648 completed
Fri Dec  1 08:21:32 2023: BS 4649 completed
Fri Dec  1 08:21:49 2023: BS 4650 completed
Fri Dec  1 08:22:05 2023: BS 4651 completed
Fri Dec  1 08:22:21 2023: BS 4652 completed
Fri Dec  1 08:22:38 2023: BS 4653 completed
Fri Dec  1 08:22:54 2023: BS 4654 completed
Fri Dec  1 08:23:11 2023: BS 4655 completed
Fri Dec  1 08:23:27 2023: BS 4656 completed
Fri Dec  1 08:23:43 2023: BS 4657 completed
Fri Dec  1 08:24:00 2023: BS 4658 completed
Fri Dec  1 08:24:16 2023: BS 4659 completed
Fri Dec  1 08:24:33 2023: BS 4660 completed
Fri Dec  1 08:24:49 2023: BS 4661 completed
Fri Dec  1 08:25:05 2023: BS 4662 completed
Fri Dec  1 08:25:22 2023: BS 4663 completed
Fri Dec  1 08:25:38 2023: BS 4664 completed
Fri Dec  1 08:25:55 2023: BS 4665 completed
Fri Dec  1 08:26:11 2023: BS 4666 completed
Fri Dec  1 08:26:27 2023: BS 4667 completed
Fri Dec  1 08:26:44 2023: BS 4668 completed
Fri Dec  1 08:27:00 2023: BS 4669 completed
Fri Dec  1 08:27:16 2023: BS 4670 completed
Fri Dec  1 08:27:33 2023: BS 4671 completed
Fri Dec  1 08:27:49 2023: BS 4672 completed
Fri Dec  1 08:28:06 2023: BS 4673 completed
Fri Dec  1 08:28:22 2023: BS 4674 completed
Fri Dec  1 08:28:38 2023: BS 4675 completed
Fri Dec  1 08:28:55 2023: BS 4676 completed
Fri Dec  1 08:29:11 2023: BS 4677 completed
Fri Dec  1 08:29:28 2023: BS 4678 completed
Fri Dec  1 08:29:44 2023: BS 4679 completed
Fri Dec  1 08:30:00 2023: BS 4680 completed
Fri Dec  1 08:30:17 2023: BS 4681 completed
Fri Dec  1 08:30:33 2023: BS 4682 completed
Fri Dec  1 08:30:50 2023: BS 4683 completed
Fri Dec  1 08:31:06 2023: BS 4684 completed
Fri Dec  1 08:31:22 2023: BS 4685 completed
Fri Dec  1 08:31:39 2023: BS 4686 completed
Fri Dec  1 08:31:55 2023: BS 4687 completed
Fri Dec  1 08:32:11 2023: BS 4688 completed
Fri Dec  1 08:32:28 2023: BS 4689 completed
Fri Dec  1 08:32:44 2023: BS 4690 completed
Fri Dec  1 08:33:01 2023: BS 4691 completed
Fri Dec  1 08:33:17 2023: BS 4692 completed
Fri Dec  1 08:33:33 2023: BS 4693 completed
Fri Dec  1 08:33:50 2023: BS 4694 completed
Fri Dec  1 08:34:06 2023: BS 4695 completed
Fri Dec  1 08:34:23 2023: BS 4696 completed
Fri Dec  1 08:34:39 2023: BS 4697 completed
Fri Dec  1 08:34:55 2023: BS 4698 completed
Fri Dec  1 08:35:12 2023: BS 4699 completed
Fri Dec  1 08:35:28 2023: BS 4700 completed
Fri Dec  1 08:35:45 2023: BS 4701 completed
Fri Dec  1 08:36:01 2023: BS 4702 completed
Fri Dec  1 08:36:17 2023: BS 4703 completed
Fri Dec  1 08:36:34 2023: BS 4704 completed
Fri Dec  1 08:36:50 2023: BS 4705 completed
Fri Dec  1 08:37:06 2023: BS 4706 completed
Fri Dec  1 08:37:23 2023: BS 4707 completed
Fri Dec  1 08:37:39 2023: BS 4708 completed
Fri Dec  1 08:37:56 2023: BS 4709 completed
Fri Dec  1 08:38:12 2023: BS 4710 completed
Fri Dec  1 08:38:28 2023: BS 4711 completed
Fri Dec  1 08:38:45 2023: BS 4712 completed
Fri Dec  1 08:39:01 2023: BS 4713 completed
Fri Dec  1 08:39:18 2023: BS 4714 completed
Fri Dec  1 08:39:34 2023: BS 4715 completed
Fri Dec  1 08:39:50 2023: BS 4716 completed
Fri Dec  1 08:40:07 2023: BS 4717 completed
Fri Dec  1 08:40:23 2023: BS 4718 completed
Fri Dec  1 08:40:40 2023: BS 4719 completed
Fri Dec  1 08:40:56 2023: BS 4720 completed
Fri Dec  1 08:41:12 2023: BS 4721 completed
Fri Dec  1 08:41:29 2023: BS 4722 completed
Fri Dec  1 08:41:45 2023: BS 4723 completed
Fri Dec  1 08:42:01 2023: BS 4724 completed
Fri Dec  1 08:42:18 2023: BS 4725 completed
Fri Dec  1 08:42:34 2023: BS 4726 completed
Fri Dec  1 08:42:51 2023: BS 4727 completed
Fri Dec  1 08:43:07 2023: BS 4728 completed
Fri Dec  1 08:43:23 2023: BS 4729 completed
Fri Dec  1 08:43:40 2023: BS 4730 completed
Fri Dec  1 08:43:56 2023: BS 4731 completed
Fri Dec  1 08:44:13 2023: BS 4732 completed
Fri Dec  1 08:44:29 2023: BS 4733 completed
Fri Dec  1 08:44:45 2023: BS 4734 completed
Fri Dec  1 08:45:02 2023: BS 4735 completed
Fri Dec  1 08:45:18 2023: BS 4736 completed
Fri Dec  1 08:45:35 2023: BS 4737 completed
Fri Dec  1 08:45:51 2023: BS 4738 completed
Fri Dec  1 08:46:07 2023: BS 4739 completed
Fri Dec  1 08:46:24 2023: BS 4740 completed
Fri Dec  1 08:46:40 2023: BS 4741 completed
Fri Dec  1 08:46:56 2023: BS 4742 completed
Fri Dec  1 08:47:13 2023: BS 4743 completed
Fri Dec  1 08:47:29 2023: BS 4744 completed
Fri Dec  1 08:47:46 2023: BS 4745 completed
Fri Dec  1 08:48:02 2023: BS 4746 completed
Fri Dec  1 08:48:18 2023: BS 4747 completed
Fri Dec  1 08:48:35 2023: BS 4748 completed
Fri Dec  1 08:48:51 2023: BS 4749 completed
Fri Dec  1 08:49:08 2023: BS 4750 completed
Fri Dec  1 08:49:24 2023: BS 4751 completed
Fri Dec  1 08:49:40 2023: BS 4752 completed
Fri Dec  1 08:49:57 2023: BS 4753 completed
Fri Dec  1 08:50:13 2023: BS 4754 completed
Fri Dec  1 08:50:30 2023: BS 4755 completed
Fri Dec  1 08:50:46 2023: BS 4756 completed
Fri Dec  1 08:51:02 2023: BS 4757 completed
Fri Dec  1 08:51:19 2023: BS 4758 completed
Fri Dec  1 08:51:35 2023: BS 4759 completed
Fri Dec  1 08:51:51 2023: BS 4760 completed
Fri Dec  1 08:52:08 2023: BS 4761 completed
Fri Dec  1 08:52:24 2023: BS 4762 completed
Fri Dec  1 08:52:41 2023: BS 4763 completed
Fri Dec  1 08:52:57 2023: BS 4764 completed
Fri Dec  1 08:53:13 2023: BS 4765 completed
Fri Dec  1 08:53:30 2023: BS 4766 completed
Fri Dec  1 08:53:46 2023: BS 4767 completed
Fri Dec  1 08:54:03 2023: BS 4768 completed
Fri Dec  1 08:54:19 2023: BS 4769 completed
Fri Dec  1 08:54:35 2023: BS 4770 completed
Fri Dec  1 08:54:52 2023: BS 4771 completed
Fri Dec  1 08:55:08 2023: BS 4772 completed
Fri Dec  1 08:55:25 2023: BS 4773 completed
Fri Dec  1 08:55:41 2023: BS 4774 completed
Fri Dec  1 08:55:57 2023: BS 4775 completed
Fri Dec  1 08:56:14 2023: BS 4776 completed
Fri Dec  1 08:56:30 2023: BS 4777 completed
Fri Dec  1 08:56:46 2023: BS 4778 completed
Fri Dec  1 08:57:03 2023: BS 4779 completed
Fri Dec  1 08:57:19 2023: BS 4780 completed
Fri Dec  1 08:57:36 2023: BS 4781 completed
Fri Dec  1 08:57:52 2023: BS 4782 completed
Fri Dec  1 08:58:08 2023: BS 4783 completed
Fri Dec  1 08:58:25 2023: BS 4784 completed
Fri Dec  1 08:58:41 2023: BS 4785 completed
Fri Dec  1 08:58:58 2023: BS 4786 completed
Fri Dec  1 08:59:14 2023: BS 4787 completed
Fri Dec  1 08:59:30 2023: BS 4788 completed
Fri Dec  1 08:59:47 2023: BS 4789 completed
Fri Dec  1 09:00:03 2023: BS 4790 completed
Fri Dec  1 09:00:20 2023: BS 4791 completed
Fri Dec  1 09:00:36 2023: BS 4792 completed
Fri Dec  1 09:00:52 2023: BS 4793 completed
Fri Dec  1 09:01:09 2023: BS 4794 completed
Fri Dec  1 09:01:25 2023: BS 4795 completed
Fri Dec  1 09:01:41 2023: BS 4796 completed
Fri Dec  1 09:01:58 2023: BS 4797 completed
Fri Dec  1 09:02:14 2023: BS 4798 completed
Fri Dec  1 09:02:31 2023: BS 4799 completed
Fri Dec  1 09:02:47 2023: BS 4800 completed
Fri Dec  1 09:03:03 2023: BS 4801 completed
Fri Dec  1 09:03:20 2023: BS 4802 completed
Fri Dec  1 09:03:36 2023: BS 4803 completed
Fri Dec  1 09:03:53 2023: BS 4804 completed
Fri Dec  1 09:04:09 2023: BS 4805 completed
Fri Dec  1 09:04:25 2023: BS 4806 completed
Fri Dec  1 09:04:42 2023: BS 4807 completed
Fri Dec  1 09:04:58 2023: BS 4808 completed
Fri Dec  1 09:05:15 2023: BS 4809 completed
Fri Dec  1 09:05:31 2023: BS 4810 completed
Fri Dec  1 09:05:47 2023: BS 4811 completed
Fri Dec  1 09:06:04 2023: BS 4812 completed
Fri Dec  1 09:06:20 2023: BS 4813 completed
Fri Dec  1 09:06:36 2023: BS 4814 completed
Fri Dec  1 09:06:53 2023: BS 4815 completed
Fri Dec  1 09:07:09 2023: BS 4816 completed
Fri Dec  1 09:07:26 2023: BS 4817 completed
Fri Dec  1 09:07:42 2023: BS 4818 completed
Fri Dec  1 09:07:58 2023: BS 4819 completed
Fri Dec  1 09:08:15 2023: BS 4820 completed
Fri Dec  1 09:08:31 2023: BS 4821 completed
Fri Dec  1 09:08:48 2023: BS 4822 completed
Fri Dec  1 09:09:04 2023: BS 4823 completed
Fri Dec  1 09:09:20 2023: BS 4824 completed
Fri Dec  1 09:09:37 2023: BS 4825 completed
Fri Dec  1 09:09:53 2023: BS 4826 completed
Fri Dec  1 09:10:10 2023: BS 4827 completed
Fri Dec  1 09:10:26 2023: BS 4828 completed
Fri Dec  1 09:10:42 2023: BS 4829 completed
Fri Dec  1 09:10:59 2023: BS 4830 completed
Fri Dec  1 09:11:15 2023: BS 4831 completed
Fri Dec  1 09:11:31 2023: BS 4832 completed
Fri Dec  1 09:11:48 2023: BS 4833 completed
Fri Dec  1 09:12:04 2023: BS 4834 completed
Fri Dec  1 09:12:21 2023: BS 4835 completed
Fri Dec  1 09:12:37 2023: BS 4836 completed
Fri Dec  1 09:12:53 2023: BS 4837 completed
Fri Dec  1 09:13:10 2023: BS 4838 completed
Fri Dec  1 09:13:26 2023: BS 4839 completed
Fri Dec  1 09:13:43 2023: BS 4840 completed
Fri Dec  1 09:13:59 2023: BS 4841 completed
Fri Dec  1 09:14:15 2023: BS 4842 completed
Fri Dec  1 09:14:32 2023: BS 4843 completed
Fri Dec  1 09:14:48 2023: BS 4844 completed
Fri Dec  1 09:15:05 2023: BS 4845 completed
Fri Dec  1 09:15:21 2023: BS 4846 completed
Fri Dec  1 09:15:37 2023: BS 4847 completed
Fri Dec  1 09:15:54 2023: BS 4848 completed
Fri Dec  1 09:16:10 2023: BS 4849 completed
Fri Dec  1 09:16:26 2023: BS 4850 completed
Fri Dec  1 09:16:43 2023: BS 4851 completed
Fri Dec  1 09:16:59 2023: BS 4852 completed
Fri Dec  1 09:17:16 2023: BS 4853 completed
Fri Dec  1 09:17:32 2023: BS 4854 completed
Fri Dec  1 09:17:48 2023: BS 4855 completed
Fri Dec  1 09:18:05 2023: BS 4856 completed
Fri Dec  1 09:18:21 2023: BS 4857 completed
Fri Dec  1 09:18:38 2023: BS 4858 completed
Fri Dec  1 09:18:54 2023: BS 4859 completed
Fri Dec  1 09:19:10 2023: BS 4860 completed
Fri Dec  1 09:19:27 2023: BS 4861 completed
Fri Dec  1 09:19:43 2023: BS 4862 completed
Fri Dec  1 09:20:00 2023: BS 4863 completed
Fri Dec  1 09:20:16 2023: BS 4864 completed
Fri Dec  1 09:20:32 2023: BS 4865 completed
Fri Dec  1 09:20:49 2023: BS 4866 completed
Fri Dec  1 09:21:05 2023: BS 4867 completed
Fri Dec  1 09:21:21 2023: BS 4868 completed
Fri Dec  1 09:21:38 2023: BS 4869 completed
Fri Dec  1 09:21:54 2023: BS 4870 completed
Fri Dec  1 09:22:11 2023: BS 4871 completed
Fri Dec  1 09:22:27 2023: BS 4872 completed
Fri Dec  1 09:22:43 2023: BS 4873 completed
Fri Dec  1 09:23:00 2023: BS 4874 completed
Fri Dec  1 09:23:16 2023: BS 4875 completed
Fri Dec  1 09:23:33 2023: BS 4876 completed
Fri Dec  1 09:23:49 2023: BS 4877 completed
Fri Dec  1 09:24:05 2023: BS 4878 completed
Fri Dec  1 09:24:22 2023: BS 4879 completed
Fri Dec  1 09:24:38 2023: BS 4880 completed
Fri Dec  1 09:24:55 2023: BS 4881 completed
Fri Dec  1 09:25:11 2023: BS 4882 completed
Fri Dec  1 09:25:27 2023: BS 4883 completed
Fri Dec  1 09:25:44 2023: BS 4884 completed
Fri Dec  1 09:26:00 2023: BS 4885 completed
Fri Dec  1 09:26:16 2023: BS 4886 completed
Fri Dec  1 09:26:33 2023: BS 4887 completed
Fri Dec  1 09:26:49 2023: BS 4888 completed
Fri Dec  1 09:27:06 2023: BS 4889 completed
Fri Dec  1 09:27:22 2023: BS 4890 completed
Fri Dec  1 09:27:38 2023: BS 4891 completed
Fri Dec  1 09:27:55 2023: BS 4892 completed
Fri Dec  1 09:28:11 2023: BS 4893 completed
Fri Dec  1 09:28:28 2023: BS 4894 completed
Fri Dec  1 09:28:44 2023: BS 4895 completed
Fri Dec  1 09:29:00 2023: BS 4896 completed
Fri Dec  1 09:29:17 2023: BS 4897 completed
Fri Dec  1 09:29:33 2023: BS 4898 completed
Fri Dec  1 09:29:50 2023: BS 4899 completed
Fri Dec  1 09:30:06 2023: BS 4900 completed
Fri Dec  1 09:30:22 2023: BS 4901 completed
Fri Dec  1 09:30:39 2023: BS 4902 completed
Fri Dec  1 09:30:55 2023: BS 4903 completed
Fri Dec  1 09:31:11 2023: BS 4904 completed
Fri Dec  1 09:31:28 2023: BS 4905 completed
Fri Dec  1 09:31:44 2023: BS 4906 completed
Fri Dec  1 09:32:01 2023: BS 4907 completed
Fri Dec  1 09:32:17 2023: BS 4908 completed
Fri Dec  1 09:32:33 2023: BS 4909 completed
Fri Dec  1 09:32:50 2023: BS 4910 completed
Fri Dec  1 09:33:06 2023: BS 4911 completed
Fri Dec  1 09:33:23 2023: BS 4912 completed
Fri Dec  1 09:33:39 2023: BS 4913 completed
Fri Dec  1 09:33:55 2023: BS 4914 completed
Fri Dec  1 09:34:12 2023: BS 4915 completed
Fri Dec  1 09:34:28 2023: BS 4916 completed
Fri Dec  1 09:34:45 2023: BS 4917 completed
Fri Dec  1 09:35:01 2023: BS 4918 completed
Fri Dec  1 09:35:17 2023: BS 4919 completed
Fri Dec  1 09:35:34 2023: BS 4920 completed
Fri Dec  1 09:35:50 2023: BS 4921 completed
Fri Dec  1 09:36:06 2023: BS 4922 completed
Fri Dec  1 09:36:23 2023: BS 4923 completed
Fri Dec  1 09:36:39 2023: BS 4924 completed
Fri Dec  1 09:36:56 2023: BS 4925 completed
Fri Dec  1 09:37:12 2023: BS 4926 completed
Fri Dec  1 09:37:28 2023: BS 4927 completed
Fri Dec  1 09:37:45 2023: BS 4928 completed
Fri Dec  1 09:38:01 2023: BS 4929 completed
Fri Dec  1 09:38:18 2023: BS 4930 completed
Fri Dec  1 09:38:34 2023: BS 4931 completed
Fri Dec  1 09:38:50 2023: BS 4932 completed
Fri Dec  1 09:39:07 2023: BS 4933 completed
Fri Dec  1 09:39:23 2023: BS 4934 completed
Fri Dec  1 09:39:40 2023: BS 4935 completed
Fri Dec  1 09:39:56 2023: BS 4936 completed
Fri Dec  1 09:40:12 2023: BS 4937 completed
Fri Dec  1 09:40:29 2023: BS 4938 completed
Fri Dec  1 09:40:45 2023: BS 4939 completed
Fri Dec  1 09:41:01 2023: BS 4940 completed
Fri Dec  1 09:41:18 2023: BS 4941 completed
Fri Dec  1 09:41:34 2023: BS 4942 completed
Fri Dec  1 09:41:51 2023: BS 4943 completed
Fri Dec  1 09:42:07 2023: BS 4944 completed
Fri Dec  1 09:42:23 2023: BS 4945 completed
Fri Dec  1 09:42:40 2023: BS 4946 completed
Fri Dec  1 09:42:56 2023: BS 4947 completed
Fri Dec  1 09:43:13 2023: BS 4948 completed
Fri Dec  1 09:43:29 2023: BS 4949 completed
Fri Dec  1 09:43:45 2023: BS 4950 completed
Fri Dec  1 09:44:02 2023: BS 4951 completed
Fri Dec  1 09:44:18 2023: BS 4952 completed
Fri Dec  1 09:44:35 2023: BS 4953 completed
Fri Dec  1 09:44:51 2023: BS 4954 completed
Fri Dec  1 09:45:07 2023: BS 4955 completed
Fri Dec  1 09:45:24 2023: BS 4956 completed
Fri Dec  1 09:45:40 2023: BS 4957 completed
Fri Dec  1 09:45:56 2023: BS 4958 completed
Fri Dec  1 09:46:13 2023: BS 4959 completed
Fri Dec  1 09:46:29 2023: BS 4960 completed
Fri Dec  1 09:46:46 2023: BS 4961 completed
Fri Dec  1 09:47:02 2023: BS 4962 completed
Fri Dec  1 09:47:18 2023: BS 4963 completed
Fri Dec  1 09:47:35 2023: BS 4964 completed
Fri Dec  1 09:47:51 2023: BS 4965 completed
Fri Dec  1 09:48:08 2023: BS 4966 completed
Fri Dec  1 09:48:24 2023: BS 4967 completed
Fri Dec  1 09:48:40 2023: BS 4968 completed
Fri Dec  1 09:48:57 2023: BS 4969 completed
Fri Dec  1 09:49:13 2023: BS 4970 completed
Fri Dec  1 09:49:30 2023: BS 4971 completed
Fri Dec  1 09:49:46 2023: BS 4972 completed
Fri Dec  1 09:50:02 2023: BS 4973 completed
Fri Dec  1 09:50:19 2023: BS 4974 completed
Fri Dec  1 09:50:35 2023: BS 4975 completed
Fri Dec  1 09:50:51 2023: BS 4976 completed
Fri Dec  1 09:51:08 2023: BS 4977 completed
Fri Dec  1 09:51:24 2023: BS 4978 completed
Fri Dec  1 09:51:41 2023: BS 4979 completed
Fri Dec  1 09:51:57 2023: BS 4980 completed
Fri Dec  1 09:52:13 2023: BS 4981 completed
Fri Dec  1 09:52:30 2023: BS 4982 completed
Fri Dec  1 09:52:46 2023: BS 4983 completed
Fri Dec  1 09:53:03 2023: BS 4984 completed
Fri Dec  1 09:53:19 2023: BS 4985 completed
Fri Dec  1 09:53:35 2023: BS 4986 completed
Fri Dec  1 09:53:52 2023: BS 4987 completed
Fri Dec  1 09:54:08 2023: BS 4988 completed
Fri Dec  1 09:54:25 2023: BS 4989 completed
Fri Dec  1 09:54:41 2023: BS 4990 completed
Fri Dec  1 09:54:57 2023: BS 4991 completed
Fri Dec  1 09:55:14 2023: BS 4992 completed
Fri Dec  1 09:55:30 2023: BS 4993 completed
Fri Dec  1 09:55:46 2023: BS 4994 completed
Fri Dec  1 09:56:03 2023: BS 4995 completed
Fri Dec  1 09:56:19 2023: BS 4996 completed
Fri Dec  1 09:56:36 2023: BS 4997 completed
Fri Dec  1 09:56:52 2023: BS 4998 completed
Fri Dec  1 09:57:08 2023: BS 4999 completed
Fri Dec  1 09:57:25 2023: BS 5000 completed
Fri Dec  1 09:57:41 2023: BS 5001 completed
Fri Dec  1 09:57:58 2023: BS 5002 completed
Fri Dec  1 09:58:14 2023: BS 5003 completed
Fri Dec  1 09:58:30 2023: BS 5004 completed
Fri Dec  1 09:58:47 2023: BS 5005 completed
Fri Dec  1 09:59:03 2023: BS 5006 completed
Fri Dec  1 09:59:20 2023: BS 5007 completed
Fri Dec  1 09:59:36 2023: BS 5008 completed
Fri Dec  1 09:59:52 2023: BS 5009 completed
Fri Dec  1 10:00:09 2023: BS 5010 completed
Fri Dec  1 10:00:25 2023: BS 5011 completed
Fri Dec  1 10:00:41 2023: BS 5012 completed
Fri Dec  1 10:00:58 2023: BS 5013 completed
Fri Dec  1 10:01:14 2023: BS 5014 completed
Fri Dec  1 10:01:31 2023: BS 5015 completed
Fri Dec  1 10:01:47 2023: BS 5016 completed
Fri Dec  1 10:02:03 2023: BS 5017 completed
Fri Dec  1 10:02:20 2023: BS 5018 completed
Fri Dec  1 10:02:36 2023: BS 5019 completed
Fri Dec  1 10:02:53 2023: BS 5020 completed
Fri Dec  1 10:03:09 2023: BS 5021 completed
Fri Dec  1 10:03:25 2023: BS 5022 completed
Fri Dec  1 10:03:42 2023: BS 5023 completed
Fri Dec  1 10:03:58 2023: BS 5024 completed
Fri Dec  1 10:04:15 2023: BS 5025 completed
Fri Dec  1 10:04:31 2023: BS 5026 completed
Fri Dec  1 10:04:47 2023: BS 5027 completed
Fri Dec  1 10:05:04 2023: BS 5028 completed
Fri Dec  1 10:05:20 2023: BS 5029 completed
Fri Dec  1 10:05:36 2023: BS 5030 completed
Fri Dec  1 10:05:53 2023: BS 5031 completed
Fri Dec  1 10:06:09 2023: BS 5032 completed
Fri Dec  1 10:06:26 2023: BS 5033 completed
Fri Dec  1 10:06:42 2023: BS 5034 completed
Fri Dec  1 10:06:58 2023: BS 5035 completed
Fri Dec  1 10:07:15 2023: BS 5036 completed
Fri Dec  1 10:07:31 2023: BS 5037 completed
Fri Dec  1 10:07:48 2023: BS 5038 completed
Fri Dec  1 10:08:04 2023: BS 5039 completed
Fri Dec  1 10:08:20 2023: BS 5040 completed
Fri Dec  1 10:08:37 2023: BS 5041 completed
Fri Dec  1 10:08:53 2023: BS 5042 completed
Fri Dec  1 10:09:10 2023: BS 5043 completed
Fri Dec  1 10:09:26 2023: BS 5044 completed
Fri Dec  1 10:09:42 2023: BS 5045 completed
Fri Dec  1 10:09:59 2023: BS 5046 completed
Fri Dec  1 10:10:15 2023: BS 5047 completed
Fri Dec  1 10:10:31 2023: BS 5048 completed
Fri Dec  1 10:10:48 2023: BS 5049 completed
Fri Dec  1 10:11:04 2023: BS 5050 completed
Fri Dec  1 10:11:21 2023: BS 5051 completed
Fri Dec  1 10:11:37 2023: BS 5052 completed
Fri Dec  1 10:11:53 2023: BS 5053 completed
Fri Dec  1 10:12:10 2023: BS 5054 completed
Fri Dec  1 10:12:26 2023: BS 5055 completed
Fri Dec  1 10:12:43 2023: BS 5056 completed
Fri Dec  1 10:12:59 2023: BS 5057 completed
Fri Dec  1 10:13:15 2023: BS 5058 completed
Fri Dec  1 10:13:32 2023: BS 5059 completed
Fri Dec  1 10:13:48 2023: BS 5060 completed
Fri Dec  1 10:14:05 2023: BS 5061 completed
Fri Dec  1 10:14:21 2023: BS 5062 completed
Fri Dec  1 10:14:37 2023: BS 5063 completed
Fri Dec  1 10:14:54 2023: BS 5064 completed
Fri Dec  1 10:15:10 2023: BS 5065 completed
Fri Dec  1 10:15:26 2023: BS 5066 completed
Fri Dec  1 10:15:43 2023: BS 5067 completed
Fri Dec  1 10:15:59 2023: BS 5068 completed
Fri Dec  1 10:16:16 2023: BS 5069 completed
Fri Dec  1 10:16:32 2023: BS 5070 completed
Fri Dec  1 10:16:48 2023: BS 5071 completed
Fri Dec  1 10:17:05 2023: BS 5072 completed
Fri Dec  1 10:17:21 2023: BS 5073 completed
Fri Dec  1 10:17:38 2023: BS 5074 completed
Fri Dec  1 10:17:54 2023: BS 5075 completed
Fri Dec  1 10:18:10 2023: BS 5076 completed
Fri Dec  1 10:18:27 2023: BS 5077 completed
Fri Dec  1 10:18:43 2023: BS 5078 completed
Fri Dec  1 10:19:00 2023: BS 5079 completed
Fri Dec  1 10:19:16 2023: BS 5080 completed
Fri Dec  1 10:19:32 2023: BS 5081 completed
Fri Dec  1 10:19:49 2023: BS 5082 completed
Fri Dec  1 10:20:05 2023: BS 5083 completed
Fri Dec  1 10:20:21 2023: BS 5084 completed
Fri Dec  1 10:20:38 2023: BS 5085 completed
Fri Dec  1 10:20:54 2023: BS 5086 completed
Fri Dec  1 10:21:11 2023: BS 5087 completed
Fri Dec  1 10:21:27 2023: BS 5088 completed
Fri Dec  1 10:21:43 2023: BS 5089 completed
Fri Dec  1 10:22:00 2023: BS 5090 completed
Fri Dec  1 10:22:16 2023: BS 5091 completed
Fri Dec  1 10:22:33 2023: BS 5092 completed
Fri Dec  1 10:22:49 2023: BS 5093 completed
Fri Dec  1 10:23:05 2023: BS 5094 completed
Fri Dec  1 10:23:22 2023: BS 5095 completed
Fri Dec  1 10:23:38 2023: BS 5096 completed
Fri Dec  1 10:23:55 2023: BS 5097 completed
Fri Dec  1 10:24:11 2023: BS 5098 completed
Fri Dec  1 10:24:27 2023: BS 5099 completed
Fri Dec  1 10:24:44 2023: BS 5100 completed
Fri Dec  1 10:25:00 2023: BS 5101 completed
Fri Dec  1 10:25:16 2023: BS 5102 completed
Fri Dec  1 10:25:33 2023: BS 5103 completed
Fri Dec  1 10:25:49 2023: BS 5104 completed
Fri Dec  1 10:26:06 2023: BS 5105 completed
Fri Dec  1 10:26:22 2023: BS 5106 completed
Fri Dec  1 10:26:38 2023: BS 5107 completed
Fri Dec  1 10:26:55 2023: BS 5108 completed
Fri Dec  1 10:27:11 2023: BS 5109 completed
Fri Dec  1 10:27:28 2023: BS 5110 completed
Fri Dec  1 10:27:44 2023: BS 5111 completed
Fri Dec  1 10:28:00 2023: BS 5112 completed
Fri Dec  1 10:28:17 2023: BS 5113 completed
Fri Dec  1 10:28:33 2023: BS 5114 completed
Fri Dec  1 10:28:50 2023: BS 5115 completed
Fri Dec  1 10:29:06 2023: BS 5116 completed
Fri Dec  1 10:29:22 2023: BS 5117 completed
Fri Dec  1 10:29:39 2023: BS 5118 completed
Fri Dec  1 10:29:55 2023: BS 5119 completed
Fri Dec  1 10:30:11 2023: BS 5120 completed
Fri Dec  1 10:30:28 2023: BS 5121 completed
Fri Dec  1 10:30:44 2023: BS 5122 completed
Fri Dec  1 10:31:01 2023: BS 5123 completed
Fri Dec  1 10:31:17 2023: BS 5124 completed
Fri Dec  1 10:31:33 2023: BS 5125 completed
Fri Dec  1 10:31:50 2023: BS 5126 completed
Fri Dec  1 10:32:06 2023: BS 5127 completed
Fri Dec  1 10:32:23 2023: BS 5128 completed
Fri Dec  1 10:32:39 2023: BS 5129 completed
Fri Dec  1 10:32:55 2023: BS 5130 completed
Fri Dec  1 10:33:12 2023: BS 5131 completed
Fri Dec  1 10:33:28 2023: BS 5132 completed
Fri Dec  1 10:33:45 2023: BS 5133 completed
Fri Dec  1 10:34:01 2023: BS 5134 completed
Fri Dec  1 10:34:17 2023: BS 5135 completed
Fri Dec  1 10:34:34 2023: BS 5136 completed
Fri Dec  1 10:34:50 2023: BS 5137 completed
Fri Dec  1 10:35:06 2023: BS 5138 completed
Fri Dec  1 10:35:23 2023: BS 5139 completed
Fri Dec  1 10:35:39 2023: BS 5140 completed
Fri Dec  1 10:35:56 2023: BS 5141 completed
Fri Dec  1 10:36:12 2023: BS 5142 completed
Fri Dec  1 10:36:28 2023: BS 5143 completed
Fri Dec  1 10:36:45 2023: BS 5144 completed
Fri Dec  1 10:37:01 2023: BS 5145 completed
Fri Dec  1 10:37:18 2023: BS 5146 completed
Fri Dec  1 10:37:34 2023: BS 5147 completed
Fri Dec  1 10:37:50 2023: BS 5148 completed
Fri Dec  1 10:38:07 2023: BS 5149 completed
Fri Dec  1 10:38:23 2023: BS 5150 completed
Fri Dec  1 10:38:40 2023: BS 5151 completed
Fri Dec  1 10:38:56 2023: BS 5152 completed
Fri Dec  1 10:39:12 2023: BS 5153 completed
Fri Dec  1 10:39:29 2023: BS 5154 completed
Fri Dec  1 10:39:45 2023: BS 5155 completed
Fri Dec  1 10:40:01 2023: BS 5156 completed
Fri Dec  1 10:40:18 2023: BS 5157 completed
Fri Dec  1 10:40:34 2023: BS 5158 completed
Fri Dec  1 10:40:51 2023: BS 5159 completed
Fri Dec  1 10:41:07 2023: BS 5160 completed
Fri Dec  1 10:41:23 2023: BS 5161 completed
Fri Dec  1 10:41:40 2023: BS 5162 completed
Fri Dec  1 10:41:56 2023: BS 5163 completed
Fri Dec  1 10:42:13 2023: BS 5164 completed
Fri Dec  1 10:42:29 2023: BS 5165 completed
Fri Dec  1 10:42:45 2023: BS 5166 completed
Fri Dec  1 10:43:02 2023: BS 5167 completed
Fri Dec  1 10:43:18 2023: BS 5168 completed
Fri Dec  1 10:43:35 2023: BS 5169 completed
Fri Dec  1 10:43:51 2023: BS 5170 completed
Fri Dec  1 10:44:07 2023: BS 5171 completed
Fri Dec  1 10:44:24 2023: BS 5172 completed
Fri Dec  1 10:44:40 2023: BS 5173 completed
Fri Dec  1 10:44:56 2023: BS 5174 completed
Fri Dec  1 10:45:13 2023: BS 5175 completed
Fri Dec  1 10:45:29 2023: BS 5176 completed
Fri Dec  1 10:45:46 2023: BS 5177 completed
Fri Dec  1 10:46:02 2023: BS 5178 completed
Fri Dec  1 10:46:18 2023: BS 5179 completed
Fri Dec  1 10:46:35 2023: BS 5180 completed
Fri Dec  1 10:46:51 2023: BS 5181 completed
Fri Dec  1 10:47:08 2023: BS 5182 completed
Fri Dec  1 10:47:24 2023: BS 5183 completed
Fri Dec  1 10:47:40 2023: BS 5184 completed
Fri Dec  1 10:47:57 2023: BS 5185 completed
Fri Dec  1 10:48:13 2023: BS 5186 completed
Fri Dec  1 10:48:30 2023: BS 5187 completed
Fri Dec  1 10:48:46 2023: BS 5188 completed
Fri Dec  1 10:49:02 2023: BS 5189 completed
Fri Dec  1 10:49:19 2023: BS 5190 completed
Fri Dec  1 10:49:35 2023: BS 5191 completed
Fri Dec  1 10:49:51 2023: BS 5192 completed
Fri Dec  1 10:50:08 2023: BS 5193 completed
Fri Dec  1 10:50:24 2023: BS 5194 completed
Fri Dec  1 10:50:41 2023: BS 5195 completed
Fri Dec  1 10:50:57 2023: BS 5196 completed
Fri Dec  1 10:51:13 2023: BS 5197 completed
Fri Dec  1 10:51:30 2023: BS 5198 completed
Fri Dec  1 10:51:46 2023: BS 5199 completed
Fri Dec  1 10:52:03 2023: BS 5200 completed
Fri Dec  1 10:52:19 2023: BS 5201 completed
Fri Dec  1 10:52:35 2023: BS 5202 completed
Fri Dec  1 10:52:52 2023: BS 5203 completed
Fri Dec  1 10:53:08 2023: BS 5204 completed
Fri Dec  1 10:53:25 2023: BS 5205 completed
Fri Dec  1 10:53:41 2023: BS 5206 completed
Fri Dec  1 10:53:57 2023: BS 5207 completed
Fri Dec  1 10:54:14 2023: BS 5208 completed
Fri Dec  1 10:54:30 2023: BS 5209 completed
Fri Dec  1 10:54:46 2023: BS 5210 completed
Fri Dec  1 10:55:03 2023: BS 5211 completed
Fri Dec  1 10:55:19 2023: BS 5212 completed
Fri Dec  1 10:55:36 2023: BS 5213 completed
Fri Dec  1 10:55:52 2023: BS 5214 completed
Fri Dec  1 10:56:08 2023: BS 5215 completed
Fri Dec  1 10:56:25 2023: BS 5216 completed
Fri Dec  1 10:56:41 2023: BS 5217 completed
Fri Dec  1 10:56:58 2023: BS 5218 completed
Fri Dec  1 10:57:14 2023: BS 5219 completed
Fri Dec  1 10:57:30 2023: BS 5220 completed
Fri Dec  1 10:57:47 2023: BS 5221 completed
Fri Dec  1 10:58:03 2023: BS 5222 completed
Fri Dec  1 10:58:20 2023: BS 5223 completed
Fri Dec  1 10:58:36 2023: BS 5224 completed
Fri Dec  1 10:58:52 2023: BS 5225 completed
Fri Dec  1 10:59:09 2023: BS 5226 completed
Fri Dec  1 10:59:25 2023: BS 5227 completed
Fri Dec  1 10:59:41 2023: BS 5228 completed
Fri Dec  1 10:59:58 2023: BS 5229 completed
Fri Dec  1 11:00:14 2023: BS 5230 completed
Fri Dec  1 11:00:31 2023: BS 5231 completed
Fri Dec  1 11:00:47 2023: BS 5232 completed
Fri Dec  1 11:01:03 2023: BS 5233 completed
Fri Dec  1 11:01:20 2023: BS 5234 completed
Fri Dec  1 11:01:36 2023: BS 5235 completed
Fri Dec  1 11:01:53 2023: BS 5236 completed
Fri Dec  1 11:02:09 2023: BS 5237 completed
Fri Dec  1 11:02:25 2023: BS 5238 completed
Fri Dec  1 11:02:42 2023: BS 5239 completed
Fri Dec  1 11:02:58 2023: BS 5240 completed
Fri Dec  1 11:03:15 2023: BS 5241 completed
Fri Dec  1 11:03:31 2023: BS 5242 completed
Fri Dec  1 11:03:47 2023: BS 5243 completed
Fri Dec  1 11:04:04 2023: BS 5244 completed
Fri Dec  1 11:04:20 2023: BS 5245 completed
Fri Dec  1 11:04:36 2023: BS 5246 completed
Fri Dec  1 11:04:53 2023: BS 5247 completed
Fri Dec  1 11:05:09 2023: BS 5248 completed
Fri Dec  1 11:05:26 2023: BS 5249 completed
Fri Dec  1 11:05:42 2023: BS 5250 completed
Fri Dec  1 11:05:58 2023: BS 5251 completed
Fri Dec  1 11:06:15 2023: BS 5252 completed
Fri Dec  1 11:06:31 2023: BS 5253 completed
Fri Dec  1 11:06:48 2023: BS 5254 completed
Fri Dec  1 11:07:04 2023: BS 5255 completed
Fri Dec  1 11:07:20 2023: BS 5256 completed
Fri Dec  1 11:07:37 2023: BS 5257 completed
Fri Dec  1 11:07:53 2023: BS 5258 completed
Fri Dec  1 11:08:10 2023: BS 5259 completed
Fri Dec  1 11:08:26 2023: BS 5260 completed
Fri Dec  1 11:08:42 2023: BS 5261 completed
Fri Dec  1 11:08:59 2023: BS 5262 completed
Fri Dec  1 11:09:15 2023: BS 5263 completed
Fri Dec  1 11:09:31 2023: BS 5264 completed
Fri Dec  1 11:09:48 2023: BS 5265 completed
Fri Dec  1 11:10:04 2023: BS 5266 completed
Fri Dec  1 11:10:21 2023: BS 5267 completed
Fri Dec  1 11:10:37 2023: BS 5268 completed
Fri Dec  1 11:10:53 2023: BS 5269 completed
Fri Dec  1 11:11:10 2023: BS 5270 completed
Fri Dec  1 11:11:26 2023: BS 5271 completed
Fri Dec  1 11:11:43 2023: BS 5272 completed
Fri Dec  1 11:11:59 2023: BS 5273 completed
Fri Dec  1 11:12:15 2023: BS 5274 completed
Fri Dec  1 11:12:32 2023: BS 5275 completed
Fri Dec  1 11:12:48 2023: BS 5276 completed
Fri Dec  1 11:13:05 2023: BS 5277 completed
Fri Dec  1 11:13:21 2023: BS 5278 completed
Fri Dec  1 11:13:37 2023: BS 5279 completed
Fri Dec  1 11:13:54 2023: BS 5280 completed
Fri Dec  1 11:14:10 2023: BS 5281 completed
Fri Dec  1 11:14:26 2023: BS 5282 completed
Fri Dec  1 11:14:43 2023: BS 5283 completed
Fri Dec  1 11:14:59 2023: BS 5284 completed
Fri Dec  1 11:15:16 2023: BS 5285 completed
Fri Dec  1 11:15:32 2023: BS 5286 completed
Fri Dec  1 11:15:48 2023: BS 5287 completed
Fri Dec  1 11:16:05 2023: BS 5288 completed
Fri Dec  1 11:16:21 2023: BS 5289 completed
Fri Dec  1 11:16:38 2023: BS 5290 completed
Fri Dec  1 11:16:54 2023: BS 5291 completed
Fri Dec  1 11:17:10 2023: BS 5292 completed
Fri Dec  1 11:17:27 2023: BS 5293 completed
Fri Dec  1 11:17:43 2023: BS 5294 completed
Fri Dec  1 11:18:00 2023: BS 5295 completed
Fri Dec  1 11:18:16 2023: BS 5296 completed
Fri Dec  1 11:18:32 2023: BS 5297 completed
Fri Dec  1 11:18:49 2023: BS 5298 completed
Fri Dec  1 11:19:05 2023: BS 5299 completed
Fri Dec  1 11:19:21 2023: BS 5300 completed
Fri Dec  1 11:19:38 2023: BS 5301 completed
Fri Dec  1 11:19:54 2023: BS 5302 completed
Fri Dec  1 11:20:11 2023: BS 5303 completed
Fri Dec  1 11:20:27 2023: BS 5304 completed
Fri Dec  1 11:20:43 2023: BS 5305 completed
Fri Dec  1 11:21:00 2023: BS 5306 completed
Fri Dec  1 11:21:16 2023: BS 5307 completed
Fri Dec  1 11:21:33 2023: BS 5308 completed
Fri Dec  1 11:21:49 2023: BS 5309 completed
Fri Dec  1 11:22:05 2023: BS 5310 completed
Fri Dec  1 11:22:22 2023: BS 5311 completed
Fri Dec  1 11:22:38 2023: BS 5312 completed
Fri Dec  1 11:22:55 2023: BS 5313 completed
Fri Dec  1 11:23:11 2023: BS 5314 completed
Fri Dec  1 11:23:27 2023: BS 5315 completed
Fri Dec  1 11:23:44 2023: BS 5316 completed
Fri Dec  1 11:24:00 2023: BS 5317 completed
Fri Dec  1 11:24:16 2023: BS 5318 completed
Fri Dec  1 11:24:33 2023: BS 5319 completed
Fri Dec  1 11:24:49 2023: BS 5320 completed
Fri Dec  1 11:25:06 2023: BS 5321 completed
Fri Dec  1 11:25:22 2023: BS 5322 completed
Fri Dec  1 11:25:38 2023: BS 5323 completed
Fri Dec  1 11:25:55 2023: BS 5324 completed
Fri Dec  1 11:26:11 2023: BS 5325 completed
Fri Dec  1 11:26:28 2023: BS 5326 completed
Fri Dec  1 11:26:44 2023: BS 5327 completed
Fri Dec  1 11:27:00 2023: BS 5328 completed
Fri Dec  1 11:27:17 2023: BS 5329 completed
Fri Dec  1 11:27:33 2023: BS 5330 completed
Fri Dec  1 11:27:50 2023: BS 5331 completed
Fri Dec  1 11:28:06 2023: BS 5332 completed
Fri Dec  1 11:28:22 2023: BS 5333 completed
Fri Dec  1 11:28:39 2023: BS 5334 completed
Fri Dec  1 11:28:55 2023: BS 5335 completed
Fri Dec  1 11:29:11 2023: BS 5336 completed
Fri Dec  1 11:29:28 2023: BS 5337 completed
Fri Dec  1 11:29:44 2023: BS 5338 completed
Fri Dec  1 11:30:01 2023: BS 5339 completed
Fri Dec  1 11:30:17 2023: BS 5340 completed
Fri Dec  1 11:30:33 2023: BS 5341 completed
Fri Dec  1 11:30:50 2023: BS 5342 completed
Fri Dec  1 11:31:06 2023: BS 5343 completed
Fri Dec  1 11:31:23 2023: BS 5344 completed
Fri Dec  1 11:31:39 2023: BS 5345 completed
Fri Dec  1 11:31:55 2023: BS 5346 completed
Fri Dec  1 11:32:12 2023: BS 5347 completed
Fri Dec  1 11:32:28 2023: BS 5348 completed
Fri Dec  1 11:32:45 2023: BS 5349 completed
Fri Dec  1 11:33:01 2023: BS 5350 completed
Fri Dec  1 11:33:17 2023: BS 5351 completed
Fri Dec  1 11:33:34 2023: BS 5352 completed
Fri Dec  1 11:33:50 2023: BS 5353 completed
Fri Dec  1 11:34:06 2023: BS 5354 completed
Fri Dec  1 11:34:23 2023: BS 5355 completed
Fri Dec  1 11:34:39 2023: BS 5356 completed
Fri Dec  1 11:34:56 2023: BS 5357 completed
Fri Dec  1 11:35:12 2023: BS 5358 completed
Fri Dec  1 11:35:28 2023: BS 5359 completed
Fri Dec  1 11:35:45 2023: BS 5360 completed
Fri Dec  1 11:36:01 2023: BS 5361 completed
Fri Dec  1 11:36:18 2023: BS 5362 completed
Fri Dec  1 11:36:34 2023: BS 5363 completed
Fri Dec  1 11:36:50 2023: BS 5364 completed
Fri Dec  1 11:37:07 2023: BS 5365 completed
Fri Dec  1 11:37:23 2023: BS 5366 completed
Fri Dec  1 11:37:40 2023: BS 5367 completed
Fri Dec  1 11:37:56 2023: BS 5368 completed
Fri Dec  1 11:38:12 2023: BS 5369 completed
Fri Dec  1 11:38:29 2023: BS 5370 completed
Fri Dec  1 11:38:45 2023: BS 5371 completed
Fri Dec  1 11:39:01 2023: BS 5372 completed
Fri Dec  1 11:39:18 2023: BS 5373 completed
Fri Dec  1 11:39:34 2023: BS 5374 completed
Fri Dec  1 11:39:51 2023: BS 5375 completed
Fri Dec  1 11:40:07 2023: BS 5376 completed
Fri Dec  1 11:40:23 2023: BS 5377 completed
Fri Dec  1 11:40:40 2023: BS 5378 completed
Fri Dec  1 11:40:56 2023: BS 5379 completed
Fri Dec  1 11:41:13 2023: BS 5380 completed
Fri Dec  1 11:41:29 2023: BS 5381 completed
Fri Dec  1 11:41:45 2023: BS 5382 completed
Fri Dec  1 11:42:02 2023: BS 5383 completed
Fri Dec  1 11:42:18 2023: BS 5384 completed
Fri Dec  1 11:42:35 2023: BS 5385 completed
Fri Dec  1 11:42:51 2023: BS 5386 completed
Fri Dec  1 11:43:07 2023: BS 5387 completed
Fri Dec  1 11:43:24 2023: BS 5388 completed
Fri Dec  1 11:43:40 2023: BS 5389 completed
Fri Dec  1 11:43:56 2023: BS 5390 completed
Fri Dec  1 11:44:13 2023: BS 5391 completed
Fri Dec  1 11:44:29 2023: BS 5392 completed
Fri Dec  1 11:44:46 2023: BS 5393 completed
Fri Dec  1 11:45:02 2023: BS 5394 completed
Fri Dec  1 11:45:18 2023: BS 5395 completed
Fri Dec  1 11:45:35 2023: BS 5396 completed
Fri Dec  1 11:45:51 2023: BS 5397 completed
Fri Dec  1 11:46:08 2023: BS 5398 completed
Fri Dec  1 11:46:24 2023: BS 5399 completed
Fri Dec  1 11:46:40 2023: BS 5400 completed
Fri Dec  1 11:46:57 2023: BS 5401 completed
Fri Dec  1 11:47:13 2023: BS 5402 completed
Fri Dec  1 11:47:30 2023: BS 5403 completed
Fri Dec  1 11:47:46 2023: BS 5404 completed
Fri Dec  1 11:48:02 2023: BS 5405 completed
Fri Dec  1 11:48:19 2023: BS 5406 completed
Fri Dec  1 11:48:35 2023: BS 5407 completed
Fri Dec  1 11:48:51 2023: BS 5408 completed
Fri Dec  1 11:49:08 2023: BS 5409 completed
Fri Dec  1 11:49:24 2023: BS 5410 completed
Fri Dec  1 11:49:41 2023: BS 5411 completed
Fri Dec  1 11:49:57 2023: BS 5412 completed
Fri Dec  1 11:50:13 2023: BS 5413 completed
Fri Dec  1 11:50:30 2023: BS 5414 completed
Fri Dec  1 11:50:46 2023: BS 5415 completed
Fri Dec  1 11:51:03 2023: BS 5416 completed
Fri Dec  1 11:51:19 2023: BS 5417 completed
Fri Dec  1 11:51:35 2023: BS 5418 completed
Fri Dec  1 11:51:52 2023: BS 5419 completed
Fri Dec  1 11:52:08 2023: BS 5420 completed
Fri Dec  1 11:52:25 2023: BS 5421 completed
Fri Dec  1 11:52:41 2023: BS 5422 completed
Fri Dec  1 11:52:57 2023: BS 5423 completed
Fri Dec  1 11:53:14 2023: BS 5424 completed
Fri Dec  1 11:53:30 2023: BS 5425 completed
Fri Dec  1 11:53:46 2023: BS 5426 completed
Fri Dec  1 11:54:03 2023: BS 5427 completed
Fri Dec  1 11:54:19 2023: BS 5428 completed
Fri Dec  1 11:54:36 2023: BS 5429 completed
Fri Dec  1 11:54:52 2023: BS 5430 completed
Fri Dec  1 11:55:08 2023: BS 5431 completed
Fri Dec  1 11:55:25 2023: BS 5432 completed
Fri Dec  1 11:55:41 2023: BS 5433 completed
Fri Dec  1 11:55:58 2023: BS 5434 completed
Fri Dec  1 11:56:14 2023: BS 5435 completed
Fri Dec  1 11:56:30 2023: BS 5436 completed
Fri Dec  1 11:56:47 2023: BS 5437 completed
Fri Dec  1 11:57:03 2023: BS 5438 completed
Fri Dec  1 11:57:20 2023: BS 5439 completed
Fri Dec  1 11:57:36 2023: BS 5440 completed
Fri Dec  1 11:57:52 2023: BS 5441 completed
Fri Dec  1 11:58:09 2023: BS 5442 completed
Fri Dec  1 11:58:25 2023: BS 5443 completed
Fri Dec  1 11:58:41 2023: BS 5444 completed
Fri Dec  1 11:58:58 2023: BS 5445 completed
Fri Dec  1 11:59:14 2023: BS 5446 completed
Fri Dec  1 11:59:31 2023: BS 5447 completed
Fri Dec  1 11:59:47 2023: BS 5448 completed
Fri Dec  1 12:00:03 2023: BS 5449 completed
Fri Dec  1 12:00:20 2023: BS 5450 completed
Fri Dec  1 12:00:36 2023: BS 5451 completed
Fri Dec  1 12:00:53 2023: BS 5452 completed
Fri Dec  1 12:01:09 2023: BS 5453 completed
Fri Dec  1 12:01:25 2023: BS 5454 completed
Fri Dec  1 12:01:42 2023: BS 5455 completed
Fri Dec  1 12:01:58 2023: BS 5456 completed
Fri Dec  1 12:02:15 2023: BS 5457 completed
Fri Dec  1 12:02:31 2023: BS 5458 completed
Fri Dec  1 12:02:47 2023: BS 5459 completed
Fri Dec  1 12:03:04 2023: BS 5460 completed
Fri Dec  1 12:03:20 2023: BS 5461 completed
Fri Dec  1 12:03:36 2023: BS 5462 completed
Fri Dec  1 12:03:53 2023: BS 5463 completed
Fri Dec  1 12:04:09 2023: BS 5464 completed
Fri Dec  1 12:04:26 2023: BS 5465 completed
Fri Dec  1 12:04:42 2023: BS 5466 completed
Fri Dec  1 12:04:58 2023: BS 5467 completed
Fri Dec  1 12:05:15 2023: BS 5468 completed
Fri Dec  1 12:05:31 2023: BS 5469 completed
Fri Dec  1 12:05:48 2023: BS 5470 completed
Fri Dec  1 12:06:04 2023: BS 5471 completed
Fri Dec  1 12:06:20 2023: BS 5472 completed
Fri Dec  1 12:06:37 2023: BS 5473 completed
Fri Dec  1 12:06:53 2023: BS 5474 completed
Fri Dec  1 12:07:10 2023: BS 5475 completed
Fri Dec  1 12:07:26 2023: BS 5476 completed
Fri Dec  1 12:07:42 2023: BS 5477 completed
Fri Dec  1 12:07:59 2023: BS 5478 completed
Fri Dec  1 12:08:15 2023: BS 5479 completed
Fri Dec  1 12:08:31 2023: BS 5480 completed
Fri Dec  1 12:08:48 2023: BS 5481 completed
Fri Dec  1 12:09:04 2023: BS 5482 completed
Fri Dec  1 12:09:21 2023: BS 5483 completed
Fri Dec  1 12:09:37 2023: BS 5484 completed
Fri Dec  1 12:09:53 2023: BS 5485 completed
Fri Dec  1 12:10:10 2023: BS 5486 completed
Fri Dec  1 12:10:26 2023: BS 5487 completed
Fri Dec  1 12:10:43 2023: BS 5488 completed
Fri Dec  1 12:10:59 2023: BS 5489 completed
Fri Dec  1 12:11:15 2023: BS 5490 completed
Fri Dec  1 12:11:32 2023: BS 5491 completed
Fri Dec  1 12:11:48 2023: BS 5492 completed
Fri Dec  1 12:12:05 2023: BS 5493 completed
Fri Dec  1 12:12:21 2023: BS 5494 completed
Fri Dec  1 12:12:37 2023: BS 5495 completed
Fri Dec  1 12:12:54 2023: BS 5496 completed
Fri Dec  1 12:13:10 2023: BS 5497 completed
Fri Dec  1 12:13:26 2023: BS 5498 completed
Fri Dec  1 12:13:43 2023: BS 5499 completed
Fri Dec  1 12:13:59 2023: BS 5500 completed
Fri Dec  1 12:14:16 2023: BS 5501 completed
Fri Dec  1 12:14:32 2023: BS 5502 completed
Fri Dec  1 12:14:48 2023: BS 5503 completed
Fri Dec  1 12:15:05 2023: BS 5504 completed
Fri Dec  1 12:15:21 2023: BS 5505 completed
Fri Dec  1 12:15:38 2023: BS 5506 completed
Fri Dec  1 12:15:54 2023: BS 5507 completed
Fri Dec  1 12:16:10 2023: BS 5508 completed
Fri Dec  1 12:16:27 2023: BS 5509 completed
Fri Dec  1 12:16:43 2023: BS 5510 completed
Fri Dec  1 12:17:00 2023: BS 5511 completed
Fri Dec  1 12:17:16 2023: BS 5512 completed
Fri Dec  1 12:17:32 2023: BS 5513 completed
Fri Dec  1 12:17:49 2023: BS 5514 completed
Fri Dec  1 12:18:05 2023: BS 5515 completed
Fri Dec  1 12:18:21 2023: BS 5516 completed
Fri Dec  1 12:18:38 2023: BS 5517 completed
Fri Dec  1 12:18:54 2023: BS 5518 completed
Fri Dec  1 12:19:11 2023: BS 5519 completed
Fri Dec  1 12:19:27 2023: BS 5520 completed
Fri Dec  1 12:19:43 2023: BS 5521 completed
Fri Dec  1 12:20:00 2023: BS 5522 completed
Fri Dec  1 12:20:16 2023: BS 5523 completed
Fri Dec  1 12:20:33 2023: BS 5524 completed
Fri Dec  1 12:20:49 2023: BS 5525 completed
Fri Dec  1 12:21:05 2023: BS 5526 completed
Fri Dec  1 12:21:22 2023: BS 5527 completed
Fri Dec  1 12:21:38 2023: BS 5528 completed
Fri Dec  1 12:21:55 2023: BS 5529 completed
Fri Dec  1 12:22:11 2023: BS 5530 completed
Fri Dec  1 12:22:27 2023: BS 5531 completed
Fri Dec  1 12:22:44 2023: BS 5532 completed
Fri Dec  1 12:23:00 2023: BS 5533 completed
Fri Dec  1 12:23:16 2023: BS 5534 completed
Fri Dec  1 12:23:33 2023: BS 5535 completed
Fri Dec  1 12:23:49 2023: BS 5536 completed
Fri Dec  1 12:24:06 2023: BS 5537 completed
Fri Dec  1 12:24:22 2023: BS 5538 completed
Fri Dec  1 12:24:38 2023: BS 5539 completed
Fri Dec  1 12:24:55 2023: BS 5540 completed
Fri Dec  1 12:25:11 2023: BS 5541 completed
Fri Dec  1 12:25:28 2023: BS 5542 completed
Fri Dec  1 12:25:44 2023: BS 5543 completed
Fri Dec  1 12:26:00 2023: BS 5544 completed
Fri Dec  1 12:26:17 2023: BS 5545 completed
Fri Dec  1 12:26:33 2023: BS 5546 completed
Fri Dec  1 12:26:49 2023: BS 5547 completed
Fri Dec  1 12:27:06 2023: BS 5548 completed
Fri Dec  1 12:27:22 2023: BS 5549 completed
Fri Dec  1 12:27:39 2023: BS 5550 completed
Fri Dec  1 12:27:55 2023: BS 5551 completed
Fri Dec  1 12:28:11 2023: BS 5552 completed
Fri Dec  1 12:28:28 2023: BS 5553 completed
Fri Dec  1 12:28:44 2023: BS 5554 completed
Fri Dec  1 12:29:01 2023: BS 5555 completed
Fri Dec  1 12:29:17 2023: BS 5556 completed
Fri Dec  1 12:29:33 2023: BS 5557 completed
Fri Dec  1 12:29:50 2023: BS 5558 completed
Fri Dec  1 12:30:06 2023: BS 5559 completed
Fri Dec  1 12:30:23 2023: BS 5560 completed
Fri Dec  1 12:30:39 2023: BS 5561 completed
Fri Dec  1 12:30:55 2023: BS 5562 completed
Fri Dec  1 12:31:12 2023: BS 5563 completed
Fri Dec  1 12:31:28 2023: BS 5564 completed
Fri Dec  1 12:31:44 2023: BS 5565 completed
Fri Dec  1 12:32:01 2023: BS 5566 completed
Fri Dec  1 12:32:17 2023: BS 5567 completed
Fri Dec  1 12:32:34 2023: BS 5568 completed
Fri Dec  1 12:32:50 2023: BS 5569 completed
Fri Dec  1 12:33:06 2023: BS 5570 completed
Fri Dec  1 12:33:23 2023: BS 5571 completed
Fri Dec  1 12:33:39 2023: BS 5572 completed
Fri Dec  1 12:33:56 2023: BS 5573 completed
Fri Dec  1 12:34:12 2023: BS 5574 completed
Fri Dec  1 12:34:28 2023: BS 5575 completed
Fri Dec  1 12:34:45 2023: BS 5576 completed
Fri Dec  1 12:35:01 2023: BS 5577 completed
Fri Dec  1 12:35:18 2023: BS 5578 completed
Fri Dec  1 12:35:34 2023: BS 5579 completed
Fri Dec  1 12:35:50 2023: BS 5580 completed
Fri Dec  1 12:36:07 2023: BS 5581 completed
Fri Dec  1 12:36:23 2023: BS 5582 completed
Fri Dec  1 12:36:40 2023: BS 5583 completed
Fri Dec  1 12:36:56 2023: BS 5584 completed
Fri Dec  1 12:37:12 2023: BS 5585 completed
Fri Dec  1 12:37:29 2023: BS 5586 completed
Fri Dec  1 12:37:45 2023: BS 5587 completed
Fri Dec  1 12:38:01 2023: BS 5588 completed
Fri Dec  1 12:38:18 2023: BS 5589 completed
Fri Dec  1 12:38:34 2023: BS 5590 completed
Fri Dec  1 12:38:51 2023: BS 5591 completed
Fri Dec  1 12:39:07 2023: BS 5592 completed
Fri Dec  1 12:39:23 2023: BS 5593 completed
Fri Dec  1 12:39:40 2023: BS 5594 completed
Fri Dec  1 12:39:56 2023: BS 5595 completed
Fri Dec  1 12:40:13 2023: BS 5596 completed
Fri Dec  1 12:40:29 2023: BS 5597 completed
Fri Dec  1 12:40:45 2023: BS 5598 completed
Fri Dec  1 12:41:02 2023: BS 5599 completed
Fri Dec  1 12:41:18 2023: BS 5600 completed
Fri Dec  1 12:41:34 2023: BS 5601 completed
Fri Dec  1 12:41:51 2023: BS 5602 completed
Fri Dec  1 12:42:07 2023: BS 5603 completed
Fri Dec  1 12:42:24 2023: BS 5604 completed
Fri Dec  1 12:42:40 2023: BS 5605 completed
Fri Dec  1 12:42:56 2023: BS 5606 completed
Fri Dec  1 12:43:13 2023: BS 5607 completed
Fri Dec  1 12:43:29 2023: BS 5608 completed
Fri Dec  1 12:43:46 2023: BS 5609 completed
Fri Dec  1 12:44:02 2023: BS 5610 completed
Fri Dec  1 12:44:18 2023: BS 5611 completed
Fri Dec  1 12:44:35 2023: BS 5612 completed
Fri Dec  1 12:44:51 2023: BS 5613 completed
Fri Dec  1 12:45:08 2023: BS 5614 completed
Fri Dec  1 12:45:24 2023: BS 5615 completed
Fri Dec  1 12:45:40 2023: BS 5616 completed
Fri Dec  1 12:45:57 2023: BS 5617 completed
Fri Dec  1 12:46:13 2023: BS 5618 completed
Fri Dec  1 12:46:29 2023: BS 5619 completed
Fri Dec  1 12:46:46 2023: BS 5620 completed
Fri Dec  1 12:47:02 2023: BS 5621 completed
Fri Dec  1 12:47:19 2023: BS 5622 completed
Fri Dec  1 12:47:35 2023: BS 5623 completed
Fri Dec  1 12:47:51 2023: BS 5624 completed
Fri Dec  1 12:48:08 2023: BS 5625 completed
Fri Dec  1 12:48:24 2023: BS 5626 completed
Fri Dec  1 12:48:41 2023: BS 5627 completed
Fri Dec  1 12:48:57 2023: BS 5628 completed
Fri Dec  1 12:49:13 2023: BS 5629 completed
Fri Dec  1 12:49:30 2023: BS 5630 completed
Fri Dec  1 12:49:46 2023: BS 5631 completed
Fri Dec  1 12:50:03 2023: BS 5632 completed
Fri Dec  1 12:50:19 2023: BS 5633 completed
Fri Dec  1 12:50:35 2023: BS 5634 completed
Fri Dec  1 12:50:52 2023: BS 5635 completed
Fri Dec  1 12:51:08 2023: BS 5636 completed
Fri Dec  1 12:51:24 2023: BS 5637 completed
Fri Dec  1 12:51:41 2023: BS 5638 completed
Fri Dec  1 12:51:57 2023: BS 5639 completed
Fri Dec  1 12:52:14 2023: BS 5640 completed
Fri Dec  1 12:52:30 2023: BS 5641 completed
Fri Dec  1 12:52:46 2023: BS 5642 completed
Fri Dec  1 12:53:03 2023: BS 5643 completed
Fri Dec  1 12:53:19 2023: BS 5644 completed
Fri Dec  1 12:53:36 2023: BS 5645 completed
Fri Dec  1 12:53:52 2023: BS 5646 completed
Fri Dec  1 12:54:08 2023: BS 5647 completed
Fri Dec  1 12:54:25 2023: BS 5648 completed
Fri Dec  1 12:54:41 2023: BS 5649 completed
Fri Dec  1 12:54:58 2023: BS 5650 completed
Fri Dec  1 12:55:14 2023: BS 5651 completed
Fri Dec  1 12:55:30 2023: BS 5652 completed
Fri Dec  1 12:55:47 2023: BS 5653 completed
Fri Dec  1 12:56:03 2023: BS 5654 completed
Fri Dec  1 12:56:19 2023: BS 5655 completed
Fri Dec  1 12:56:36 2023: BS 5656 completed
Fri Dec  1 12:56:52 2023: BS 5657 completed
Fri Dec  1 12:57:09 2023: BS 5658 completed
Fri Dec  1 12:57:25 2023: BS 5659 completed
Fri Dec  1 12:57:41 2023: BS 5660 completed
Fri Dec  1 12:57:58 2023: BS 5661 completed
Fri Dec  1 12:58:14 2023: BS 5662 completed
Fri Dec  1 12:58:31 2023: BS 5663 completed
Fri Dec  1 12:58:47 2023: BS 5664 completed
Fri Dec  1 12:59:03 2023: BS 5665 completed
Fri Dec  1 12:59:20 2023: BS 5666 completed
Fri Dec  1 12:59:36 2023: BS 5667 completed
Fri Dec  1 12:59:53 2023: BS 5668 completed
Fri Dec  1 13:00:09 2023: BS 5669 completed
Fri Dec  1 13:00:25 2023: BS 5670 completed
Fri Dec  1 13:00:42 2023: BS 5671 completed
Fri Dec  1 13:00:58 2023: BS 5672 completed
Fri Dec  1 13:01:14 2023: BS 5673 completed
Fri Dec  1 13:01:31 2023: BS 5674 completed
Fri Dec  1 13:01:47 2023: BS 5675 completed
Fri Dec  1 13:02:04 2023: BS 5676 completed
Fri Dec  1 13:02:20 2023: BS 5677 completed
Fri Dec  1 13:02:36 2023: BS 5678 completed
Fri Dec  1 13:02:53 2023: BS 5679 completed
Fri Dec  1 13:03:09 2023: BS 5680 completed
Fri Dec  1 13:03:26 2023: BS 5681 completed
Fri Dec  1 13:03:42 2023: BS 5682 completed
Fri Dec  1 13:03:58 2023: BS 5683 completed
Fri Dec  1 13:04:15 2023: BS 5684 completed
Fri Dec  1 13:04:31 2023: BS 5685 completed
Fri Dec  1 13:04:48 2023: BS 5686 completed
Fri Dec  1 13:05:04 2023: BS 5687 completed
Fri Dec  1 13:05:20 2023: BS 5688 completed
Fri Dec  1 13:05:37 2023: BS 5689 completed
Fri Dec  1 13:05:53 2023: BS 5690 completed
Fri Dec  1 13:06:09 2023: BS 5691 completed
Fri Dec  1 13:06:26 2023: BS 5692 completed
Fri Dec  1 13:06:42 2023: BS 5693 completed
Fri Dec  1 13:06:59 2023: BS 5694 completed
Fri Dec  1 13:07:15 2023: BS 5695 completed
Fri Dec  1 13:07:31 2023: BS 5696 completed
Fri Dec  1 13:07:48 2023: BS 5697 completed
Fri Dec  1 13:08:04 2023: BS 5698 completed
Fri Dec  1 13:08:21 2023: BS 5699 completed
Fri Dec  1 13:08:37 2023: BS 5700 completed
Fri Dec  1 13:08:53 2023: BS 5701 completed
Fri Dec  1 13:09:10 2023: BS 5702 completed
Fri Dec  1 13:09:26 2023: BS 5703 completed
Fri Dec  1 13:09:43 2023: BS 5704 completed
Fri Dec  1 13:09:59 2023: BS 5705 completed
Fri Dec  1 13:10:15 2023: BS 5706 completed
Fri Dec  1 13:10:32 2023: BS 5707 completed
Fri Dec  1 13:10:48 2023: BS 5708 completed
Fri Dec  1 13:11:04 2023: BS 5709 completed
Fri Dec  1 13:11:21 2023: BS 5710 completed
Fri Dec  1 13:11:37 2023: BS 5711 completed
Fri Dec  1 13:11:54 2023: BS 5712 completed
Fri Dec  1 13:12:10 2023: BS 5713 completed
Fri Dec  1 13:12:26 2023: BS 5714 completed
Fri Dec  1 13:12:43 2023: BS 5715 completed
Fri Dec  1 13:12:59 2023: BS 5716 completed
Fri Dec  1 13:13:16 2023: BS 5717 completed
Fri Dec  1 13:13:32 2023: BS 5718 completed
Fri Dec  1 13:13:48 2023: BS 5719 completed
Fri Dec  1 13:14:05 2023: BS 5720 completed
Fri Dec  1 13:14:21 2023: BS 5721 completed
Fri Dec  1 13:14:38 2023: BS 5722 completed
Fri Dec  1 13:14:54 2023: BS 5723 completed
Fri Dec  1 13:15:10 2023: BS 5724 completed
Fri Dec  1 13:15:27 2023: BS 5725 completed
Fri Dec  1 13:15:43 2023: BS 5726 completed
Fri Dec  1 13:15:59 2023: BS 5727 completed
Fri Dec  1 13:16:16 2023: BS 5728 completed
Fri Dec  1 13:16:32 2023: BS 5729 completed
Fri Dec  1 13:16:49 2023: BS 5730 completed
Fri Dec  1 13:17:05 2023: BS 5731 completed
Fri Dec  1 13:17:21 2023: BS 5732 completed
Fri Dec  1 13:17:38 2023: BS 5733 completed
Fri Dec  1 13:17:54 2023: BS 5734 completed
Fri Dec  1 13:18:11 2023: BS 5735 completed
Fri Dec  1 13:18:27 2023: BS 5736 completed
Fri Dec  1 13:18:43 2023: BS 5737 completed
Fri Dec  1 13:19:00 2023: BS 5738 completed
Fri Dec  1 13:19:16 2023: BS 5739 completed
Fri Dec  1 13:19:33 2023: BS 5740 completed
Fri Dec  1 13:19:49 2023: BS 5741 completed
Fri Dec  1 13:20:05 2023: BS 5742 completed
Fri Dec  1 13:20:22 2023: BS 5743 completed
Fri Dec  1 13:20:38 2023: BS 5744 completed
Fri Dec  1 13:20:54 2023: BS 5745 completed
Fri Dec  1 13:21:11 2023: BS 5746 completed
Fri Dec  1 13:21:27 2023: BS 5747 completed
Fri Dec  1 13:21:44 2023: BS 5748 completed
Fri Dec  1 13:22:00 2023: BS 5749 completed
Fri Dec  1 13:22:16 2023: BS 5750 completed
Fri Dec  1 13:22:33 2023: BS 5751 completed
Fri Dec  1 13:22:49 2023: BS 5752 completed
Fri Dec  1 13:23:06 2023: BS 5753 completed
Fri Dec  1 13:23:22 2023: BS 5754 completed
Fri Dec  1 13:23:38 2023: BS 5755 completed
Fri Dec  1 13:23:55 2023: BS 5756 completed
Fri Dec  1 13:24:11 2023: BS 5757 completed
Fri Dec  1 13:24:28 2023: BS 5758 completed
Fri Dec  1 13:24:44 2023: BS 5759 completed
Fri Dec  1 13:25:00 2023: BS 5760 completed
Fri Dec  1 13:25:17 2023: BS 5761 completed
Fri Dec  1 13:25:33 2023: BS 5762 completed
Fri Dec  1 13:25:49 2023: BS 5763 completed
Fri Dec  1 13:26:06 2023: BS 5764 completed
Fri Dec  1 13:26:22 2023: BS 5765 completed
Fri Dec  1 13:26:39 2023: BS 5766 completed
Fri Dec  1 13:26:55 2023: BS 5767 completed
Fri Dec  1 13:27:11 2023: BS 5768 completed
Fri Dec  1 13:27:28 2023: BS 5769 completed
Fri Dec  1 13:27:44 2023: BS 5770 completed
Fri Dec  1 13:28:01 2023: BS 5771 completed
Fri Dec  1 13:28:17 2023: BS 5772 completed
Fri Dec  1 13:28:33 2023: BS 5773 completed
Fri Dec  1 13:28:50 2023: BS 5774 completed
Fri Dec  1 13:29:06 2023: BS 5775 completed
Fri Dec  1 13:29:23 2023: BS 5776 completed
Fri Dec  1 13:29:39 2023: BS 5777 completed
Fri Dec  1 13:29:55 2023: BS 5778 completed
Fri Dec  1 13:30:12 2023: BS 5779 completed
Fri Dec  1 13:30:28 2023: BS 5780 completed
Fri Dec  1 13:30:44 2023: BS 5781 completed
Fri Dec  1 13:31:01 2023: BS 5782 completed
Fri Dec  1 13:31:17 2023: BS 5783 completed
Fri Dec  1 13:31:34 2023: BS 5784 completed
Fri Dec  1 13:31:50 2023: BS 5785 completed
Fri Dec  1 13:32:06 2023: BS 5786 completed
Fri Dec  1 13:32:23 2023: BS 5787 completed
Fri Dec  1 13:32:39 2023: BS 5788 completed
Fri Dec  1 13:32:56 2023: BS 5789 completed
Fri Dec  1 13:33:12 2023: BS 5790 completed
Fri Dec  1 13:33:28 2023: BS 5791 completed
Fri Dec  1 13:33:45 2023: BS 5792 completed
Fri Dec  1 13:34:01 2023: BS 5793 completed
Fri Dec  1 13:34:18 2023: BS 5794 completed
Fri Dec  1 13:34:34 2023: BS 5795 completed
Fri Dec  1 13:34:50 2023: BS 5796 completed
Fri Dec  1 13:35:07 2023: BS 5797 completed
Fri Dec  1 13:35:23 2023: BS 5798 completed
Fri Dec  1 13:35:39 2023: BS 5799 completed
Fri Dec  1 13:35:56 2023: BS 5800 completed
Fri Dec  1 13:36:12 2023: BS 5801 completed
Fri Dec  1 13:36:29 2023: BS 5802 completed
Fri Dec  1 13:36:45 2023: BS 5803 completed
Fri Dec  1 13:37:01 2023: BS 5804 completed
Fri Dec  1 13:37:18 2023: BS 5805 completed
Fri Dec  1 13:37:34 2023: BS 5806 completed
Fri Dec  1 13:37:51 2023: BS 5807 completed
Fri Dec  1 13:38:07 2023: BS 5808 completed
Fri Dec  1 13:38:23 2023: BS 5809 completed
Fri Dec  1 13:38:40 2023: BS 5810 completed
Fri Dec  1 13:38:56 2023: BS 5811 completed
Fri Dec  1 13:39:13 2023: BS 5812 completed
Fri Dec  1 13:39:29 2023: BS 5813 completed
Fri Dec  1 13:39:45 2023: BS 5814 completed
Fri Dec  1 13:40:02 2023: BS 5815 completed
Fri Dec  1 13:40:18 2023: BS 5816 completed
Fri Dec  1 13:40:34 2023: BS 5817 completed
Fri Dec  1 13:40:51 2023: BS 5818 completed
Fri Dec  1 13:41:07 2023: BS 5819 completed
Fri Dec  1 13:41:24 2023: BS 5820 completed
Fri Dec  1 13:41:40 2023: BS 5821 completed
Fri Dec  1 13:41:56 2023: BS 5822 completed
Fri Dec  1 13:42:13 2023: BS 5823 completed
Fri Dec  1 13:42:29 2023: BS 5824 completed
Fri Dec  1 13:42:46 2023: BS 5825 completed
Fri Dec  1 13:43:02 2023: BS 5826 completed
Fri Dec  1 13:43:18 2023: BS 5827 completed
Fri Dec  1 13:43:35 2023: BS 5828 completed
Fri Dec  1 13:43:51 2023: BS 5829 completed
Fri Dec  1 13:44:08 2023: BS 5830 completed
Fri Dec  1 13:44:24 2023: BS 5831 completed
Fri Dec  1 13:44:40 2023: BS 5832 completed
Fri Dec  1 13:44:57 2023: BS 5833 completed
Fri Dec  1 13:45:13 2023: BS 5834 completed
Fri Dec  1 13:45:29 2023: BS 5835 completed
Fri Dec  1 13:45:46 2023: BS 5836 completed
Fri Dec  1 13:46:02 2023: BS 5837 completed
Fri Dec  1 13:46:19 2023: BS 5838 completed
Fri Dec  1 13:46:35 2023: BS 5839 completed
Fri Dec  1 13:46:51 2023: BS 5840 completed
Fri Dec  1 13:47:08 2023: BS 5841 completed
Fri Dec  1 13:47:24 2023: BS 5842 completed
Fri Dec  1 13:47:41 2023: BS 5843 completed
Fri Dec  1 13:47:57 2023: BS 5844 completed
Fri Dec  1 13:48:13 2023: BS 5845 completed
Fri Dec  1 13:48:30 2023: BS 5846 completed
Fri Dec  1 13:48:46 2023: BS 5847 completed
Fri Dec  1 13:49:03 2023: BS 5848 completed
Fri Dec  1 13:49:19 2023: BS 5849 completed
Fri Dec  1 13:49:35 2023: BS 5850 completed
Fri Dec  1 13:49:52 2023: BS 5851 completed
Fri Dec  1 13:50:08 2023: BS 5852 completed
Fri Dec  1 13:50:24 2023: BS 5853 completed
Fri Dec  1 13:50:41 2023: BS 5854 completed
Fri Dec  1 13:50:57 2023: BS 5855 completed
Fri Dec  1 13:51:14 2023: BS 5856 completed
Fri Dec  1 13:51:30 2023: BS 5857 completed
Fri Dec  1 13:51:46 2023: BS 5858 completed
Fri Dec  1 13:52:03 2023: BS 5859 completed
Fri Dec  1 13:52:19 2023: BS 5860 completed
Fri Dec  1 13:52:36 2023: BS 5861 completed
Fri Dec  1 13:52:52 2023: BS 5862 completed
Fri Dec  1 13:53:08 2023: BS 5863 completed
Fri Dec  1 13:53:25 2023: BS 5864 completed
Fri Dec  1 13:53:41 2023: BS 5865 completed
Fri Dec  1 13:53:58 2023: BS 5866 completed
Fri Dec  1 13:54:14 2023: BS 5867 completed
Fri Dec  1 13:54:30 2023: BS 5868 completed
Fri Dec  1 13:54:47 2023: BS 5869 completed
Fri Dec  1 13:55:03 2023: BS 5870 completed
Fri Dec  1 13:55:19 2023: BS 5871 completed
Fri Dec  1 13:55:36 2023: BS 5872 completed
Fri Dec  1 13:55:52 2023: BS 5873 completed
Fri Dec  1 13:56:09 2023: BS 5874 completed
Fri Dec  1 13:56:25 2023: BS 5875 completed
Fri Dec  1 13:56:41 2023: BS 5876 completed
Fri Dec  1 13:56:58 2023: BS 5877 completed
Fri Dec  1 13:57:14 2023: BS 5878 completed
Fri Dec  1 13:57:31 2023: BS 5879 completed
Fri Dec  1 13:57:47 2023: BS 5880 completed
Fri Dec  1 13:58:03 2023: BS 5881 completed
Fri Dec  1 13:58:20 2023: BS 5882 completed
Fri Dec  1 13:58:36 2023: BS 5883 completed
Fri Dec  1 13:58:53 2023: BS 5884 completed
Fri Dec  1 13:59:09 2023: BS 5885 completed
Fri Dec  1 13:59:25 2023: BS 5886 completed
Fri Dec  1 13:59:42 2023: BS 5887 completed
Fri Dec  1 13:59:58 2023: BS 5888 completed
Fri Dec  1 14:00:14 2023: BS 5889 completed
Fri Dec  1 14:00:31 2023: BS 5890 completed
Fri Dec  1 14:00:47 2023: BS 5891 completed
Fri Dec  1 14:01:04 2023: BS 5892 completed
Fri Dec  1 14:01:20 2023: BS 5893 completed
Fri Dec  1 14:01:36 2023: BS 5894 completed
Fri Dec  1 14:01:53 2023: BS 5895 completed
Fri Dec  1 14:02:09 2023: BS 5896 completed
Fri Dec  1 14:02:26 2023: BS 5897 completed
Fri Dec  1 14:02:42 2023: BS 5898 completed
Fri Dec  1 14:02:58 2023: BS 5899 completed
Fri Dec  1 14:03:15 2023: BS 5900 completed
Fri Dec  1 14:03:31 2023: BS 5901 completed
Fri Dec  1 14:03:48 2023: BS 5902 completed
Fri Dec  1 14:04:04 2023: BS 5903 completed
Fri Dec  1 14:04:20 2023: BS 5904 completed
Fri Dec  1 14:04:37 2023: BS 5905 completed
Fri Dec  1 14:04:53 2023: BS 5906 completed
Fri Dec  1 14:05:09 2023: BS 5907 completed
Fri Dec  1 14:05:26 2023: BS 5908 completed
Fri Dec  1 14:05:42 2023: BS 5909 completed
Fri Dec  1 14:05:59 2023: BS 5910 completed
Fri Dec  1 14:06:15 2023: BS 5911 completed
Fri Dec  1 14:06:31 2023: BS 5912 completed
Fri Dec  1 14:06:48 2023: BS 5913 completed
Fri Dec  1 14:07:04 2023: BS 5914 completed
Fri Dec  1 14:07:21 2023: BS 5915 completed
Fri Dec  1 14:07:37 2023: BS 5916 completed
Fri Dec  1 14:07:53 2023: BS 5917 completed
Fri Dec  1 14:08:10 2023: BS 5918 completed
Fri Dec  1 14:08:26 2023: BS 5919 completed
Fri Dec  1 14:08:43 2023: BS 5920 completed
Fri Dec  1 14:08:59 2023: BS 5921 completed
Fri Dec  1 14:09:15 2023: BS 5922 completed
Fri Dec  1 14:09:32 2023: BS 5923 completed
Fri Dec  1 14:09:48 2023: BS 5924 completed
Fri Dec  1 14:10:04 2023: BS 5925 completed
Fri Dec  1 14:10:21 2023: BS 5926 completed
Fri Dec  1 14:10:37 2023: BS 5927 completed
Fri Dec  1 14:10:54 2023: BS 5928 completed
Fri Dec  1 14:11:10 2023: BS 5929 completed
Fri Dec  1 14:11:26 2023: BS 5930 completed
Fri Dec  1 14:11:43 2023: BS 5931 completed
Fri Dec  1 14:11:59 2023: BS 5932 completed
Fri Dec  1 14:12:16 2023: BS 5933 completed
Fri Dec  1 14:12:32 2023: BS 5934 completed
Fri Dec  1 14:12:48 2023: BS 5935 completed
Fri Dec  1 14:13:05 2023: BS 5936 completed
Fri Dec  1 14:13:21 2023: BS 5937 completed
Fri Dec  1 14:13:38 2023: BS 5938 completed
Fri Dec  1 14:13:54 2023: BS 5939 completed
Fri Dec  1 14:14:10 2023: BS 5940 completed
Fri Dec  1 14:14:27 2023: BS 5941 completed
Fri Dec  1 14:14:43 2023: BS 5942 completed
Fri Dec  1 14:14:59 2023: BS 5943 completed
Fri Dec  1 14:15:16 2023: BS 5944 completed
Fri Dec  1 14:15:32 2023: BS 5945 completed
Fri Dec  1 14:15:49 2023: BS 5946 completed
Fri Dec  1 14:16:05 2023: BS 5947 completed
Fri Dec  1 14:16:21 2023: BS 5948 completed
Fri Dec  1 14:16:38 2023: BS 5949 completed
Fri Dec  1 14:16:54 2023: BS 5950 completed
Fri Dec  1 14:17:11 2023: BS 5951 completed
Fri Dec  1 14:17:27 2023: BS 5952 completed
Fri Dec  1 14:17:43 2023: BS 5953 completed
Fri Dec  1 14:18:00 2023: BS 5954 completed
Fri Dec  1 14:18:16 2023: BS 5955 completed
Fri Dec  1 14:18:33 2023: BS 5956 completed
Fri Dec  1 14:18:49 2023: BS 5957 completed
Fri Dec  1 14:19:05 2023: BS 5958 completed
Fri Dec  1 14:19:22 2023: BS 5959 completed
Fri Dec  1 14:19:38 2023: BS 5960 completed
Fri Dec  1 14:19:54 2023: BS 5961 completed
Fri Dec  1 14:20:11 2023: BS 5962 completed
Fri Dec  1 14:20:27 2023: BS 5963 completed
Fri Dec  1 14:20:44 2023: BS 5964 completed
Fri Dec  1 14:21:00 2023: BS 5965 completed
Fri Dec  1 14:21:16 2023: BS 5966 completed
Fri Dec  1 14:21:33 2023: BS 5967 completed
Fri Dec  1 14:21:49 2023: BS 5968 completed
Fri Dec  1 14:22:06 2023: BS 5969 completed
Fri Dec  1 14:22:22 2023: BS 5970 completed
Fri Dec  1 14:22:38 2023: BS 5971 completed
Fri Dec  1 14:22:55 2023: BS 5972 completed
Fri Dec  1 14:23:11 2023: BS 5973 completed
Fri Dec  1 14:23:28 2023: BS 5974 completed
Fri Dec  1 14:23:44 2023: BS 5975 completed
Fri Dec  1 14:24:00 2023: BS 5976 completed
Fri Dec  1 14:24:17 2023: BS 5977 completed
Fri Dec  1 14:24:33 2023: BS 5978 completed
Fri Dec  1 14:24:49 2023: BS 5979 completed
Fri Dec  1 14:25:06 2023: BS 5980 completed
Fri Dec  1 14:25:22 2023: BS 5981 completed
Fri Dec  1 14:25:39 2023: BS 5982 completed
Fri Dec  1 14:25:55 2023: BS 5983 completed
Fri Dec  1 14:26:11 2023: BS 5984 completed
Fri Dec  1 14:26:28 2023: BS 5985 completed
Fri Dec  1 14:26:44 2023: BS 5986 completed
Fri Dec  1 14:27:01 2023: BS 5987 completed
Fri Dec  1 14:27:17 2023: BS 5988 completed
Fri Dec  1 14:27:33 2023: BS 5989 completed
Fri Dec  1 14:27:50 2023: BS 5990 completed
Fri Dec  1 14:28:06 2023: BS 5991 completed
Fri Dec  1 14:28:23 2023: BS 5992 completed
Fri Dec  1 14:28:39 2023: BS 5993 completed
Fri Dec  1 14:28:55 2023: BS 5994 completed
Fri Dec  1 14:29:12 2023: BS 5995 completed
Fri Dec  1 14:29:28 2023: BS 5996 completed
Fri Dec  1 14:29:44 2023: BS 5997 completed
Fri Dec  1 14:30:01 2023: BS 5998 completed
Fri Dec  1 14:30:17 2023: BS 5999 completed
Fri Dec  1 14:30:34 2023: BS 6000 completed
Fri Dec  1 14:30:50 2023: BS 6001 completed
Fri Dec  1 14:31:06 2023: BS 6002 completed
Fri Dec  1 14:31:23 2023: BS 6003 completed
Fri Dec  1 14:31:39 2023: BS 6004 completed
Fri Dec  1 14:31:56 2023: BS 6005 completed
Fri Dec  1 14:32:12 2023: BS 6006 completed
Fri Dec  1 14:32:28 2023: BS 6007 completed
Fri Dec  1 14:32:45 2023: BS 6008 completed
Fri Dec  1 14:33:01 2023: BS 6009 completed
Fri Dec  1 14:33:18 2023: BS 6010 completed
Fri Dec  1 14:33:34 2023: BS 6011 completed
Fri Dec  1 14:33:50 2023: BS 6012 completed
Fri Dec  1 14:34:07 2023: BS 6013 completed
Fri Dec  1 14:34:23 2023: BS 6014 completed
Fri Dec  1 14:34:39 2023: BS 6015 completed
Fri Dec  1 14:34:56 2023: BS 6016 completed
Fri Dec  1 14:35:12 2023: BS 6017 completed
Fri Dec  1 14:35:29 2023: BS 6018 completed
Fri Dec  1 14:35:45 2023: BS 6019 completed
Fri Dec  1 14:36:01 2023: BS 6020 completed
Fri Dec  1 14:36:18 2023: BS 6021 completed
Fri Dec  1 14:36:34 2023: BS 6022 completed
Fri Dec  1 14:36:51 2023: BS 6023 completed
Fri Dec  1 14:37:07 2023: BS 6024 completed
Fri Dec  1 14:37:23 2023: BS 6025 completed
Fri Dec  1 14:37:40 2023: BS 6026 completed
Fri Dec  1 14:37:56 2023: BS 6027 completed
Fri Dec  1 14:38:13 2023: BS 6028 completed
Fri Dec  1 14:38:29 2023: BS 6029 completed
Fri Dec  1 14:38:45 2023: BS 6030 completed
Fri Dec  1 14:39:02 2023: BS 6031 completed
Fri Dec  1 14:39:18 2023: BS 6032 completed
Fri Dec  1 14:39:34 2023: BS 6033 completed
Fri Dec  1 14:39:51 2023: BS 6034 completed
Fri Dec  1 14:40:07 2023: BS 6035 completed
Fri Dec  1 14:40:24 2023: BS 6036 completed
Fri Dec  1 14:40:40 2023: BS 6037 completed
Fri Dec  1 14:40:56 2023: BS 6038 completed
Fri Dec  1 14:41:13 2023: BS 6039 completed
Fri Dec  1 14:41:29 2023: BS 6040 completed
Fri Dec  1 14:41:46 2023: BS 6041 completed
Fri Dec  1 14:42:02 2023: BS 6042 completed
Fri Dec  1 14:42:18 2023: BS 6043 completed
Fri Dec  1 14:42:35 2023: BS 6044 completed
Fri Dec  1 14:42:51 2023: BS 6045 completed
Fri Dec  1 14:43:08 2023: BS 6046 completed
Fri Dec  1 14:43:24 2023: BS 6047 completed
Fri Dec  1 14:43:40 2023: BS 6048 completed
Fri Dec  1 14:43:57 2023: BS 6049 completed
Fri Dec  1 14:44:13 2023: BS 6050 completed
Fri Dec  1 14:44:29 2023: BS 6051 completed
Fri Dec  1 14:44:46 2023: BS 6052 completed
Fri Dec  1 14:45:02 2023: BS 6053 completed
Fri Dec  1 14:45:19 2023: BS 6054 completed
Fri Dec  1 14:45:35 2023: BS 6055 completed
Fri Dec  1 14:45:51 2023: BS 6056 completed
Fri Dec  1 14:46:08 2023: BS 6057 completed
Fri Dec  1 14:46:24 2023: BS 6058 completed
Fri Dec  1 14:46:41 2023: BS 6059 completed
Fri Dec  1 14:46:57 2023: BS 6060 completed
Fri Dec  1 14:47:13 2023: BS 6061 completed
Fri Dec  1 14:47:30 2023: BS 6062 completed
Fri Dec  1 14:47:46 2023: BS 6063 completed
Fri Dec  1 14:48:03 2023: BS 6064 completed
Fri Dec  1 14:48:19 2023: BS 6065 completed
Fri Dec  1 14:48:35 2023: BS 6066 completed
Fri Dec  1 14:48:52 2023: BS 6067 completed
Fri Dec  1 14:49:08 2023: BS 6068 completed
Fri Dec  1 14:49:24 2023: BS 6069 completed
Fri Dec  1 14:49:41 2023: BS 6070 completed
Fri Dec  1 14:49:57 2023: BS 6071 completed
Fri Dec  1 14:50:14 2023: BS 6072 completed
Fri Dec  1 14:50:30 2023: BS 6073 completed
Fri Dec  1 14:50:46 2023: BS 6074 completed
Fri Dec  1 14:51:03 2023: BS 6075 completed
Fri Dec  1 14:51:19 2023: BS 6076 completed
Fri Dec  1 14:51:36 2023: BS 6077 completed
Fri Dec  1 14:51:52 2023: BS 6078 completed
Fri Dec  1 14:52:08 2023: BS 6079 completed
Fri Dec  1 14:52:25 2023: BS 6080 completed
Fri Dec  1 14:52:41 2023: BS 6081 completed
Fri Dec  1 14:52:58 2023: BS 6082 completed
Fri Dec  1 14:53:14 2023: BS 6083 completed
Fri Dec  1 14:53:30 2023: BS 6084 completed
Fri Dec  1 14:53:47 2023: BS 6085 completed
Fri Dec  1 14:54:03 2023: BS 6086 completed
Fri Dec  1 14:54:19 2023: BS 6087 completed
Fri Dec  1 14:54:36 2023: BS 6088 completed
Fri Dec  1 14:54:52 2023: BS 6089 completed
Fri Dec  1 14:55:09 2023: BS 6090 completed
Fri Dec  1 14:55:25 2023: BS 6091 completed
Fri Dec  1 14:55:41 2023: BS 6092 completed
Fri Dec  1 14:55:58 2023: BS 6093 completed
Fri Dec  1 14:56:14 2023: BS 6094 completed
Fri Dec  1 14:56:31 2023: BS 6095 completed
Fri Dec  1 14:56:47 2023: BS 6096 completed
Fri Dec  1 14:57:03 2023: BS 6097 completed
Fri Dec  1 14:57:20 2023: BS 6098 completed
Fri Dec  1 14:57:36 2023: BS 6099 completed
Fri Dec  1 14:57:53 2023: BS 6100 completed
Fri Dec  1 14:58:09 2023: BS 6101 completed
Fri Dec  1 14:58:25 2023: BS 6102 completed
Fri Dec  1 14:58:42 2023: BS 6103 completed
Fri Dec  1 14:58:58 2023: BS 6104 completed
Fri Dec  1 14:59:14 2023: BS 6105 completed
Fri Dec  1 14:59:31 2023: BS 6106 completed
Fri Dec  1 14:59:47 2023: BS 6107 completed
Fri Dec  1 15:00:04 2023: BS 6108 completed
Fri Dec  1 15:00:20 2023: BS 6109 completed
Fri Dec  1 15:00:36 2023: BS 6110 completed
Fri Dec  1 15:00:53 2023: BS 6111 completed
Fri Dec  1 15:01:09 2023: BS 6112 completed
Fri Dec  1 15:01:26 2023: BS 6113 completed
Fri Dec  1 15:01:42 2023: BS 6114 completed
Fri Dec  1 15:01:58 2023: BS 6115 completed
Fri Dec  1 15:02:15 2023: BS 6116 completed
Fri Dec  1 15:02:31 2023: BS 6117 completed
Fri Dec  1 15:02:48 2023: BS 6118 completed
Fri Dec  1 15:03:04 2023: BS 6119 completed
Fri Dec  1 15:03:20 2023: BS 6120 completed
Fri Dec  1 15:03:37 2023: BS 6121 completed
Fri Dec  1 15:03:53 2023: BS 6122 completed
Fri Dec  1 15:04:09 2023: BS 6123 completed
Fri Dec  1 15:04:26 2023: BS 6124 completed
Fri Dec  1 15:04:42 2023: BS 6125 completed
Fri Dec  1 15:04:59 2023: BS 6126 completed
Fri Dec  1 15:05:15 2023: BS 6127 completed
Fri Dec  1 15:05:31 2023: BS 6128 completed
Fri Dec  1 15:05:48 2023: BS 6129 completed
Fri Dec  1 15:06:04 2023: BS 6130 completed
Fri Dec  1 15:06:21 2023: BS 6131 completed
Fri Dec  1 15:06:37 2023: BS 6132 completed
Fri Dec  1 15:06:53 2023: BS 6133 completed
Fri Dec  1 15:07:10 2023: BS 6134 completed
Fri Dec  1 15:07:26 2023: BS 6135 completed
Fri Dec  1 15:07:43 2023: BS 6136 completed
Fri Dec  1 15:07:59 2023: BS 6137 completed
Fri Dec  1 15:08:15 2023: BS 6138 completed
Fri Dec  1 15:08:32 2023: BS 6139 completed
Fri Dec  1 15:08:48 2023: BS 6140 completed
Fri Dec  1 15:09:04 2023: BS 6141 completed
Fri Dec  1 15:09:21 2023: BS 6142 completed
Fri Dec  1 15:09:37 2023: BS 6143 completed
Fri Dec  1 15:09:54 2023: BS 6144 completed
Fri Dec  1 15:10:10 2023: BS 6145 completed
Fri Dec  1 15:10:26 2023: BS 6146 completed
Fri Dec  1 15:10:43 2023: BS 6147 completed
Fri Dec  1 15:10:59 2023: BS 6148 completed
Fri Dec  1 15:11:16 2023: BS 6149 completed
Fri Dec  1 15:11:32 2023: BS 6150 completed
Fri Dec  1 15:11:48 2023: BS 6151 completed
Fri Dec  1 15:12:05 2023: BS 6152 completed
Fri Dec  1 15:12:21 2023: BS 6153 completed
Fri Dec  1 15:12:38 2023: BS 6154 completed
Fri Dec  1 15:12:54 2023: BS 6155 completed
Fri Dec  1 15:13:10 2023: BS 6156 completed
Fri Dec  1 15:13:27 2023: BS 6157 completed
Fri Dec  1 15:13:43 2023: BS 6158 completed
Fri Dec  1 15:13:59 2023: BS 6159 completed
Fri Dec  1 15:14:16 2023: BS 6160 completed
Fri Dec  1 15:14:32 2023: BS 6161 completed
Fri Dec  1 15:14:49 2023: BS 6162 completed
Fri Dec  1 15:15:05 2023: BS 6163 completed
Fri Dec  1 15:15:21 2023: BS 6164 completed
Fri Dec  1 15:15:38 2023: BS 6165 completed
Fri Dec  1 15:15:54 2023: BS 6166 completed
Fri Dec  1 15:16:11 2023: BS 6167 completed
Fri Dec  1 15:16:27 2023: BS 6168 completed
Fri Dec  1 15:16:43 2023: BS 6169 completed
Fri Dec  1 15:17:00 2023: BS 6170 completed
Fri Dec  1 15:17:16 2023: BS 6171 completed
Fri Dec  1 15:17:33 2023: BS 6172 completed
Fri Dec  1 15:17:49 2023: BS 6173 completed
Fri Dec  1 15:18:05 2023: BS 6174 completed
Fri Dec  1 15:18:22 2023: BS 6175 completed
Fri Dec  1 15:18:38 2023: BS 6176 completed
Fri Dec  1 15:18:54 2023: BS 6177 completed
Fri Dec  1 15:19:11 2023: BS 6178 completed
Fri Dec  1 15:19:27 2023: BS 6179 completed
Fri Dec  1 15:19:44 2023: BS 6180 completed
Fri Dec  1 15:20:00 2023: BS 6181 completed
Fri Dec  1 15:20:16 2023: BS 6182 completed
Fri Dec  1 15:20:33 2023: BS 6183 completed
Fri Dec  1 15:20:49 2023: BS 6184 completed
Fri Dec  1 15:21:06 2023: BS 6185 completed
Fri Dec  1 15:21:22 2023: BS 6186 completed
Fri Dec  1 15:21:38 2023: BS 6187 completed
Fri Dec  1 15:21:55 2023: BS 6188 completed
Fri Dec  1 15:22:11 2023: BS 6189 completed
Fri Dec  1 15:22:28 2023: BS 6190 completed
Fri Dec  1 15:22:44 2023: BS 6191 completed
Fri Dec  1 15:23:00 2023: BS 6192 completed
Fri Dec  1 15:23:17 2023: BS 6193 completed
Fri Dec  1 15:23:33 2023: BS 6194 completed
Fri Dec  1 15:23:49 2023: BS 6195 completed
Fri Dec  1 15:24:06 2023: BS 6196 completed
Fri Dec  1 15:24:22 2023: BS 6197 completed
Fri Dec  1 15:24:39 2023: BS 6198 completed
Fri Dec  1 15:24:55 2023: BS 6199 completed
Fri Dec  1 15:25:11 2023: BS 6200 completed
Fri Dec  1 15:25:28 2023: BS 6201 completed
Fri Dec  1 15:25:44 2023: BS 6202 completed
Fri Dec  1 15:26:01 2023: BS 6203 completed
Fri Dec  1 15:26:17 2023: BS 6204 completed
Fri Dec  1 15:26:33 2023: BS 6205 completed
Fri Dec  1 15:26:50 2023: BS 6206 completed
Fri Dec  1 15:27:06 2023: BS 6207 completed
Fri Dec  1 15:27:23 2023: BS 6208 completed
Fri Dec  1 15:27:39 2023: BS 6209 completed
Fri Dec  1 15:27:55 2023: BS 6210 completed
Fri Dec  1 15:28:12 2023: BS 6211 completed
Fri Dec  1 15:28:28 2023: BS 6212 completed
Fri Dec  1 15:28:44 2023: BS 6213 completed
Fri Dec  1 15:29:01 2023: BS 6214 completed
Fri Dec  1 15:29:17 2023: BS 6215 completed
Fri Dec  1 15:29:34 2023: BS 6216 completed
Fri Dec  1 15:29:50 2023: BS 6217 completed
Fri Dec  1 15:30:06 2023: BS 6218 completed
Fri Dec  1 15:30:23 2023: BS 6219 completed
Fri Dec  1 15:30:39 2023: BS 6220 completed
Fri Dec  1 15:30:56 2023: BS 6221 completed
Fri Dec  1 15:31:12 2023: BS 6222 completed
Fri Dec  1 15:31:28 2023: BS 6223 completed
Fri Dec  1 15:31:45 2023: BS 6224 completed
Fri Dec  1 15:32:01 2023: BS 6225 completed
Fri Dec  1 15:32:18 2023: BS 6226 completed
Fri Dec  1 15:32:34 2023: BS 6227 completed
Fri Dec  1 15:32:50 2023: BS 6228 completed
Fri Dec  1 15:33:07 2023: BS 6229 completed
Fri Dec  1 15:33:23 2023: BS 6230 completed
Fri Dec  1 15:33:39 2023: BS 6231 completed
Fri Dec  1 15:33:56 2023: BS 6232 completed
Fri Dec  1 15:34:12 2023: BS 6233 completed
Fri Dec  1 15:34:29 2023: BS 6234 completed
Fri Dec  1 15:34:45 2023: BS 6235 completed
Fri Dec  1 15:35:01 2023: BS 6236 completed
Fri Dec  1 15:35:18 2023: BS 6237 completed
Fri Dec  1 15:35:34 2023: BS 6238 completed
Fri Dec  1 15:35:51 2023: BS 6239 completed
Fri Dec  1 15:36:07 2023: BS 6240 completed
Fri Dec  1 15:36:23 2023: BS 6241 completed
Fri Dec  1 15:36:40 2023: BS 6242 completed
Fri Dec  1 15:36:56 2023: BS 6243 completed
Fri Dec  1 15:37:13 2023: BS 6244 completed
Fri Dec  1 15:37:29 2023: BS 6245 completed
Fri Dec  1 15:37:45 2023: BS 6246 completed
Fri Dec  1 15:38:02 2023: BS 6247 completed
Fri Dec  1 15:38:18 2023: BS 6248 completed
Fri Dec  1 15:38:34 2023: BS 6249 completed
