# Supplementary material for: Continuous Flow Synthesis of Benzotriazin-4(3H)-ones via Visible Light Mediated Nitrogen-Centered Norrish Reaction
Source: Org Lett. 2024 Mar 11;26(12):2371–5. doi: 10.1021/acs.orglett.4c00248 (PMC10985655; doi:10.1021/acs.orglett.4c00248)
Supplement: Supplementary file 2 — ol4c00248_si_002.zip [file ol4c00248_si_002.zip › OL/FID/1p/JGL-408-C1f_PROTON_20231130_01.fid/log]

Thu Nov 30 11:07:55 2023: Experiment started
Thu Nov 30 11:08:17 2023: BS 1 completed
Thu Nov 30 11:08:26 2023: BS 2 completed
Thu Nov 30 11:08:35 2023: BS 3 completed
Thu Nov 30 11:08:44 2023: BS 4 completed
Thu Nov 30 11:08:53 2023: BS 5 completed
Thu Nov 30 11:09:03 2023: BS 6 completed
Thu Nov 30 11:09:12 2023: BS 7 completed
