# Supplementary material for: Continuous Flow Synthesis of Benzotriazin-4(3H)-ones via Visible Light Mediated Nitrogen-Centered Norrish Reaction
Source: Org Lett. 2024 Mar 11;26(12):2371–5. doi: 10.1021/acs.orglett.4c00248 (PMC10985655; doi:10.1021/acs.orglett.4c00248)
Supplement: Supplementary file 2 — ol4c00248_si_002.zip [file ol4c00248_si_002.zip › OL/FID/1q/JGL-399-c1w_CARBON_20231121_01.fid/log]

Tue Nov 21 00:17:37 2023: Experiment started
Tue Nov 21 00:22:10 2023: BS 1 completed
Tue Nov 21 00:22:26 2023: BS 2 completed
Tue Nov 21 00:22:42 2023: BS 3 completed
Tue Nov 21 00:22:58 2023: BS 4 completed
Tue Nov 21 00:23:14 2023: BS 5 completed
Tue Nov 21 00:23:30 2023: BS 6 completed
Tue Nov 21 00:23:46 2023: BS 7 completed
Tue Nov 21 00:24:02 2023: BS 8 completed
Tue Nov 21 00:24:18 2023: BS 9 completed
Tue Nov 21 00:24:34 2023: BS 10 completed
Tue Nov 21 00:24:50 2023: BS 11 completed
Tue Nov 21 00:25:06 2023: BS 12 completed
Tue Nov 21 00:25:22 2023: BS 13 completed
Tue Nov 21 00:25:38 2023: BS 14 completed
Tue Nov 21 00:25:54 2023: BS 15 completed
Tue Nov 21 00:26:10 2023: BS 16 completed
Tue Nov 21 00:26:26 2023: BS 17 completed
Tue Nov 21 00:26:42 2023: BS 18 completed
Tue Nov 21 00:26:58 2023: BS 19 completed
Tue Nov 21 00:27:14 2023: BS 20 completed
Tue Nov 21 00:27:30 2023: BS 21 completed
Tue Nov 21 00:27:46 2023: BS 22 completed
Tue Nov 21 00:28:02 2023: BS 23 completed
Tue Nov 21 00:28:18 2023: BS 24 completed
Tue Nov 21 00:28:34 2023: BS 25 completed
Tue Nov 21 00:28:50 2023: BS 26 completed
Tue Nov 21 00:29:06 2023: BS 27 completed
Tue Nov 21 00:29:22 2023: BS 28 completed
Tue Nov 21 00:29:38 2023: BS 29 completed
Tue Nov 21 00:29:54 2023: BS 30 completed
Tue Nov 21 00:30:10 2023: BS 31 completed
Tue Nov 21 00:30:26 2023: BS 32 completed
Tue Nov 21 00:30:42 2023: BS 33 completed
Tue Nov 21 00:30:58 2023: BS 34 completed
Tue Nov 21 00:31:14 2023: BS 35 completed
Tue Nov 21 00:31:30 2023: BS 36 completed
Tue Nov 21 00:31:46 2023: BS 37 completed
Tue Nov 21 00:32:02 2023: BS 38 completed
Tue Nov 21 00:32:18 2023: BS 39 completed
Tue Nov 21 00:32:34 2023: BS 40 completed
Tue Nov 21 00:32:50 2023: BS 41 completed
Tue Nov 21 00:33:06 2023: BS 42 completed
Tue Nov 21 00:33:22 2023: BS 43 completed
Tue Nov 21 00:33:38 2023: BS 44 completed
Tue Nov 21 00:33:54 2023: BS 45 completed
Tue Nov 21 00:34:10 2023: BS 46 completed
Tue Nov 21 00:34:26 2023: BS 47 completed
Tue Nov 21 00:34:42 2023: BS 48 completed
Tue Nov 21 00:34:58 2023: BS 49 completed
Tue Nov 21 00:35:14 2023: BS 50 completed
Tue Nov 21 00:35:30 2023: BS 51 completed
Tue Nov 21 00:35:46 2023: BS 52 completed
Tue Nov 21 00:36:02 2023: BS 53 completed
Tue Nov 21 00:36:18 2023: BS 54 completed
Tue Nov 21 00:36:34 2023: BS 55 completed
Tue Nov 21 00:36:50 2023: BS 56 completed
Tue Nov 21 00:37:06 2023: BS 57 completed
Tue Nov 21 00:37:22 2023: BS 58 completed
Tue Nov 21 00:37:38 2023: BS 59 completed
Tue Nov 21 00:37:54 2023: BS 60 completed
Tue Nov 21 00:38:10 2023: BS 61 completed
Tue Nov 21 00:38:26 2023: BS 62 completed
Tue Nov 21 00:38:42 2023: BS 63 completed
Tue Nov 21 00:38:58 2023: BS 64 completed
Tue Nov 21 00:39:14 2023: BS 65 completed
Tue Nov 21 00:39:30 2023: BS 66 completed
Tue Nov 21 00:39:46 2023: BS 67 completed
Tue Nov 21 00:40:02 2023: BS 68 completed
Tue Nov 21 00:40:18 2023: BS 69 completed
Tue Nov 21 00:40:34 2023: BS 70 completed
Tue Nov 21 00:40:50 2023: BS 71 completed
Tue Nov 21 00:41:06 2023: BS 72 completed
Tue Nov 21 00:41:22 2023: BS 73 completed
Tue Nov 21 00:41:38 2023: BS 74 completed
Tue Nov 21 00:41:54 2023: BS 75 completed
Tue Nov 21 00:42:10 2023: BS 76 completed
Tue Nov 21 00:42:26 2023: BS 77 completed
Tue Nov 21 00:42:42 2023: BS 78 completed
Tue Nov 21 00:42:58 2023: BS 79 completed
Tue Nov 21 00:43:14 2023: BS 80 completed
Tue Nov 21 00:43:30 2023: BS 81 completed
Tue Nov 21 00:43:46 2023: BS 82 completed
Tue Nov 21 00:44:02 2023: BS 83 completed
Tue Nov 21 00:44:18 2023: BS 84 completed
Tue Nov 21 00:44:34 2023: BS 85 completed
Tue Nov 21 00:44:50 2023: BS 86 completed
Tue Nov 21 00:45:06 2023: BS 87 completed
Tue Nov 21 00:45:22 2023: BS 88 completed
Tue Nov 21 00:45:38 2023: BS 89 completed
Tue Nov 21 00:45:54 2023: BS 90 completed
Tue Nov 21 00:46:10 2023: BS 91 completed
Tue Nov 21 00:46:26 2023: BS 92 completed
Tue Nov 21 00:46:42 2023: BS 93 completed
Tue Nov 21 00:46:58 2023: BS 94 completed
Tue Nov 21 00:47:14 2023: BS 95 completed
Tue Nov 21 00:47:30 2023: BS 96 completed
Tue Nov 21 00:47:46 2023: BS 97 completed
Tue Nov 21 00:48:02 2023: BS 98 completed
Tue Nov 21 00:48:18 2023: BS 99 completed
Tue Nov 21 00:48:34 2023: BS 100 completed
Tue Nov 21 00:48:50 2023: BS 101 completed
Tue Nov 21 00:49:06 2023: BS 102 completed
Tue Nov 21 00:49:22 2023: BS 103 completed
Tue Nov 21 00:49:38 2023: BS 104 completed
Tue Nov 21 00:49:54 2023: BS 105 completed
Tue Nov 21 00:50:10 2023: BS 106 completed
Tue Nov 21 00:50:26 2023: BS 107 completed
Tue Nov 21 00:50:42 2023: BS 108 completed
Tue Nov 21 00:50:58 2023: BS 109 completed
Tue Nov 21 00:51:14 2023: BS 110 completed
Tue Nov 21 00:51:30 2023: BS 111 completed
Tue Nov 21 00:51:46 2023: BS 112 completed
Tue Nov 21 00:52:02 2023: BS 113 completed
Tue Nov 21 00:52:18 2023: BS 114 completed
Tue Nov 21 00:52:34 2023: BS 115 completed
Tue Nov 21 00:52:50 2023: BS 116 completed
Tue Nov 21 00:53:06 2023: BS 117 completed
Tue Nov 21 00:53:22 2023: BS 118 completed
Tue Nov 21 00:53:38 2023: BS 119 completed
Tue Nov 21 00:53:54 2023: BS 120 completed
Tue Nov 21 00:54:10 2023: BS 121 completed
Tue Nov 21 00:54:26 2023: BS 122 completed
Tue Nov 21 00:54:42 2023: BS 123 completed
Tue Nov 21 00:54:58 2023: BS 124 completed
Tue Nov 21 00:55:14 2023: BS 125 completed
Tue Nov 21 00:55:30 2023: BS 126 completed
Tue Nov 21 00:55:46 2023: BS 127 completed
Tue Nov 21 00:56:02 2023: BS 128 completed
Tue Nov 21 00:56:18 2023: BS 129 completed
Tue Nov 21 00:56:34 2023: BS 130 completed
Tue Nov 21 00:56:50 2023: BS 131 completed
Tue Nov 21 00:57:06 2023: BS 132 completed
Tue Nov 21 00:57:22 2023: BS 133 completed
Tue Nov 21 00:57:38 2023: BS 134 completed
Tue Nov 21 00:57:54 2023: BS 135 completed
Tue Nov 21 00:58:10 2023: BS 136 completed
Tue Nov 21 00:58:26 2023: BS 137 completed
Tue Nov 21 00:58:42 2023: BS 138 completed
Tue Nov 21 00:58:58 2023: BS 139 completed
Tue Nov 21 00:59:14 2023: BS 140 completed
Tue Nov 21 00:59:30 2023: BS 141 completed
Tue Nov 21 00:59:46 2023: BS 142 completed
Tue Nov 21 01:00:02 2023: BS 143 completed
Tue Nov 21 01:00:18 2023: BS 144 completed
Tue Nov 21 01:00:34 2023: BS 145 completed
Tue Nov 21 01:00:50 2023: BS 146 completed
Tue Nov 21 01:01:06 2023: BS 147 completed
Tue Nov 21 01:01:22 2023: BS 148 completed
Tue Nov 21 01:01:38 2023: BS 149 completed
Tue Nov 21 01:01:54 2023: BS 150 completed
Tue Nov 21 01:02:10 2023: BS 151 completed
Tue Nov 21 01:02:26 2023: BS 152 completed
Tue Nov 21 01:02:42 2023: BS 153 completed
Tue Nov 21 01:02:58 2023: BS 154 completed
Tue Nov 21 01:03:14 2023: BS 155 completed
Tue Nov 21 01:03:30 2023: BS 156 completed
Tue Nov 21 01:03:46 2023: BS 157 completed
Tue Nov 21 01:04:02 2023: BS 158 completed
Tue Nov 21 01:04:18 2023: BS 159 completed
Tue Nov 21 01:04:34 2023: BS 160 completed
Tue Nov 21 01:04:50 2023: BS 161 completed
Tue Nov 21 01:05:06 2023: BS 162 completed
Tue Nov 21 01:05:22 2023: BS 163 completed
Tue Nov 21 01:05:38 2023: BS 164 completed
Tue Nov 21 01:05:54 2023: BS 165 completed
Tue Nov 21 01:06:10 2023: BS 166 completed
Tue Nov 21 01:06:26 2023: BS 167 completed
Tue Nov 21 01:06:42 2023: BS 168 completed
Tue Nov 21 01:06:58 2023: BS 169 completed
Tue Nov 21 01:07:14 2023: BS 170 completed
Tue Nov 21 01:07:30 2023: BS 171 completed
Tue Nov 21 01:07:46 2023: BS 172 completed
Tue Nov 21 01:08:02 2023: BS 173 completed
Tue Nov 21 01:08:18 2023: BS 174 completed
Tue Nov 21 01:08:34 2023: BS 175 completed
Tue Nov 21 01:08:50 2023: BS 176 completed
Tue Nov 21 01:09:06 2023: BS 177 completed
Tue Nov 21 01:09:22 2023: BS 178 completed
Tue Nov 21 01:09:38 2023: BS 179 completed
Tue Nov 21 01:09:54 2023: BS 180 completed
Tue Nov 21 01:10:10 2023: BS 181 completed
Tue Nov 21 01:10:26 2023: BS 182 completed
Tue Nov 21 01:10:42 2023: BS 183 completed
Tue Nov 21 01:10:58 2023: BS 184 completed
Tue Nov 21 01:11:14 2023: BS 185 completed
Tue Nov 21 01:11:30 2023: BS 186 completed
Tue Nov 21 01:11:46 2023: BS 187 completed
Tue Nov 21 01:12:02 2023: BS 188 completed
Tue Nov 21 01:12:18 2023: BS 189 completed
Tue Nov 21 01:12:34 2023: BS 190 completed
Tue Nov 21 01:12:50 2023: BS 191 completed
Tue Nov 21 01:13:06 2023: BS 192 completed
Tue Nov 21 01:13:22 2023: BS 193 completed
Tue Nov 21 01:13:38 2023: BS 194 completed
Tue Nov 21 01:13:54 2023: BS 195 completed
Tue Nov 21 01:14:10 2023: BS 196 completed
Tue Nov 21 01:14:26 2023: BS 197 completed
Tue Nov 21 01:14:42 2023: BS 198 completed
Tue Nov 21 01:14:58 2023: BS 199 completed
Tue Nov 21 01:15:14 2023: BS 200 completed
Tue Nov 21 01:15:30 2023: BS 201 completed
Tue Nov 21 01:15:46 2023: BS 202 completed
Tue Nov 21 01:16:02 2023: BS 203 completed
Tue Nov 21 01:16:18 2023: BS 204 completed
Tue Nov 21 01:16:34 2023: BS 205 completed
Tue Nov 21 01:16:50 2023: BS 206 completed
Tue Nov 21 01:17:06 2023: BS 207 completed
Tue Nov 21 01:17:22 2023: BS 208 completed
Tue Nov 21 01:17:38 2023: BS 209 completed
Tue Nov 21 01:17:54 2023: BS 210 completed
Tue Nov 21 01:18:10 2023: BS 211 completed
Tue Nov 21 01:18:26 2023: BS 212 completed
Tue Nov 21 01:18:42 2023: BS 213 completed
Tue Nov 21 01:18:58 2023: BS 214 completed
Tue Nov 21 01:19:14 2023: BS 215 completed
Tue Nov 21 01:19:30 2023: BS 216 completed
Tue Nov 21 01:19:46 2023: BS 217 completed
Tue Nov 21 01:20:02 2023: BS 218 completed
Tue Nov 21 01:20:18 2023: BS 219 completed
Tue Nov 21 01:20:34 2023: BS 220 completed
Tue Nov 21 01:20:50 2023: BS 221 completed
Tue Nov 21 01:21:06 2023: BS 222 completed
Tue Nov 21 01:21:22 2023: BS 223 completed
Tue Nov 21 01:21:38 2023: BS 224 completed
Tue Nov 21 01:21:54 2023: BS 225 completed
Tue Nov 21 01:22:10 2023: BS 226 completed
Tue Nov 21 01:22:26 2023: BS 227 completed
Tue Nov 21 01:22:42 2023: BS 228 completed
Tue Nov 21 01:22:58 2023: BS 229 completed
Tue Nov 21 01:23:14 2023: BS 230 completed
Tue Nov 21 01:23:30 2023: BS 231 completed
Tue Nov 21 01:23:46 2023: BS 232 completed
Tue Nov 21 01:24:02 2023: BS 233 completed
Tue Nov 21 01:24:18 2023: BS 234 completed
Tue Nov 21 01:24:34 2023: BS 235 completed
Tue Nov 21 01:24:50 2023: BS 236 completed
Tue Nov 21 01:25:06 2023: BS 237 completed
Tue Nov 21 01:25:22 2023: BS 238 completed
Tue Nov 21 01:25:38 2023: BS 239 completed
Tue Nov 21 01:25:54 2023: BS 240 completed
Tue Nov 21 01:26:10 2023: BS 241 completed
Tue Nov 21 01:26:26 2023: BS 242 completed
Tue Nov 21 01:26:42 2023: BS 243 completed
Tue Nov 21 01:26:58 2023: BS 244 completed
Tue Nov 21 01:27:14 2023: BS 245 completed
Tue Nov 21 01:27:30 2023: BS 246 completed
Tue Nov 21 01:27:46 2023: BS 247 completed
Tue Nov 21 01:28:02 2023: BS 248 completed
Tue Nov 21 01:28:18 2023: BS 249 completed
