# Supplementary material for: Continuous Flow Synthesis of Benzotriazin-4(3H)-ones via Visible Light Mediated Nitrogen-Centered Norrish Reaction
Source: Org Lett. 2024 Mar 11;26(12):2371–5. doi: 10.1021/acs.orglett.4c00248 (PMC10985655; doi:10.1021/acs.orglett.4c00248)
Supplement: Supplementary file 2 — ol4c00248_si_002.zip [file ol4c00248_si_002.zip › OL/FID/1t'/C-NMR JGL_393/log]

Thu Jan 18 16:34:31 2024: Experiment started
Thu Jan 18 16:39:11 2024: BS 1 completed
Thu Jan 18 16:39:27 2024: BS 2 completed
Thu Jan 18 16:39:43 2024: BS 3 completed
Thu Jan 18 16:40:00 2024: BS 4 completed
Thu Jan 18 16:40:16 2024: BS 5 completed
Thu Jan 18 16:40:33 2024: BS 6 completed
Thu Jan 18 16:40:49 2024: BS 7 completed
Thu Jan 18 16:41:05 2024: BS 8 completed
Thu Jan 18 16:41:22 2024: BS 9 completed
Thu Jan 18 16:41:38 2024: BS 10 completed
Thu Jan 18 16:41:54 2024: BS 11 completed
Thu Jan 18 16:42:11 2024: BS 12 completed
Thu Jan 18 16:42:27 2024: BS 13 completed
Thu Jan 18 16:42:44 2024: BS 14 completed
Thu Jan 18 16:43:00 2024: BS 15 completed
Thu Jan 18 16:43:16 2024: BS 16 completed
Thu Jan 18 16:43:33 2024: BS 17 completed
Thu Jan 18 16:43:49 2024: BS 18 completed
Thu Jan 18 16:44:06 2024: BS 19 completed
Thu Jan 18 16:44:22 2024: BS 20 completed
Thu Jan 18 16:44:38 2024: BS 21 completed
Thu Jan 18 16:44:55 2024: BS 22 completed
Thu Jan 18 16:45:11 2024: BS 23 completed
Thu Jan 18 16:45:28 2024: BS 24 completed
Thu Jan 18 16:45:44 2024: BS 25 completed
Thu Jan 18 16:46:00 2024: BS 26 completed
Thu Jan 18 16:46:17 2024: BS 27 completed
Thu Jan 18 16:46:33 2024: BS 28 completed
Thu Jan 18 16:46:49 2024: BS 29 completed
Thu Jan 18 16:47:06 2024: BS 30 completed
Thu Jan 18 16:47:22 2024: BS 31 completed
Thu Jan 18 16:47:39 2024: BS 32 completed
Thu Jan 18 16:47:55 2024: BS 33 completed
Thu Jan 18 16:48:11 2024: BS 34 completed
Thu Jan 18 16:48:28 2024: BS 35 completed
Thu Jan 18 16:48:44 2024: BS 36 completed
Thu Jan 18 16:49:01 2024: BS 37 completed
Thu Jan 18 16:49:17 2024: BS 38 completed
Thu Jan 18 16:49:33 2024: BS 39 completed
Thu Jan 18 16:49:50 2024: BS 40 completed
Thu Jan 18 16:50:06 2024: BS 41 completed
Thu Jan 18 16:50:23 2024: BS 42 completed
Thu Jan 18 16:50:39 2024: BS 43 completed
Thu Jan 18 16:50:55 2024: BS 44 completed
Thu Jan 18 16:51:12 2024: BS 45 completed
Thu Jan 18 16:51:28 2024: BS 46 completed
Thu Jan 18 16:51:44 2024: BS 47 completed
Thu Jan 18 16:52:01 2024: BS 48 completed
Thu Jan 18 16:52:17 2024: BS 49 completed
Thu Jan 18 16:52:34 2024: BS 50 completed
Thu Jan 18 16:52:50 2024: BS 51 completed
Thu Jan 18 16:53:06 2024: BS 52 completed
Thu Jan 18 16:53:23 2024: BS 53 completed
Thu Jan 18 16:53:39 2024: BS 54 completed
Thu Jan 18 16:53:56 2024: BS 55 completed
Thu Jan 18 16:54:12 2024: BS 56 completed
Thu Jan 18 16:54:28 2024: BS 57 completed
Thu Jan 18 16:54:45 2024: BS 58 completed
Thu Jan 18 16:55:01 2024: BS 59 completed
Thu Jan 18 16:55:18 2024: BS 60 completed
Thu Jan 18 16:55:34 2024: BS 61 completed
Thu Jan 18 16:55:50 2024: BS 62 completed
Thu Jan 18 16:56:07 2024: BS 63 completed
Thu Jan 18 16:56:23 2024: BS 64 completed
Thu Jan 18 16:56:39 2024: BS 65 completed
Thu Jan 18 16:56:56 2024: BS 66 completed
Thu Jan 18 16:57:12 2024: BS 67 completed
Thu Jan 18 16:57:29 2024: BS 68 completed
Thu Jan 18 16:57:45 2024: BS 69 completed
Thu Jan 18 16:58:01 2024: BS 70 completed
Thu Jan 18 16:58:18 2024: BS 71 completed
Thu Jan 18 16:58:34 2024: BS 72 completed
Thu Jan 18 16:58:51 2024: BS 73 completed
Thu Jan 18 16:59:07 2024: BS 74 completed
Thu Jan 18 16:59:23 2024: BS 75 completed
Thu Jan 18 16:59:40 2024: BS 76 completed
Thu Jan 18 16:59:56 2024: BS 77 completed
Thu Jan 18 17:00:13 2024: BS 78 completed
Thu Jan 18 17:00:29 2024: BS 79 completed
Thu Jan 18 17:00:45 2024: BS 80 completed
Thu Jan 18 17:01:02 2024: BS 81 completed
Thu Jan 18 17:01:18 2024: BS 82 completed
Thu Jan 18 17:01:34 2024: BS 83 completed
Thu Jan 18 17:01:51 2024: BS 84 completed
Thu Jan 18 17:02:07 2024: BS 85 completed
Thu Jan 18 17:02:24 2024: BS 86 completed
Thu Jan 18 17:02:40 2024: BS 87 completed
Thu Jan 18 17:02:56 2024: BS 88 completed
Thu Jan 18 17:03:13 2024: BS 89 completed
Thu Jan 18 17:03:29 2024: BS 90 completed
Thu Jan 18 17:03:46 2024: BS 91 completed
Thu Jan 18 17:04:02 2024: BS 92 completed
Thu Jan 18 17:04:18 2024: BS 93 completed
Thu Jan 18 17:04:35 2024: BS 94 completed
Thu Jan 18 17:04:51 2024: BS 95 completed
Thu Jan 18 17:05:08 2024: BS 96 completed
Thu Jan 18 17:05:24 2024: BS 97 completed
Thu Jan 18 17:05:40 2024: BS 98 completed
Thu Jan 18 17:05:57 2024: BS 99 completed
Thu Jan 18 17:06:13 2024: BS 100 completed
Thu Jan 18 17:06:29 2024: BS 101 completed
Thu Jan 18 17:06:46 2024: BS 102 completed
Thu Jan 18 17:07:02 2024: BS 103 completed
Thu Jan 18 17:07:19 2024: BS 104 completed
Thu Jan 18 17:07:35 2024: BS 105 completed
Thu Jan 18 17:07:51 2024: BS 106 completed
Thu Jan 18 17:08:08 2024: BS 107 completed
Thu Jan 18 17:08:24 2024: BS 108 completed
Thu Jan 18 17:08:41 2024: BS 109 completed
Thu Jan 18 17:08:57 2024: BS 110 completed
Thu Jan 18 17:09:13 2024: BS 111 completed
Thu Jan 18 17:09:30 2024: BS 112 completed
Thu Jan 18 17:09:46 2024: BS 113 completed
Thu Jan 18 17:10:03 2024: BS 114 completed
Thu Jan 18 17:10:19 2024: BS 115 completed
Thu Jan 18 17:10:35 2024: BS 116 completed
Thu Jan 18 17:10:52 2024: BS 117 completed
Thu Jan 18 17:11:08 2024: BS 118 completed
Thu Jan 18 17:11:25 2024: BS 119 completed
Thu Jan 18 17:11:41 2024: BS 120 completed
Thu Jan 18 17:11:57 2024: BS 121 completed
Thu Jan 18 17:12:14 2024: BS 122 completed
Thu Jan 18 17:12:30 2024: BS 123 completed
Thu Jan 18 17:12:46 2024: BS 124 completed
Thu Jan 18 17:13:03 2024: BS 125 completed
Thu Jan 18 17:13:19 2024: BS 126 completed
Thu Jan 18 17:13:36 2024: BS 127 completed
Thu Jan 18 17:13:52 2024: BS 128 completed
Thu Jan 18 17:14:08 2024: BS 129 completed
Thu Jan 18 17:14:25 2024: BS 130 completed
Thu Jan 18 17:14:41 2024: BS 131 completed
Thu Jan 18 17:14:58 2024: BS 132 completed
Thu Jan 18 17:15:14 2024: BS 133 completed
Thu Jan 18 17:15:30 2024: BS 134 completed
Thu Jan 18 17:15:47 2024: BS 135 completed
Thu Jan 18 17:16:03 2024: BS 136 completed
Thu Jan 18 17:16:20 2024: BS 137 completed
Thu Jan 18 17:16:36 2024: BS 138 completed
Thu Jan 18 17:16:52 2024: BS 139 completed
Thu Jan 18 17:17:09 2024: BS 140 completed
Thu Jan 18 17:17:25 2024: BS 141 completed
Thu Jan 18 17:17:41 2024: BS 142 completed
Thu Jan 18 17:17:58 2024: BS 143 completed
Thu Jan 18 17:18:14 2024: BS 144 completed
Thu Jan 18 17:18:31 2024: BS 145 completed
Thu Jan 18 17:18:47 2024: BS 146 completed
Thu Jan 18 17:19:03 2024: BS 147 completed
Thu Jan 18 17:19:20 2024: BS 148 completed
Thu Jan 18 17:19:36 2024: BS 149 completed
Thu Jan 18 17:19:53 2024: BS 150 completed
Thu Jan 18 17:20:09 2024: BS 151 completed
Thu Jan 18 17:20:25 2024: BS 152 completed
Thu Jan 18 17:20:42 2024: BS 153 completed
Thu Jan 18 17:20:58 2024: BS 154 completed
Thu Jan 18 17:21:15 2024: BS 155 completed
Thu Jan 18 17:21:31 2024: BS 156 completed
Thu Jan 18 17:21:47 2024: BS 157 completed
Thu Jan 18 17:22:04 2024: BS 158 completed
Thu Jan 18 17:22:20 2024: BS 159 completed
Thu Jan 18 17:22:36 2024: BS 160 completed
Thu Jan 18 17:22:53 2024: BS 161 completed
Thu Jan 18 17:23:09 2024: BS 162 completed
Thu Jan 18 17:23:26 2024: BS 163 completed
Thu Jan 18 17:23:42 2024: BS 164 completed
Thu Jan 18 17:23:58 2024: BS 165 completed
Thu Jan 18 17:24:15 2024: BS 166 completed
Thu Jan 18 17:24:27 2024: FID 1: ADC overflow
Thu Jan 18 17:24:31 2024: BS 167 completed
Thu Jan 18 17:24:48 2024: BS 168 completed
Thu Jan 18 17:25:04 2024: BS 169 completed
Thu Jan 18 17:25:20 2024: BS 170 completed
Thu Jan 18 17:25:37 2024: BS 171 completed
Thu Jan 18 17:25:53 2024: BS 172 completed
Thu Jan 18 17:26:10 2024: BS 173 completed
Thu Jan 18 17:26:26 2024: BS 174 completed
Thu Jan 18 17:26:42 2024: BS 175 completed
Thu Jan 18 17:26:59 2024: BS 176 completed
Thu Jan 18 17:27:15 2024: BS 177 completed
Thu Jan 18 17:27:31 2024: BS 178 completed
Thu Jan 18 17:27:48 2024: BS 179 completed
Thu Jan 18 17:28:04 2024: BS 180 completed
Thu Jan 18 17:28:21 2024: BS 181 completed
Thu Jan 18 17:28:37 2024: BS 182 completed
Thu Jan 18 17:28:53 2024: BS 183 completed
Thu Jan 18 17:29:10 2024: BS 184 completed
Thu Jan 18 17:29:26 2024: BS 185 completed
Thu Jan 18 17:29:43 2024: BS 186 completed
Thu Jan 18 17:29:59 2024: BS 187 completed
Thu Jan 18 17:30:15 2024: BS 188 completed
Thu Jan 18 17:30:32 2024: BS 189 completed
Thu Jan 18 17:30:48 2024: BS 190 completed
Thu Jan 18 17:31:05 2024: BS 191 completed
Thu Jan 18 17:31:21 2024: BS 192 completed
Thu Jan 18 17:31:37 2024: BS 193 completed
Thu Jan 18 17:31:54 2024: BS 194 completed
Thu Jan 18 17:32:10 2024: BS 195 completed
Thu Jan 18 17:32:26 2024: BS 196 completed
Thu Jan 18 17:32:43 2024: BS 197 completed
Thu Jan 18 17:32:59 2024: BS 198 completed
Thu Jan 18 17:33:16 2024: BS 199 completed
Thu Jan 18 17:33:32 2024: BS 200 completed
Thu Jan 18 17:33:48 2024: BS 201 completed
Thu Jan 18 17:34:05 2024: BS 202 completed
Thu Jan 18 17:34:21 2024: BS 203 completed
Thu Jan 18 17:34:38 2024: BS 204 completed
Thu Jan 18 17:34:54 2024: BS 205 completed
Thu Jan 18 17:35:10 2024: BS 206 completed
Thu Jan 18 17:35:27 2024: BS 207 completed
Thu Jan 18 17:35:43 2024: BS 208 completed
Thu Jan 18 17:36:00 2024: BS 209 completed
Thu Jan 18 17:36:16 2024: BS 210 completed
Thu Jan 18 17:36:32 2024: BS 211 completed
Thu Jan 18 17:36:49 2024: BS 212 completed
Thu Jan 18 17:37:05 2024: BS 213 completed
Thu Jan 18 17:37:21 2024: BS 214 completed
Thu Jan 18 17:37:38 2024: BS 215 completed
Thu Jan 18 17:37:54 2024: BS 216 completed
Thu Jan 18 17:38:11 2024: BS 217 completed
Thu Jan 18 17:38:27 2024: BS 218 completed
Thu Jan 18 17:38:43 2024: BS 219 completed
Thu Jan 18 17:39:00 2024: BS 220 completed
Thu Jan 18 17:39:16 2024: BS 221 completed
Thu Jan 18 17:39:33 2024: BS 222 completed
Thu Jan 18 17:39:49 2024: BS 223 completed
Thu Jan 18 17:40:05 2024: BS 224 completed
Thu Jan 18 17:40:22 2024: BS 225 completed
Thu Jan 18 17:40:38 2024: BS 226 completed
Thu Jan 18 17:40:55 2024: BS 227 completed
Thu Jan 18 17:41:11 2024: BS 228 completed
Thu Jan 18 17:41:27 2024: BS 229 completed
Thu Jan 18 17:41:44 2024: BS 230 completed
Thu Jan 18 17:42:00 2024: BS 231 completed
Thu Jan 18 17:42:16 2024: BS 232 completed
Thu Jan 18 17:42:33 2024: BS 233 completed
Thu Jan 18 17:42:49 2024: BS 234 completed
Thu Jan 18 17:43:06 2024: BS 235 completed
Thu Jan 18 17:43:22 2024: BS 236 completed
Thu Jan 18 17:43:38 2024: BS 237 completed
Thu Jan 18 17:43:55 2024: BS 238 completed
Thu Jan 18 17:44:11 2024: BS 239 completed
Thu Jan 18 17:44:28 2024: BS 240 completed
Thu Jan 18 17:44:44 2024: BS 241 completed
Thu Jan 18 17:45:00 2024: BS 242 completed
Thu Jan 18 17:45:17 2024: BS 243 completed
Thu Jan 18 17:45:33 2024: BS 244 completed
Thu Jan 18 17:45:50 2024: BS 245 completed
Thu Jan 18 17:46:06 2024: BS 246 completed
Thu Jan 18 17:46:22 2024: BS 247 completed
Thu Jan 18 17:46:39 2024: BS 248 completed
Thu Jan 18 17:46:55 2024: BS 249 completed
Thu Jan 18 17:47:11 2024: BS 250 completed
Thu Jan 18 17:47:28 2024: BS 251 completed
Thu Jan 18 17:47:44 2024: BS 252 completed
Thu Jan 18 17:48:01 2024: BS 253 completed
Thu Jan 18 17:48:17 2024: BS 254 completed
Thu Jan 18 17:48:33 2024: BS 255 completed
Thu Jan 18 17:48:50 2024: BS 256 completed
Thu Jan 18 17:49:06 2024: BS 257 completed
Thu Jan 18 17:49:23 2024: BS 258 completed
Thu Jan 18 17:49:39 2024: BS 259 completed
Thu Jan 18 17:49:55 2024: BS 260 completed
Thu Jan 18 17:50:12 2024: BS 261 completed
Thu Jan 18 17:50:28 2024: BS 262 completed
Thu Jan 18 17:50:45 2024: BS 263 completed
Thu Jan 18 17:51:01 2024: BS 264 completed
Thu Jan 18 17:51:17 2024: BS 265 completed
Thu Jan 18 17:51:34 2024: BS 266 completed
Thu Jan 18 17:51:50 2024: BS 267 completed
Thu Jan 18 17:52:06 2024: BS 268 completed
Thu Jan 18 17:52:23 2024: BS 269 completed
Thu Jan 18 17:52:39 2024: BS 270 completed
Thu Jan 18 17:52:56 2024: BS 271 completed
Thu Jan 18 17:53:12 2024: BS 272 completed
Thu Jan 18 17:53:28 2024: BS 273 completed
Thu Jan 18 17:53:45 2024: BS 274 completed
Thu Jan 18 17:54:01 2024: BS 275 completed
Thu Jan 18 17:54:18 2024: BS 276 completed
Thu Jan 18 17:54:34 2024: BS 277 completed
Thu Jan 18 17:54:50 2024: BS 278 completed
Thu Jan 18 17:55:07 2024: BS 279 completed
Thu Jan 18 17:55:23 2024: BS 280 completed
Thu Jan 18 17:55:40 2024: BS 281 completed
Thu Jan 18 17:55:56 2024: BS 282 completed
Thu Jan 18 17:56:12 2024: BS 283 completed
Thu Jan 18 17:56:29 2024: BS 284 completed
Thu Jan 18 17:56:45 2024: BS 285 completed
Thu Jan 18 17:57:01 2024: BS 286 completed
Thu Jan 18 17:57:18 2024: BS 287 completed
Thu Jan 18 17:57:34 2024: BS 288 completed
Thu Jan 18 17:57:51 2024: BS 289 completed
Thu Jan 18 17:58:07 2024: BS 290 completed
Thu Jan 18 17:58:23 2024: BS 291 completed
Thu Jan 18 17:58:40 2024: BS 292 completed
Thu Jan 18 17:58:56 2024: BS 293 completed
Thu Jan 18 17:59:13 2024: BS 294 completed
Thu Jan 18 17:59:29 2024: BS 295 completed
Thu Jan 18 17:59:45 2024: BS 296 completed
Thu Jan 18 18:00:02 2024: BS 297 completed
Thu Jan 18 18:00:18 2024: BS 298 completed
Thu Jan 18 18:00:35 2024: BS 299 completed
Thu Jan 18 18:00:51 2024: BS 300 completed
Thu Jan 18 18:01:07 2024: BS 301 completed
Thu Jan 18 18:01:24 2024: BS 302 completed
Thu Jan 18 18:01:40 2024: BS 303 completed
Thu Jan 18 18:01:56 2024: BS 304 completed
Thu Jan 18 18:02:13 2024: BS 305 completed
Thu Jan 18 18:02:29 2024: BS 306 completed
Thu Jan 18 18:02:46 2024: BS 307 completed
Thu Jan 18 18:03:02 2024: BS 308 completed
Thu Jan 18 18:03:18 2024: BS 309 completed
Thu Jan 18 18:03:35 2024: BS 310 completed
Thu Jan 18 18:03:51 2024: BS 311 completed
Thu Jan 18 18:04:08 2024: BS 312 completed
Thu Jan 18 18:04:24 2024: BS 313 completed
Thu Jan 18 18:04:40 2024: BS 314 completed
Thu Jan 18 18:04:57 2024: BS 315 completed
Thu Jan 18 18:05:13 2024: BS 316 completed
Thu Jan 18 18:05:30 2024: BS 317 completed
Thu Jan 18 18:05:46 2024: BS 318 completed
Thu Jan 18 18:06:02 2024: BS 319 completed
Thu Jan 18 18:06:19 2024: BS 320 completed
Thu Jan 18 18:06:35 2024: BS 321 completed
Thu Jan 18 18:06:51 2024: BS 322 completed
Thu Jan 18 18:07:08 2024: BS 323 completed
Thu Jan 18 18:07:24 2024: BS 324 completed
Thu Jan 18 18:07:41 2024: BS 325 completed
Thu Jan 18 18:07:57 2024: BS 326 completed
Thu Jan 18 18:08:13 2024: BS 327 completed
Thu Jan 18 18:08:30 2024: BS 328 completed
Thu Jan 18 18:08:46 2024: BS 329 completed
Thu Jan 18 18:09:03 2024: BS 330 completed
Thu Jan 18 18:09:19 2024: BS 331 completed
Thu Jan 18 18:09:35 2024: BS 332 completed
Thu Jan 18 18:09:52 2024: BS 333 completed
Thu Jan 18 18:10:08 2024: BS 334 completed
Thu Jan 18 18:10:25 2024: BS 335 completed
Thu Jan 18 18:10:41 2024: BS 336 completed
Thu Jan 18 18:10:57 2024: BS 337 completed
Thu Jan 18 18:11:14 2024: BS 338 completed
Thu Jan 18 18:11:30 2024: BS 339 completed
Thu Jan 18 18:11:46 2024: BS 340 completed
Thu Jan 18 18:12:03 2024: BS 341 completed
Thu Jan 18 18:12:19 2024: BS 342 completed
Thu Jan 18 18:12:36 2024: BS 343 completed
Thu Jan 18 18:12:52 2024: BS 344 completed
Thu Jan 18 18:13:08 2024: BS 345 completed
Thu Jan 18 18:13:25 2024: BS 346 completed
Thu Jan 18 18:13:41 2024: BS 347 completed
Thu Jan 18 18:13:58 2024: BS 348 completed
Thu Jan 18 18:14:14 2024: BS 349 completed
Thu Jan 18 18:14:30 2024: BS 350 completed
Thu Jan 18 18:14:47 2024: BS 351 completed
Thu Jan 18 18:15:03 2024: BS 352 completed
Thu Jan 18 18:15:20 2024: BS 353 completed
Thu Jan 18 18:15:36 2024: BS 354 completed
Thu Jan 18 18:15:52 2024: BS 355 completed
Thu Jan 18 18:16:09 2024: BS 356 completed
Thu Jan 18 18:16:25 2024: BS 357 completed
Thu Jan 18 18:16:41 2024: BS 358 completed
Thu Jan 18 18:16:58 2024: BS 359 completed
Thu Jan 18 18:17:14 2024: BS 360 completed
Thu Jan 18 18:17:31 2024: BS 361 completed
Thu Jan 18 18:17:47 2024: BS 362 completed
Thu Jan 18 18:18:03 2024: BS 363 completed
Thu Jan 18 18:18:20 2024: BS 364 completed
Thu Jan 18 18:18:36 2024: BS 365 completed
Thu Jan 18 18:18:53 2024: BS 366 completed
Thu Jan 18 18:19:09 2024: BS 367 completed
Thu Jan 18 18:19:25 2024: BS 368 completed
Thu Jan 18 18:19:42 2024: BS 369 completed
Thu Jan 18 18:19:58 2024: BS 370 completed
Thu Jan 18 18:20:15 2024: BS 371 completed
Thu Jan 18 18:20:31 2024: BS 372 completed
Thu Jan 18 18:20:47 2024: BS 373 completed
Thu Jan 18 18:21:04 2024: BS 374 completed
Thu Jan 18 18:21:20 2024: BS 375 completed
Thu Jan 18 18:21:37 2024: BS 376 completed
Thu Jan 18 18:21:53 2024: BS 377 completed
Thu Jan 18 18:22:09 2024: BS 378 completed
Thu Jan 18 18:22:26 2024: BS 379 completed
Thu Jan 18 18:22:42 2024: BS 380 completed
Thu Jan 18 18:22:58 2024: BS 381 completed
Thu Jan 18 18:23:15 2024: BS 382 completed
Thu Jan 18 18:23:31 2024: BS 383 completed
Thu Jan 18 18:23:48 2024: BS 384 completed
Thu Jan 18 18:24:04 2024: BS 385 completed
Thu Jan 18 18:24:20 2024: BS 386 completed
Thu Jan 18 18:24:37 2024: BS 387 completed
Thu Jan 18 18:24:53 2024: BS 388 completed
Thu Jan 18 18:25:10 2024: BS 389 completed
Thu Jan 18 18:25:26 2024: BS 390 completed
Thu Jan 18 18:25:42 2024: BS 391 completed
Thu Jan 18 18:25:59 2024: BS 392 completed
Thu Jan 18 18:26:15 2024: BS 393 completed
Thu Jan 18 18:26:31 2024: BS 394 completed
Thu Jan 18 18:26:48 2024: BS 395 completed
Thu Jan 18 18:27:04 2024: BS 396 completed
Thu Jan 18 18:27:21 2024: BS 397 completed
Thu Jan 18 18:27:37 2024: BS 398 completed
Thu Jan 18 18:27:53 2024: BS 399 completed
Thu Jan 18 18:28:10 2024: BS 400 completed
Thu Jan 18 18:28:26 2024: BS 401 completed
Thu Jan 18 18:28:43 2024: BS 402 completed
Thu Jan 18 18:28:59 2024: BS 403 completed
Thu Jan 18 18:29:15 2024: BS 404 completed
Thu Jan 18 18:29:32 2024: BS 405 completed
Thu Jan 18 18:29:48 2024: BS 406 completed
Thu Jan 18 18:30:05 2024: BS 407 completed
Thu Jan 18 18:30:21 2024: BS 408 completed
Thu Jan 18 18:30:37 2024: BS 409 completed
Thu Jan 18 18:30:54 2024: BS 410 completed
Thu Jan 18 18:31:10 2024: BS 411 completed
Thu Jan 18 18:31:26 2024: BS 412 completed
Thu Jan 18 18:31:43 2024: BS 413 completed
Thu Jan 18 18:31:59 2024: BS 414 completed
Thu Jan 18 18:32:16 2024: BS 415 completed
Thu Jan 18 18:32:32 2024: BS 416 completed
Thu Jan 18 18:32:48 2024: BS 417 completed
Thu Jan 18 18:33:05 2024: BS 418 completed
Thu Jan 18 18:33:21 2024: BS 419 completed
Thu Jan 18 18:33:38 2024: BS 420 completed
Thu Jan 18 18:33:54 2024: BS 421 completed
Thu Jan 18 18:34:10 2024: BS 422 completed
Thu Jan 18 18:34:27 2024: BS 423 completed
Thu Jan 18 18:34:43 2024: BS 424 completed
Thu Jan 18 18:35:00 2024: BS 425 completed
Thu Jan 18 18:35:16 2024: BS 426 completed
Thu Jan 18 18:35:32 2024: BS 427 completed
Thu Jan 18 18:35:49 2024: BS 428 completed
Thu Jan 18 18:36:05 2024: BS 429 completed
Thu Jan 18 18:36:21 2024: BS 430 completed
Thu Jan 18 18:36:38 2024: BS 431 completed
Thu Jan 18 18:36:54 2024: BS 432 completed
Thu Jan 18 18:37:11 2024: BS 433 completed
Thu Jan 18 18:37:27 2024: BS 434 completed
Thu Jan 18 18:37:43 2024: BS 435 completed
Thu Jan 18 18:38:00 2024: BS 436 completed
Thu Jan 18 18:38:16 2024: BS 437 completed
Thu Jan 18 18:38:33 2024: BS 438 completed
Thu Jan 18 18:38:49 2024: BS 439 completed
Thu Jan 18 18:39:05 2024: BS 440 completed
Thu Jan 18 18:39:22 2024: BS 441 completed
Thu Jan 18 18:39:38 2024: BS 442 completed
Thu Jan 18 18:39:55 2024: BS 443 completed
Thu Jan 18 18:40:11 2024: BS 444 completed
Thu Jan 18 18:40:27 2024: BS 445 completed
Thu Jan 18 18:40:44 2024: BS 446 completed
Thu Jan 18 18:41:00 2024: BS 447 completed
Thu Jan 18 18:41:16 2024: BS 448 completed
Thu Jan 18 18:41:33 2024: BS 449 completed
Thu Jan 18 18:41:49 2024: BS 450 completed
Thu Jan 18 18:42:06 2024: BS 451 completed
Thu Jan 18 18:42:22 2024: BS 452 completed
Thu Jan 18 18:42:38 2024: BS 453 completed
Thu Jan 18 18:42:55 2024: BS 454 completed
Thu Jan 18 18:43:11 2024: BS 455 completed
Thu Jan 18 18:43:28 2024: BS 456 completed
Thu Jan 18 18:43:44 2024: BS 457 completed
Thu Jan 18 18:44:00 2024: BS 458 completed
Thu Jan 18 18:44:17 2024: BS 459 completed
Thu Jan 18 18:44:33 2024: BS 460 completed
Thu Jan 18 18:44:50 2024: BS 461 completed
Thu Jan 18 18:45:06 2024: BS 462 completed
Thu Jan 18 18:45:22 2024: BS 463 completed
Thu Jan 18 18:45:39 2024: BS 464 completed
Thu Jan 18 18:45:55 2024: BS 465 completed
Thu Jan 18 18:46:11 2024: BS 466 completed
Thu Jan 18 18:46:28 2024: BS 467 completed
Thu Jan 18 18:46:44 2024: BS 468 completed
Thu Jan 18 18:47:01 2024: BS 469 completed
Thu Jan 18 18:47:17 2024: BS 470 completed
Thu Jan 18 18:47:33 2024: BS 471 completed
Thu Jan 18 18:47:50 2024: BS 472 completed
Thu Jan 18 18:48:06 2024: BS 473 completed
Thu Jan 18 18:48:23 2024: BS 474 completed
Thu Jan 18 18:48:39 2024: BS 475 completed
Thu Jan 18 18:48:55 2024: BS 476 completed
Thu Jan 18 18:49:12 2024: BS 477 completed
Thu Jan 18 18:49:28 2024: BS 478 completed
Thu Jan 18 18:49:45 2024: BS 479 completed
Thu Jan 18 18:50:01 2024: BS 480 completed
Thu Jan 18 18:50:17 2024: BS 481 completed
Thu Jan 18 18:50:34 2024: BS 482 completed
Thu Jan 18 18:50:50 2024: BS 483 completed
Thu Jan 18 18:51:06 2024: BS 484 completed
Thu Jan 18 18:51:23 2024: BS 485 completed
Thu Jan 18 18:51:39 2024: BS 486 completed
Thu Jan 18 18:51:56 2024: BS 487 completed
Thu Jan 18 18:52:12 2024: BS 488 completed
Thu Jan 18 18:52:28 2024: BS 489 completed
Thu Jan 18 18:52:45 2024: BS 490 completed
Thu Jan 18 18:53:01 2024: BS 491 completed
Thu Jan 18 18:53:18 2024: BS 492 completed
Thu Jan 18 18:53:34 2024: BS 493 completed
Thu Jan 18 18:53:50 2024: BS 494 completed
Thu Jan 18 18:54:07 2024: BS 495 completed
Thu Jan 18 18:54:23 2024: BS 496 completed
Thu Jan 18 18:54:40 2024: BS 497 completed
Thu Jan 18 18:54:56 2024: BS 498 completed
Thu Jan 18 18:55:12 2024: BS 499 completed
Thu Jan 18 18:55:29 2024: BS 500 completed
Thu Jan 18 18:55:45 2024: BS 501 completed
Thu Jan 18 18:56:01 2024: BS 502 completed
Thu Jan 18 18:56:18 2024: BS 503 completed
Thu Jan 18 18:56:34 2024: BS 504 completed
Thu Jan 18 18:56:51 2024: BS 505 completed
Thu Jan 18 18:57:07 2024: BS 506 completed
Thu Jan 18 18:57:23 2024: BS 507 completed
Thu Jan 18 18:57:40 2024: BS 508 completed
Thu Jan 18 18:57:56 2024: BS 509 completed
Thu Jan 18 18:58:13 2024: BS 510 completed
Thu Jan 18 18:58:29 2024: BS 511 completed
Thu Jan 18 18:58:45 2024: BS 512 completed
Thu Jan 18 18:59:02 2024: BS 513 completed
Thu Jan 18 18:59:18 2024: BS 514 completed
Thu Jan 18 18:59:35 2024: BS 515 completed
Thu Jan 18 18:59:51 2024: BS 516 completed
Thu Jan 18 19:00:07 2024: BS 517 completed
Thu Jan 18 19:00:24 2024: BS 518 completed
Thu Jan 18 19:00:40 2024: BS 519 completed
Thu Jan 18 19:00:56 2024: BS 520 completed
Thu Jan 18 19:01:13 2024: BS 521 completed
Thu Jan 18 19:01:29 2024: BS 522 completed
Thu Jan 18 19:01:46 2024: BS 523 completed
Thu Jan 18 19:02:02 2024: BS 524 completed
Thu Jan 18 19:02:18 2024: BS 525 completed
Thu Jan 18 19:02:35 2024: BS 526 completed
Thu Jan 18 19:02:51 2024: BS 527 completed
Thu Jan 18 19:03:08 2024: BS 528 completed
Thu Jan 18 19:03:24 2024: BS 529 completed
Thu Jan 18 19:03:40 2024: BS 530 completed
Thu Jan 18 19:03:57 2024: BS 531 completed
Thu Jan 18 19:04:13 2024: BS 532 completed
Thu Jan 18 19:04:30 2024: BS 533 completed
Thu Jan 18 19:04:46 2024: BS 534 completed
Thu Jan 18 19:05:02 2024: BS 535 completed
Thu Jan 18 19:05:19 2024: BS 536 completed
Thu Jan 18 19:05:35 2024: BS 537 completed
Thu Jan 18 19:05:51 2024: BS 538 completed
Thu Jan 18 19:06:08 2024: BS 539 completed
Thu Jan 18 19:06:24 2024: BS 540 completed
Thu Jan 18 19:06:41 2024: BS 541 completed
Thu Jan 18 19:06:57 2024: BS 542 completed
Thu Jan 18 19:07:13 2024: BS 543 completed
Thu Jan 18 19:07:30 2024: BS 544 completed
Thu Jan 18 19:07:46 2024: BS 545 completed
Thu Jan 18 19:08:03 2024: BS 546 completed
Thu Jan 18 19:08:19 2024: BS 547 completed
Thu Jan 18 19:08:35 2024: BS 548 completed
Thu Jan 18 19:08:52 2024: BS 549 completed
Thu Jan 18 19:09:08 2024: BS 550 completed
Thu Jan 18 19:09:25 2024: BS 551 completed
Thu Jan 18 19:09:41 2024: BS 552 completed
Thu Jan 18 19:09:57 2024: BS 553 completed
Thu Jan 18 19:10:14 2024: BS 554 completed
Thu Jan 18 19:10:30 2024: BS 555 completed
Thu Jan 18 19:10:46 2024: BS 556 completed
Thu Jan 18 19:11:03 2024: BS 557 completed
Thu Jan 18 19:11:19 2024: BS 558 completed
Thu Jan 18 19:11:36 2024: BS 559 completed
Thu Jan 18 19:11:52 2024: BS 560 completed
Thu Jan 18 19:12:08 2024: BS 561 completed
Thu Jan 18 19:12:25 2024: BS 562 completed
Thu Jan 18 19:12:41 2024: BS 563 completed
Thu Jan 18 19:12:58 2024: BS 564 completed
Thu Jan 18 19:13:14 2024: BS 565 completed
Thu Jan 18 19:13:30 2024: BS 566 completed
Thu Jan 18 19:13:47 2024: BS 567 completed
Thu Jan 18 19:14:03 2024: BS 568 completed
Thu Jan 18 19:14:20 2024: BS 569 completed
Thu Jan 18 19:14:36 2024: BS 570 completed
Thu Jan 18 19:14:52 2024: BS 571 completed
Thu Jan 18 19:15:09 2024: BS 572 completed
Thu Jan 18 19:15:25 2024: BS 573 completed
Thu Jan 18 19:15:41 2024: BS 574 completed
Thu Jan 18 19:15:58 2024: BS 575 completed
Thu Jan 18 19:16:14 2024: BS 576 completed
Thu Jan 18 19:16:31 2024: BS 577 completed
Thu Jan 18 19:16:47 2024: BS 578 completed
Thu Jan 18 19:17:03 2024: BS 579 completed
Thu Jan 18 19:17:20 2024: BS 580 completed
Thu Jan 18 19:17:36 2024: BS 581 completed
Thu Jan 18 19:17:53 2024: BS 582 completed
Thu Jan 18 19:18:09 2024: BS 583 completed
Thu Jan 18 19:18:25 2024: BS 584 completed
Thu Jan 18 19:18:42 2024: BS 585 completed
Thu Jan 18 19:18:58 2024: BS 586 completed
Thu Jan 18 19:19:15 2024: BS 587 completed
Thu Jan 18 19:19:31 2024: BS 588 completed
Thu Jan 18 19:19:47 2024: BS 589 completed
Thu Jan 18 19:20:04 2024: BS 590 completed
Thu Jan 18 19:20:20 2024: BS 591 completed
Thu Jan 18 19:20:36 2024: BS 592 completed
Thu Jan 18 19:20:53 2024: BS 593 completed
Thu Jan 18 19:21:09 2024: BS 594 completed
Thu Jan 18 19:21:26 2024: BS 595 completed
Thu Jan 18 19:21:42 2024: BS 596 completed
Thu Jan 18 19:21:58 2024: BS 597 completed
Thu Jan 18 19:22:15 2024: BS 598 completed
Thu Jan 18 19:22:31 2024: BS 599 completed
Thu Jan 18 19:22:48 2024: BS 600 completed
Thu Jan 18 19:23:04 2024: BS 601 completed
Thu Jan 18 19:23:20 2024: BS 602 completed
Thu Jan 18 19:23:37 2024: BS 603 completed
Thu Jan 18 19:23:53 2024: BS 604 completed
Thu Jan 18 19:24:10 2024: BS 605 completed
Thu Jan 18 19:24:26 2024: BS 606 completed
Thu Jan 18 19:24:42 2024: BS 607 completed
Thu Jan 18 19:24:59 2024: BS 608 completed
Thu Jan 18 19:25:15 2024: BS 609 completed
Thu Jan 18 19:25:31 2024: BS 610 completed
Thu Jan 18 19:25:48 2024: BS 611 completed
Thu Jan 18 19:26:04 2024: BS 612 completed
Thu Jan 18 19:26:21 2024: BS 613 completed
Thu Jan 18 19:26:37 2024: BS 614 completed
Thu Jan 18 19:26:53 2024: BS 615 completed
Thu Jan 18 19:27:10 2024: BS 616 completed
Thu Jan 18 19:27:26 2024: BS 617 completed
Thu Jan 18 19:27:43 2024: BS 618 completed
Thu Jan 18 19:27:59 2024: BS 619 completed
Thu Jan 18 19:28:15 2024: BS 620 completed
Thu Jan 18 19:28:32 2024: BS 621 completed
Thu Jan 18 19:28:48 2024: BS 622 completed
Thu Jan 18 19:29:05 2024: BS 623 completed
Thu Jan 18 19:29:21 2024: BS 624 completed
