# Supplementary material for: Continuous Flow Synthesis of Benzotriazin-4(3H)-ones via Visible Light Mediated Nitrogen-Centered Norrish Reaction
Source: Org Lett. 2024 Mar 11;26(12):2371–5. doi: 10.1021/acs.orglett.4c00248 (PMC10985655; doi:10.1021/acs.orglett.4c00248)
Supplement: Supplementary file 2 — ol4c00248_si_002.zip [file ol4c00248_si_002.zip › OL/FID/1t'/H-NMR JGL-393-C1/log]

Thu Jan 18 16:33:55 2024: Experiment started
Thu Jan 18 16:34:04 2024: BS 1 completed
Thu Jan 18 16:34:10 2024: BS 2 completed
Thu Jan 18 16:34:16 2024: BS 3 completed
