# Supplementary material for: Continuous Flow Synthesis of Benzotriazin-4(3H)-ones via Visible Light Mediated Nitrogen-Centered Norrish Reaction
Source: Org Lett. 2024 Mar 11;26(12):2371–5. doi: 10.1021/acs.orglett.4c00248 (PMC10985655; doi:10.1021/acs.orglett.4c00248)
Supplement: Supplementary file 2 — ol4c00248_si_002.zip [file ol4c00248_si_002.zip › OL/FID/2c/JGL-355-c2_CARBON_20231017_01.fid/log]

Mon Oct 16 21:56:27 2023: Experiment started
Mon Oct 16 22:01:09 2023: BS 1 completed
Mon Oct 16 22:01:25 2023: BS 2 completed
Mon Oct 16 22:01:41 2023: BS 3 completed
Mon Oct 16 22:01:58 2023: BS 4 completed
Mon Oct 16 22:02:14 2023: BS 5 completed
Mon Oct 16 22:02:31 2023: BS 6 completed
Mon Oct 16 22:02:47 2023: BS 7 completed
Mon Oct 16 22:03:03 2023: BS 8 completed
Mon Oct 16 22:03:20 2023: BS 9 completed
Mon Oct 16 22:03:36 2023: BS 10 completed
Mon Oct 16 22:03:52 2023: BS 11 completed
Mon Oct 16 22:04:09 2023: BS 12 completed
Mon Oct 16 22:04:25 2023: BS 13 completed
Mon Oct 16 22:04:42 2023: BS 14 completed
Mon Oct 16 22:04:58 2023: BS 15 completed
Mon Oct 16 22:05:14 2023: BS 16 completed
Mon Oct 16 22:05:31 2023: BS 17 completed
Mon Oct 16 22:05:47 2023: BS 18 completed
Mon Oct 16 22:06:04 2023: BS 19 completed
Mon Oct 16 22:06:20 2023: BS 20 completed
Mon Oct 16 22:06:36 2023: BS 21 completed
Mon Oct 16 22:06:53 2023: BS 22 completed
Mon Oct 16 22:07:09 2023: BS 23 completed
Mon Oct 16 22:07:26 2023: BS 24 completed
Mon Oct 16 22:07:42 2023: BS 25 completed
Mon Oct 16 22:07:58 2023: BS 26 completed
Mon Oct 16 22:08:15 2023: BS 27 completed
Mon Oct 16 22:08:31 2023: BS 28 completed
Mon Oct 16 22:08:47 2023: BS 29 completed
Mon Oct 16 22:09:04 2023: BS 30 completed
Mon Oct 16 22:09:20 2023: BS 31 completed
Mon Oct 16 22:09:37 2023: BS 32 completed
Mon Oct 16 22:09:53 2023: BS 33 completed
Mon Oct 16 22:10:09 2023: BS 34 completed
Mon Oct 16 22:10:26 2023: BS 35 completed
Mon Oct 16 22:10:42 2023: BS 36 completed
Mon Oct 16 22:10:59 2023: BS 37 completed
Mon Oct 16 22:11:15 2023: BS 38 completed
Mon Oct 16 22:11:31 2023: BS 39 completed
Mon Oct 16 22:11:48 2023: BS 40 completed
Mon Oct 16 22:12:04 2023: BS 41 completed
Mon Oct 16 22:12:21 2023: BS 42 completed
Mon Oct 16 22:12:37 2023: BS 43 completed
Mon Oct 16 22:12:53 2023: BS 44 completed
Mon Oct 16 22:13:10 2023: BS 45 completed
Mon Oct 16 22:13:26 2023: BS 46 completed
Mon Oct 16 22:13:42 2023: BS 47 completed
Mon Oct 16 22:13:59 2023: BS 48 completed
Mon Oct 16 22:14:15 2023: BS 49 completed
Mon Oct 16 22:14:32 2023: BS 50 completed
Mon Oct 16 22:14:48 2023: BS 51 completed
Mon Oct 16 22:15:04 2023: BS 52 completed
Mon Oct 16 22:15:21 2023: BS 53 completed
Mon Oct 16 22:15:37 2023: BS 54 completed
Mon Oct 16 22:15:54 2023: BS 55 completed
Mon Oct 16 22:16:10 2023: BS 56 completed
Mon Oct 16 22:16:26 2023: BS 57 completed
Mon Oct 16 22:16:43 2023: BS 58 completed
Mon Oct 16 22:16:59 2023: BS 59 completed
Mon Oct 16 22:17:16 2023: BS 60 completed
Mon Oct 16 22:17:32 2023: BS 61 completed
Mon Oct 16 22:17:48 2023: BS 62 completed
Mon Oct 16 22:18:05 2023: BS 63 completed
Mon Oct 16 22:18:21 2023: BS 64 completed
Mon Oct 16 22:18:37 2023: BS 65 completed
Mon Oct 16 22:18:54 2023: BS 66 completed
Mon Oct 16 22:19:10 2023: BS 67 completed
Mon Oct 16 22:19:27 2023: BS 68 completed
Mon Oct 16 22:19:43 2023: BS 69 completed
Mon Oct 16 22:19:59 2023: BS 70 completed
Mon Oct 16 22:20:16 2023: BS 71 completed
Mon Oct 16 22:20:32 2023: BS 72 completed
Mon Oct 16 22:20:49 2023: BS 73 completed
Mon Oct 16 22:21:05 2023: BS 74 completed
Mon Oct 16 22:21:21 2023: BS 75 completed
Mon Oct 16 22:21:38 2023: BS 76 completed
Mon Oct 16 22:21:54 2023: BS 77 completed
Mon Oct 16 22:22:11 2023: BS 78 completed
Mon Oct 16 22:22:27 2023: BS 79 completed
Mon Oct 16 22:22:43 2023: BS 80 completed
Mon Oct 16 22:23:00 2023: BS 81 completed
Mon Oct 16 22:23:16 2023: BS 82 completed
Mon Oct 16 22:23:32 2023: BS 83 completed
Mon Oct 16 22:23:49 2023: BS 84 completed
Mon Oct 16 22:24:05 2023: BS 85 completed
Mon Oct 16 22:24:22 2023: BS 86 completed
Mon Oct 16 22:24:38 2023: BS 87 completed
Mon Oct 16 22:24:54 2023: BS 88 completed
Mon Oct 16 22:25:11 2023: BS 89 completed
Mon Oct 16 22:25:27 2023: BS 90 completed
Mon Oct 16 22:25:44 2023: BS 91 completed
Mon Oct 16 22:26:00 2023: BS 92 completed
Mon Oct 16 22:26:16 2023: BS 93 completed
Mon Oct 16 22:26:33 2023: BS 94 completed
Mon Oct 16 22:26:49 2023: BS 95 completed
Mon Oct 16 22:27:06 2023: BS 96 completed
Mon Oct 16 22:27:22 2023: BS 97 completed
Mon Oct 16 22:27:27 2023: FID 1: ADC overflow
Mon Oct 16 22:27:38 2023: BS 98 completed
Mon Oct 16 22:27:55 2023: BS 99 completed
Mon Oct 16 22:28:11 2023: BS 100 completed
Mon Oct 16 22:28:27 2023: BS 101 completed
Mon Oct 16 22:28:44 2023: BS 102 completed
Mon Oct 16 22:29:00 2023: BS 103 completed
Mon Oct 16 22:29:17 2023: BS 104 completed
Mon Oct 16 22:29:33 2023: BS 105 completed
Mon Oct 16 22:29:49 2023: BS 106 completed
Mon Oct 16 22:30:06 2023: BS 107 completed
Mon Oct 16 22:30:22 2023: BS 108 completed
Mon Oct 16 22:30:39 2023: BS 109 completed
Mon Oct 16 22:30:55 2023: BS 110 completed
Mon Oct 16 22:31:11 2023: BS 111 completed
Mon Oct 16 22:31:28 2023: BS 112 completed
Mon Oct 16 22:31:44 2023: BS 113 completed
Mon Oct 16 22:32:01 2023: BS 114 completed
Mon Oct 16 22:32:17 2023: BS 115 completed
Mon Oct 16 22:32:33 2023: BS 116 completed
Mon Oct 16 22:32:50 2023: BS 117 completed
Mon Oct 16 22:33:06 2023: BS 118 completed
Mon Oct 16 22:33:22 2023: BS 119 completed
Mon Oct 16 22:33:39 2023: BS 120 completed
Mon Oct 16 22:33:55 2023: BS 121 completed
Mon Oct 16 22:34:12 2023: BS 122 completed
Mon Oct 16 22:34:28 2023: BS 123 completed
Mon Oct 16 22:34:44 2023: BS 124 completed
Mon Oct 16 22:35:01 2023: BS 125 completed
Mon Oct 16 22:35:17 2023: BS 126 completed
Mon Oct 16 22:35:34 2023: BS 127 completed
Mon Oct 16 22:35:50 2023: BS 128 completed
Mon Oct 16 22:36:06 2023: BS 129 completed
Mon Oct 16 22:36:23 2023: BS 130 completed
Mon Oct 16 22:36:39 2023: BS 131 completed
Mon Oct 16 22:36:56 2023: BS 132 completed
Mon Oct 16 22:37:12 2023: BS 133 completed
Mon Oct 16 22:37:28 2023: BS 134 completed
Mon Oct 16 22:37:45 2023: BS 135 completed
Mon Oct 16 22:38:01 2023: BS 136 completed
Mon Oct 16 22:38:17 2023: BS 137 completed
Mon Oct 16 22:38:34 2023: BS 138 completed
Mon Oct 16 22:38:50 2023: BS 139 completed
Mon Oct 16 22:39:07 2023: BS 140 completed
Mon Oct 16 22:39:23 2023: BS 141 completed
Mon Oct 16 22:39:39 2023: BS 142 completed
Mon Oct 16 22:39:56 2023: BS 143 completed
Mon Oct 16 22:40:12 2023: BS 144 completed
Mon Oct 16 22:40:29 2023: BS 145 completed
Mon Oct 16 22:40:45 2023: BS 146 completed
Mon Oct 16 22:41:01 2023: BS 147 completed
Mon Oct 16 22:41:18 2023: BS 148 completed
Mon Oct 16 22:41:34 2023: BS 149 completed
Mon Oct 16 22:41:51 2023: BS 150 completed
Mon Oct 16 22:42:07 2023: BS 151 completed
Mon Oct 16 22:42:23 2023: BS 152 completed
Mon Oct 16 22:42:40 2023: BS 153 completed
Mon Oct 16 22:42:56 2023: BS 154 completed
Mon Oct 16 22:43:12 2023: BS 155 completed
Mon Oct 16 22:43:29 2023: BS 156 completed
Mon Oct 16 22:43:45 2023: BS 157 completed
Mon Oct 16 22:44:02 2023: BS 158 completed
Mon Oct 16 22:44:18 2023: BS 159 completed
Mon Oct 16 22:44:34 2023: BS 160 completed
Mon Oct 16 22:44:51 2023: BS 161 completed
Mon Oct 16 22:45:07 2023: BS 162 completed
Mon Oct 16 22:45:24 2023: BS 163 completed
Mon Oct 16 22:45:40 2023: BS 164 completed
Mon Oct 16 22:45:56 2023: BS 165 completed
Mon Oct 16 22:46:13 2023: BS 166 completed
Mon Oct 16 22:46:29 2023: BS 167 completed
Mon Oct 16 22:46:46 2023: BS 168 completed
Mon Oct 16 22:47:02 2023: BS 169 completed
Mon Oct 16 22:47:18 2023: BS 170 completed
Mon Oct 16 22:47:35 2023: BS 171 completed
Mon Oct 16 22:47:51 2023: BS 172 completed
Mon Oct 16 22:48:07 2023: BS 173 completed
Mon Oct 16 22:48:24 2023: BS 174 completed
Mon Oct 16 22:48:40 2023: BS 175 completed
Mon Oct 16 22:48:57 2023: BS 176 completed
Mon Oct 16 22:49:13 2023: BS 177 completed
Mon Oct 16 22:49:29 2023: BS 178 completed
Mon Oct 16 22:49:46 2023: BS 179 completed
Mon Oct 16 22:50:02 2023: BS 180 completed
Mon Oct 16 22:50:19 2023: BS 181 completed
Mon Oct 16 22:50:35 2023: BS 182 completed
Mon Oct 16 22:50:51 2023: BS 183 completed
Mon Oct 16 22:51:08 2023: BS 184 completed
Mon Oct 16 22:51:24 2023: BS 185 completed
Mon Oct 16 22:51:41 2023: BS 186 completed
Mon Oct 16 22:51:57 2023: BS 187 completed
Mon Oct 16 22:52:13 2023: BS 188 completed
Mon Oct 16 22:52:30 2023: BS 189 completed
Mon Oct 16 22:52:46 2023: BS 190 completed
Mon Oct 16 22:53:02 2023: BS 191 completed
Mon Oct 16 22:53:19 2023: BS 192 completed
Mon Oct 16 22:53:35 2023: BS 193 completed
Mon Oct 16 22:53:52 2023: BS 194 completed
Mon Oct 16 22:54:08 2023: BS 195 completed
Mon Oct 16 22:54:24 2023: BS 196 completed
Mon Oct 16 22:54:41 2023: BS 197 completed
Mon Oct 16 22:54:57 2023: BS 198 completed
Mon Oct 16 22:55:14 2023: BS 199 completed
Mon Oct 16 22:55:30 2023: BS 200 completed
Mon Oct 16 22:55:46 2023: BS 201 completed
Mon Oct 16 22:56:03 2023: BS 202 completed
Mon Oct 16 22:56:19 2023: BS 203 completed
Mon Oct 16 22:56:36 2023: BS 204 completed
Mon Oct 16 22:56:52 2023: BS 205 completed
Mon Oct 16 22:57:08 2023: BS 206 completed
Mon Oct 16 22:57:25 2023: BS 207 completed
Mon Oct 16 22:57:41 2023: BS 208 completed
Mon Oct 16 22:57:57 2023: BS 209 completed
Mon Oct 16 22:58:14 2023: BS 210 completed
Mon Oct 16 22:58:30 2023: BS 211 completed
Mon Oct 16 22:58:47 2023: BS 212 completed
Mon Oct 16 22:59:03 2023: BS 213 completed
Mon Oct 16 22:59:19 2023: BS 214 completed
Mon Oct 16 22:59:36 2023: BS 215 completed
Mon Oct 16 22:59:52 2023: BS 216 completed
Mon Oct 16 23:00:09 2023: BS 217 completed
Mon Oct 16 23:00:25 2023: BS 218 completed
Mon Oct 16 23:00:41 2023: BS 219 completed
Mon Oct 16 23:00:58 2023: BS 220 completed
Mon Oct 16 23:01:14 2023: BS 221 completed
Mon Oct 16 23:01:31 2023: BS 222 completed
Mon Oct 16 23:01:47 2023: BS 223 completed
Mon Oct 16 23:02:03 2023: BS 224 completed
Mon Oct 16 23:02:20 2023: BS 225 completed
Mon Oct 16 23:02:36 2023: BS 226 completed
Mon Oct 16 23:02:52 2023: BS 227 completed
Mon Oct 16 23:03:09 2023: BS 228 completed
Mon Oct 16 23:03:25 2023: BS 229 completed
Mon Oct 16 23:03:42 2023: BS 230 completed
Mon Oct 16 23:03:58 2023: BS 231 completed
Mon Oct 16 23:04:14 2023: BS 232 completed
Mon Oct 16 23:04:31 2023: BS 233 completed
Mon Oct 16 23:04:47 2023: BS 234 completed
Mon Oct 16 23:05:04 2023: BS 235 completed
Mon Oct 16 23:05:20 2023: BS 236 completed
Mon Oct 16 23:05:36 2023: BS 237 completed
Mon Oct 16 23:05:53 2023: BS 238 completed
Mon Oct 16 23:06:09 2023: BS 239 completed
Mon Oct 16 23:06:26 2023: BS 240 completed
Mon Oct 16 23:06:42 2023: BS 241 completed
Mon Oct 16 23:06:58 2023: BS 242 completed
Mon Oct 16 23:07:15 2023: BS 243 completed
Mon Oct 16 23:07:31 2023: BS 244 completed
Mon Oct 16 23:07:47 2023: BS 245 completed
Mon Oct 16 23:08:04 2023: BS 246 completed
Mon Oct 16 23:08:20 2023: BS 247 completed
Mon Oct 16 23:08:37 2023: BS 248 completed
Mon Oct 16 23:08:53 2023: BS 249 completed
Mon Oct 16 23:09:09 2023: BS 250 completed
Mon Oct 16 23:09:26 2023: BS 251 completed
Mon Oct 16 23:09:42 2023: BS 252 completed
Mon Oct 16 23:09:59 2023: BS 253 completed
Mon Oct 16 23:10:15 2023: BS 254 completed
Mon Oct 16 23:10:31 2023: BS 255 completed
Mon Oct 16 23:10:48 2023: BS 256 completed
Mon Oct 16 23:11:04 2023: BS 257 completed
Mon Oct 16 23:11:21 2023: BS 258 completed
Mon Oct 16 23:11:37 2023: BS 259 completed
Mon Oct 16 23:11:53 2023: BS 260 completed
Mon Oct 16 23:12:10 2023: BS 261 completed
Mon Oct 16 23:12:26 2023: BS 262 completed
Mon Oct 16 23:12:42 2023: BS 263 completed
Mon Oct 16 23:12:59 2023: BS 264 completed
Mon Oct 16 23:13:15 2023: BS 265 completed
Mon Oct 16 23:13:32 2023: BS 266 completed
Mon Oct 16 23:13:48 2023: BS 267 completed
Mon Oct 16 23:14:04 2023: BS 268 completed
Mon Oct 16 23:14:21 2023: BS 269 completed
Mon Oct 16 23:14:37 2023: BS 270 completed
Mon Oct 16 23:14:54 2023: BS 271 completed
Mon Oct 16 23:15:10 2023: BS 272 completed
Mon Oct 16 23:15:26 2023: BS 273 completed
Mon Oct 16 23:15:43 2023: BS 274 completed
Mon Oct 16 23:15:59 2023: BS 275 completed
Mon Oct 16 23:16:16 2023: BS 276 completed
Mon Oct 16 23:16:32 2023: BS 277 completed
Mon Oct 16 23:16:48 2023: BS 278 completed
Mon Oct 16 23:17:05 2023: BS 279 completed
Mon Oct 16 23:17:21 2023: BS 280 completed
Mon Oct 16 23:17:37 2023: BS 281 completed
Mon Oct 16 23:17:54 2023: BS 282 completed
Mon Oct 16 23:18:10 2023: BS 283 completed
Mon Oct 16 23:18:27 2023: BS 284 completed
Mon Oct 16 23:18:43 2023: BS 285 completed
Mon Oct 16 23:18:59 2023: BS 286 completed
Mon Oct 16 23:19:16 2023: BS 287 completed
Mon Oct 16 23:19:32 2023: BS 288 completed
Mon Oct 16 23:19:49 2023: BS 289 completed
Mon Oct 16 23:20:05 2023: BS 290 completed
Mon Oct 16 23:20:21 2023: BS 291 completed
Mon Oct 16 23:20:38 2023: BS 292 completed
Mon Oct 16 23:20:54 2023: BS 293 completed
Mon Oct 16 23:21:11 2023: BS 294 completed
Mon Oct 16 23:21:27 2023: BS 295 completed
Mon Oct 16 23:21:43 2023: BS 296 completed
Mon Oct 16 23:22:00 2023: BS 297 completed
Mon Oct 16 23:22:16 2023: BS 298 completed
Mon Oct 16 23:22:32 2023: BS 299 completed
Mon Oct 16 23:22:49 2023: BS 300 completed
Mon Oct 16 23:23:05 2023: BS 301 completed
Mon Oct 16 23:23:22 2023: BS 302 completed
Mon Oct 16 23:23:38 2023: BS 303 completed
Mon Oct 16 23:23:54 2023: BS 304 completed
Mon Oct 16 23:24:11 2023: BS 305 completed
Mon Oct 16 23:24:27 2023: BS 306 completed
Mon Oct 16 23:24:44 2023: BS 307 completed
Mon Oct 16 23:25:00 2023: BS 308 completed
Mon Oct 16 23:25:16 2023: BS 309 completed
Mon Oct 16 23:25:33 2023: BS 310 completed
Mon Oct 16 23:25:49 2023: BS 311 completed
Mon Oct 16 23:26:06 2023: BS 312 completed
Mon Oct 16 23:26:22 2023: BS 313 completed
Mon Oct 16 23:26:38 2023: BS 314 completed
Mon Oct 16 23:26:55 2023: BS 315 completed
Mon Oct 16 23:27:11 2023: BS 316 completed
Mon Oct 16 23:27:27 2023: BS 317 completed
Mon Oct 16 23:27:44 2023: BS 318 completed
Mon Oct 16 23:28:00 2023: BS 319 completed
Mon Oct 16 23:28:17 2023: BS 320 completed
Mon Oct 16 23:28:33 2023: BS 321 completed
Mon Oct 16 23:28:49 2023: BS 322 completed
Mon Oct 16 23:29:06 2023: BS 323 completed
Mon Oct 16 23:29:22 2023: BS 324 completed
Mon Oct 16 23:29:39 2023: BS 325 completed
Mon Oct 16 23:29:55 2023: BS 326 completed
Mon Oct 16 23:30:11 2023: BS 327 completed
Mon Oct 16 23:30:28 2023: BS 328 completed
Mon Oct 16 23:30:44 2023: BS 329 completed
Mon Oct 16 23:31:01 2023: BS 330 completed
Mon Oct 16 23:31:17 2023: BS 331 completed
Mon Oct 16 23:31:33 2023: BS 332 completed
Mon Oct 16 23:31:50 2023: BS 333 completed
Mon Oct 16 23:32:06 2023: BS 334 completed
Mon Oct 16 23:32:22 2023: BS 335 completed
Mon Oct 16 23:32:39 2023: BS 336 completed
Mon Oct 16 23:32:55 2023: BS 337 completed
Mon Oct 16 23:33:12 2023: BS 338 completed
Mon Oct 16 23:33:28 2023: BS 339 completed
Mon Oct 16 23:33:44 2023: BS 340 completed
Mon Oct 16 23:34:01 2023: BS 341 completed
Mon Oct 16 23:34:17 2023: BS 342 completed
Mon Oct 16 23:34:34 2023: BS 343 completed
Mon Oct 16 23:34:50 2023: BS 344 completed
Mon Oct 16 23:35:06 2023: BS 345 completed
Mon Oct 16 23:35:23 2023: BS 346 completed
Mon Oct 16 23:35:39 2023: BS 347 completed
Mon Oct 16 23:35:56 2023: BS 348 completed
Mon Oct 16 23:36:12 2023: BS 349 completed
Mon Oct 16 23:36:28 2023: BS 350 completed
Mon Oct 16 23:36:45 2023: BS 351 completed
Mon Oct 16 23:37:01 2023: BS 352 completed
Mon Oct 16 23:37:17 2023: BS 353 completed
Mon Oct 16 23:37:34 2023: BS 354 completed
Mon Oct 16 23:37:50 2023: BS 355 completed
Mon Oct 16 23:38:07 2023: BS 356 completed
Mon Oct 16 23:38:23 2023: BS 357 completed
Mon Oct 16 23:38:39 2023: BS 358 completed
Mon Oct 16 23:38:56 2023: BS 359 completed
Mon Oct 16 23:39:12 2023: BS 360 completed
Mon Oct 16 23:39:29 2023: BS 361 completed
Mon Oct 16 23:39:45 2023: BS 362 completed
Mon Oct 16 23:40:01 2023: BS 363 completed
Mon Oct 16 23:40:18 2023: BS 364 completed
Mon Oct 16 23:40:34 2023: BS 365 completed
Mon Oct 16 23:40:51 2023: BS 366 completed
Mon Oct 16 23:41:07 2023: BS 367 completed
Mon Oct 16 23:41:23 2023: BS 368 completed
Mon Oct 16 23:41:40 2023: BS 369 completed
Mon Oct 16 23:41:56 2023: BS 370 completed
Mon Oct 16 23:42:12 2023: BS 371 completed
Mon Oct 16 23:42:29 2023: BS 372 completed
Mon Oct 16 23:42:45 2023: BS 373 completed
Mon Oct 16 23:43:02 2023: BS 374 completed
Mon Oct 16 23:43:18 2023: BS 375 completed
Mon Oct 16 23:43:34 2023: BS 376 completed
Mon Oct 16 23:43:51 2023: BS 377 completed
Mon Oct 16 23:44:07 2023: BS 378 completed
Mon Oct 16 23:44:24 2023: BS 379 completed
Mon Oct 16 23:44:40 2023: BS 380 completed
Mon Oct 16 23:44:56 2023: BS 381 completed
Mon Oct 16 23:45:13 2023: BS 382 completed
Mon Oct 16 23:45:29 2023: BS 383 completed
Mon Oct 16 23:45:46 2023: BS 384 completed
Mon Oct 16 23:46:02 2023: BS 385 completed
Mon Oct 16 23:46:18 2023: BS 386 completed
Mon Oct 16 23:46:35 2023: BS 387 completed
Mon Oct 16 23:46:51 2023: BS 388 completed
Mon Oct 16 23:47:07 2023: BS 389 completed
Mon Oct 16 23:47:24 2023: BS 390 completed
Mon Oct 16 23:47:40 2023: BS 391 completed
Mon Oct 16 23:47:57 2023: BS 392 completed
Mon Oct 16 23:48:13 2023: BS 393 completed
Mon Oct 16 23:48:29 2023: BS 394 completed
Mon Oct 16 23:48:46 2023: BS 395 completed
Mon Oct 16 23:49:02 2023: BS 396 completed
Mon Oct 16 23:49:19 2023: BS 397 completed
Mon Oct 16 23:49:35 2023: BS 398 completed
Mon Oct 16 23:49:51 2023: BS 399 completed
Mon Oct 16 23:50:08 2023: BS 400 completed
Mon Oct 16 23:50:24 2023: BS 401 completed
Mon Oct 16 23:50:41 2023: BS 402 completed
Mon Oct 16 23:50:57 2023: BS 403 completed
Mon Oct 16 23:51:13 2023: BS 404 completed
Mon Oct 16 23:51:30 2023: BS 405 completed
Mon Oct 16 23:51:46 2023: BS 406 completed
Mon Oct 16 23:52:02 2023: BS 407 completed
Mon Oct 16 23:52:19 2023: BS 408 completed
Mon Oct 16 23:52:35 2023: BS 409 completed
Mon Oct 16 23:52:52 2023: BS 410 completed
Mon Oct 16 23:53:08 2023: BS 411 completed
Mon Oct 16 23:53:24 2023: BS 412 completed
Mon Oct 16 23:53:41 2023: BS 413 completed
Mon Oct 16 23:53:57 2023: BS 414 completed
Mon Oct 16 23:54:14 2023: BS 415 completed
Mon Oct 16 23:54:30 2023: BS 416 completed
Mon Oct 16 23:54:46 2023: BS 417 completed
Mon Oct 16 23:55:03 2023: BS 418 completed
Mon Oct 16 23:55:19 2023: BS 419 completed
Mon Oct 16 23:55:36 2023: BS 420 completed
Mon Oct 16 23:55:52 2023: BS 421 completed
Mon Oct 16 23:56:08 2023: BS 422 completed
Mon Oct 16 23:56:25 2023: BS 423 completed
Mon Oct 16 23:56:41 2023: BS 424 completed
Mon Oct 16 23:56:57 2023: BS 425 completed
Mon Oct 16 23:57:14 2023: BS 426 completed
Mon Oct 16 23:57:30 2023: BS 427 completed
Mon Oct 16 23:57:47 2023: BS 428 completed
Mon Oct 16 23:58:03 2023: BS 429 completed
Mon Oct 16 23:58:19 2023: BS 430 completed
Mon Oct 16 23:58:36 2023: BS 431 completed
Mon Oct 16 23:58:52 2023: BS 432 completed
Mon Oct 16 23:59:09 2023: BS 433 completed
Mon Oct 16 23:59:25 2023: BS 434 completed
Mon Oct 16 23:59:41 2023: BS 435 completed
Mon Oct 16 23:59:58 2023: BS 436 completed
Tue Oct 17 00:00:14 2023: BS 437 completed
Tue Oct 17 00:00:31 2023: BS 438 completed
Tue Oct 17 00:00:47 2023: BS 439 completed
Tue Oct 17 00:01:03 2023: BS 440 completed
Tue Oct 17 00:01:20 2023: BS 441 completed
Tue Oct 17 00:01:36 2023: BS 442 completed
Tue Oct 17 00:01:52 2023: BS 443 completed
Tue Oct 17 00:02:09 2023: BS 444 completed
Tue Oct 17 00:02:25 2023: BS 445 completed
Tue Oct 17 00:02:42 2023: BS 446 completed
Tue Oct 17 00:02:58 2023: BS 447 completed
Tue Oct 17 00:03:14 2023: BS 448 completed
Tue Oct 17 00:03:31 2023: BS 449 completed
Tue Oct 17 00:03:47 2023: BS 450 completed
Tue Oct 17 00:04:04 2023: BS 451 completed
Tue Oct 17 00:04:20 2023: BS 452 completed
Tue Oct 17 00:04:36 2023: BS 453 completed
Tue Oct 17 00:04:53 2023: BS 454 completed
Tue Oct 17 00:05:09 2023: BS 455 completed
Tue Oct 17 00:05:26 2023: BS 456 completed
Tue Oct 17 00:05:42 2023: BS 457 completed
Tue Oct 17 00:05:58 2023: BS 458 completed
Tue Oct 17 00:06:15 2023: BS 459 completed
Tue Oct 17 00:06:31 2023: BS 460 completed
Tue Oct 17 00:06:47 2023: BS 461 completed
Tue Oct 17 00:07:04 2023: BS 462 completed
Tue Oct 17 00:07:20 2023: BS 463 completed
Tue Oct 17 00:07:37 2023: BS 464 completed
Tue Oct 17 00:07:53 2023: BS 465 completed
Tue Oct 17 00:08:09 2023: BS 466 completed
Tue Oct 17 00:08:26 2023: BS 467 completed
Tue Oct 17 00:08:42 2023: BS 468 completed
Tue Oct 17 00:08:59 2023: BS 469 completed
Tue Oct 17 00:09:15 2023: BS 470 completed
Tue Oct 17 00:09:31 2023: BS 471 completed
Tue Oct 17 00:09:48 2023: BS 472 completed
Tue Oct 17 00:10:04 2023: BS 473 completed
Tue Oct 17 00:10:21 2023: BS 474 completed
Tue Oct 17 00:10:37 2023: BS 475 completed
Tue Oct 17 00:10:53 2023: BS 476 completed
Tue Oct 17 00:11:10 2023: BS 477 completed
Tue Oct 17 00:11:26 2023: BS 478 completed
Tue Oct 17 00:11:42 2023: BS 479 completed
Tue Oct 17 00:11:59 2023: BS 480 completed
Tue Oct 17 00:12:15 2023: BS 481 completed
Tue Oct 17 00:12:32 2023: BS 482 completed
Tue Oct 17 00:12:48 2023: BS 483 completed
Tue Oct 17 00:13:04 2023: BS 484 completed
Tue Oct 17 00:13:21 2023: BS 485 completed
Tue Oct 17 00:13:37 2023: BS 486 completed
Tue Oct 17 00:13:54 2023: BS 487 completed
Tue Oct 17 00:14:10 2023: BS 488 completed
Tue Oct 17 00:14:26 2023: BS 489 completed
Tue Oct 17 00:14:43 2023: BS 490 completed
Tue Oct 17 00:14:59 2023: BS 491 completed
Tue Oct 17 00:15:16 2023: BS 492 completed
Tue Oct 17 00:15:32 2023: BS 493 completed
Tue Oct 17 00:15:48 2023: BS 494 completed
Tue Oct 17 00:16:05 2023: BS 495 completed
Tue Oct 17 00:16:21 2023: BS 496 completed
Tue Oct 17 00:16:37 2023: BS 497 completed
Tue Oct 17 00:16:54 2023: BS 498 completed
Tue Oct 17 00:17:10 2023: BS 499 completed
Tue Oct 17 00:17:27 2023: BS 500 completed
Tue Oct 17 00:17:43 2023: BS 501 completed
Tue Oct 17 00:17:59 2023: BS 502 completed
Tue Oct 17 00:18:16 2023: BS 503 completed
Tue Oct 17 00:18:32 2023: BS 504 completed
Tue Oct 17 00:18:49 2023: BS 505 completed
Tue Oct 17 00:19:05 2023: BS 506 completed
Tue Oct 17 00:19:21 2023: BS 507 completed
Tue Oct 17 00:19:38 2023: BS 508 completed
Tue Oct 17 00:19:54 2023: BS 509 completed
Tue Oct 17 00:20:11 2023: BS 510 completed
Tue Oct 17 00:20:27 2023: BS 511 completed
Tue Oct 17 00:20:43 2023: BS 512 completed
Tue Oct 17 00:21:00 2023: BS 513 completed
Tue Oct 17 00:21:16 2023: BS 514 completed
Tue Oct 17 00:21:32 2023: BS 515 completed
Tue Oct 17 00:21:49 2023: BS 516 completed
Tue Oct 17 00:22:05 2023: BS 517 completed
Tue Oct 17 00:22:22 2023: BS 518 completed
Tue Oct 17 00:22:38 2023: BS 519 completed
Tue Oct 17 00:22:54 2023: BS 520 completed
Tue Oct 17 00:23:11 2023: BS 521 completed
Tue Oct 17 00:23:27 2023: BS 522 completed
Tue Oct 17 00:23:44 2023: BS 523 completed
Tue Oct 17 00:24:00 2023: BS 524 completed
Tue Oct 17 00:24:16 2023: BS 525 completed
Tue Oct 17 00:24:33 2023: BS 526 completed
Tue Oct 17 00:24:49 2023: BS 527 completed
Tue Oct 17 00:25:06 2023: BS 528 completed
Tue Oct 17 00:25:22 2023: BS 529 completed
Tue Oct 17 00:25:38 2023: BS 530 completed
Tue Oct 17 00:25:55 2023: BS 531 completed
Tue Oct 17 00:26:11 2023: BS 532 completed
Tue Oct 17 00:26:27 2023: BS 533 completed
Tue Oct 17 00:26:44 2023: BS 534 completed
Tue Oct 17 00:27:00 2023: BS 535 completed
Tue Oct 17 00:27:17 2023: BS 536 completed
Tue Oct 17 00:27:33 2023: BS 537 completed
Tue Oct 17 00:27:49 2023: BS 538 completed
Tue Oct 17 00:28:06 2023: BS 539 completed
Tue Oct 17 00:28:22 2023: BS 540 completed
Tue Oct 17 00:28:39 2023: BS 541 completed
Tue Oct 17 00:28:55 2023: BS 542 completed
Tue Oct 17 00:29:11 2023: BS 543 completed
Tue Oct 17 00:29:28 2023: BS 544 completed
Tue Oct 17 00:29:44 2023: BS 545 completed
Tue Oct 17 00:30:01 2023: BS 546 completed
Tue Oct 17 00:30:17 2023: BS 547 completed
Tue Oct 17 00:30:33 2023: BS 548 completed
Tue Oct 17 00:30:50 2023: BS 549 completed
Tue Oct 17 00:31:06 2023: BS 550 completed
Tue Oct 17 00:31:22 2023: BS 551 completed
Tue Oct 17 00:31:39 2023: BS 552 completed
Tue Oct 17 00:31:55 2023: BS 553 completed
Tue Oct 17 00:32:12 2023: BS 554 completed
Tue Oct 17 00:32:28 2023: BS 555 completed
Tue Oct 17 00:32:44 2023: BS 556 completed
Tue Oct 17 00:33:01 2023: BS 557 completed
Tue Oct 17 00:33:17 2023: BS 558 completed
Tue Oct 17 00:33:34 2023: BS 559 completed
Tue Oct 17 00:33:50 2023: BS 560 completed
Tue Oct 17 00:34:06 2023: BS 561 completed
Tue Oct 17 00:34:23 2023: BS 562 completed
Tue Oct 17 00:34:39 2023: BS 563 completed
Tue Oct 17 00:34:56 2023: BS 564 completed
Tue Oct 17 00:35:12 2023: BS 565 completed
Tue Oct 17 00:35:28 2023: BS 566 completed
Tue Oct 17 00:35:45 2023: BS 567 completed
Tue Oct 17 00:36:01 2023: BS 568 completed
Tue Oct 17 00:36:17 2023: BS 569 completed
Tue Oct 17 00:36:34 2023: BS 570 completed
Tue Oct 17 00:36:50 2023: BS 571 completed
Tue Oct 17 00:37:07 2023: BS 572 completed
Tue Oct 17 00:37:23 2023: BS 573 completed
Tue Oct 17 00:37:39 2023: BS 574 completed
Tue Oct 17 00:37:56 2023: BS 575 completed
Tue Oct 17 00:38:12 2023: BS 576 completed
Tue Oct 17 00:38:29 2023: BS 577 completed
Tue Oct 17 00:38:45 2023: BS 578 completed
Tue Oct 17 00:39:01 2023: BS 579 completed
Tue Oct 17 00:39:18 2023: BS 580 completed
Tue Oct 17 00:39:34 2023: BS 581 completed
Tue Oct 17 00:39:51 2023: BS 582 completed
Tue Oct 17 00:40:07 2023: BS 583 completed
Tue Oct 17 00:40:23 2023: BS 584 completed
Tue Oct 17 00:40:40 2023: BS 585 completed
Tue Oct 17 00:40:56 2023: BS 586 completed
Tue Oct 17 00:41:12 2023: BS 587 completed
Tue Oct 17 00:41:29 2023: BS 588 completed
Tue Oct 17 00:41:45 2023: BS 589 completed
Tue Oct 17 00:42:02 2023: BS 590 completed
Tue Oct 17 00:42:18 2023: BS 591 completed
Tue Oct 17 00:42:34 2023: BS 592 completed
Tue Oct 17 00:42:51 2023: BS 593 completed
Tue Oct 17 00:43:07 2023: BS 594 completed
Tue Oct 17 00:43:24 2023: BS 595 completed
Tue Oct 17 00:43:40 2023: BS 596 completed
Tue Oct 17 00:43:56 2023: BS 597 completed
Tue Oct 17 00:44:13 2023: BS 598 completed
Tue Oct 17 00:44:29 2023: BS 599 completed
Tue Oct 17 00:44:46 2023: BS 600 completed
Tue Oct 17 00:45:02 2023: BS 601 completed
Tue Oct 17 00:45:18 2023: BS 602 completed
Tue Oct 17 00:45:35 2023: BS 603 completed
Tue Oct 17 00:45:51 2023: BS 604 completed
Tue Oct 17 00:46:07 2023: BS 605 completed
Tue Oct 17 00:46:24 2023: BS 606 completed
Tue Oct 17 00:46:40 2023: BS 607 completed
Tue Oct 17 00:46:57 2023: BS 608 completed
Tue Oct 17 00:47:13 2023: BS 609 completed
Tue Oct 17 00:47:29 2023: BS 610 completed
Tue Oct 17 00:47:46 2023: BS 611 completed
Tue Oct 17 00:48:02 2023: BS 612 completed
Tue Oct 17 00:48:19 2023: BS 613 completed
Tue Oct 17 00:48:35 2023: BS 614 completed
Tue Oct 17 00:48:51 2023: BS 615 completed
Tue Oct 17 00:49:08 2023: BS 616 completed
Tue Oct 17 00:49:24 2023: BS 617 completed
Tue Oct 17 00:49:41 2023: BS 618 completed
Tue Oct 17 00:49:57 2023: BS 619 completed
Tue Oct 17 00:50:13 2023: BS 620 completed
Tue Oct 17 00:50:30 2023: BS 621 completed
Tue Oct 17 00:50:46 2023: BS 622 completed
Tue Oct 17 00:51:02 2023: BS 623 completed
Tue Oct 17 00:51:19 2023: BS 624 completed
