# Supplementary material for: Continuous Flow Synthesis of Benzotriazin-4(3H)-ones via Visible Light Mediated Nitrogen-Centered Norrish Reaction
Source: Org Lett. 2024 Mar 11;26(12):2371–5. doi: 10.1021/acs.orglett.4c00248 (PMC10985655; doi:10.1021/acs.orglett.4c00248)
Supplement: Supplementary file 2 — ol4c00248_si_002.zip [file ol4c00248_si_002.zip › OL/FID/2e/JGL-351-C1_CARBON_20231012_01.fid/log]

Thu Oct 12 17:50:55 2023: Experiment started
Thu Oct 12 17:55:37 2023: BS 1 completed
Thu Oct 12 17:55:53 2023: BS 2 completed
Thu Oct 12 17:56:10 2023: BS 3 completed
Thu Oct 12 17:56:26 2023: BS 4 completed
Thu Oct 12 17:56:43 2023: BS 5 completed
Thu Oct 12 17:56:59 2023: BS 6 completed
Thu Oct 12 17:57:15 2023: BS 7 completed
Thu Oct 12 17:57:32 2023: BS 8 completed
Thu Oct 12 17:57:48 2023: BS 9 completed
Thu Oct 12 17:58:05 2023: BS 10 completed
Thu Oct 12 17:58:21 2023: BS 11 completed
Thu Oct 12 17:58:37 2023: BS 12 completed
Thu Oct 12 17:58:54 2023: BS 13 completed
Thu Oct 12 17:59:10 2023: BS 14 completed
Thu Oct 12 17:59:26 2023: BS 15 completed
Thu Oct 12 17:59:43 2023: BS 16 completed
Thu Oct 12 17:59:59 2023: BS 17 completed
Thu Oct 12 18:00:16 2023: BS 18 completed
Thu Oct 12 18:00:32 2023: BS 19 completed
Thu Oct 12 18:00:48 2023: BS 20 completed
Thu Oct 12 18:01:05 2023: BS 21 completed
Thu Oct 12 18:01:21 2023: BS 22 completed
Thu Oct 12 18:01:38 2023: BS 23 completed
Thu Oct 12 18:01:54 2023: BS 24 completed
Thu Oct 12 18:02:10 2023: BS 25 completed
Thu Oct 12 18:02:27 2023: BS 26 completed
Thu Oct 12 18:02:43 2023: BS 27 completed
Thu Oct 12 18:03:00 2023: BS 28 completed
Thu Oct 12 18:03:16 2023: BS 29 completed
Thu Oct 12 18:03:32 2023: BS 30 completed
Thu Oct 12 18:03:49 2023: BS 31 completed
Thu Oct 12 18:04:05 2023: BS 32 completed
Thu Oct 12 18:04:21 2023: BS 33 completed
Thu Oct 12 18:04:38 2023: BS 34 completed
Thu Oct 12 18:04:54 2023: BS 35 completed
Thu Oct 12 18:05:11 2023: BS 36 completed
Thu Oct 12 18:05:27 2023: BS 37 completed
Thu Oct 12 18:05:43 2023: BS 38 completed
Thu Oct 12 18:06:00 2023: BS 39 completed
Thu Oct 12 18:06:16 2023: BS 40 completed
Thu Oct 12 18:06:33 2023: BS 41 completed
Thu Oct 12 18:06:49 2023: BS 42 completed
Thu Oct 12 18:07:05 2023: BS 43 completed
Thu Oct 12 18:07:22 2023: BS 44 completed
Thu Oct 12 18:07:38 2023: BS 45 completed
Thu Oct 12 18:07:55 2023: BS 46 completed
Thu Oct 12 18:08:11 2023: BS 47 completed
Thu Oct 12 18:08:27 2023: BS 48 completed
Thu Oct 12 18:08:44 2023: BS 49 completed
Thu Oct 12 18:09:00 2023: BS 50 completed
Thu Oct 12 18:09:16 2023: BS 51 completed
Thu Oct 12 18:09:33 2023: BS 52 completed
Thu Oct 12 18:09:49 2023: BS 53 completed
Thu Oct 12 18:10:06 2023: BS 54 completed
Thu Oct 12 18:10:22 2023: BS 55 completed
Thu Oct 12 18:10:38 2023: BS 56 completed
Thu Oct 12 18:10:55 2023: BS 57 completed
Thu Oct 12 18:11:11 2023: BS 58 completed
Thu Oct 12 18:11:28 2023: BS 59 completed
Thu Oct 12 18:11:44 2023: BS 60 completed
Thu Oct 12 18:12:00 2023: BS 61 completed
Thu Oct 12 18:12:17 2023: BS 62 completed
Thu Oct 12 18:12:33 2023: BS 63 completed
Thu Oct 12 18:12:50 2023: BS 64 completed
Thu Oct 12 18:13:06 2023: BS 65 completed
Thu Oct 12 18:13:22 2023: BS 66 completed
Thu Oct 12 18:13:39 2023: BS 67 completed
Thu Oct 12 18:13:55 2023: BS 68 completed
Thu Oct 12 18:14:11 2023: BS 69 completed
Thu Oct 12 18:14:28 2023: BS 70 completed
Thu Oct 12 18:14:44 2023: BS 71 completed
Thu Oct 12 18:15:01 2023: BS 72 completed
Thu Oct 12 18:15:17 2023: BS 73 completed
Thu Oct 12 18:15:33 2023: BS 74 completed
Thu Oct 12 18:15:50 2023: BS 75 completed
Thu Oct 12 18:16:06 2023: BS 76 completed
Thu Oct 12 18:16:23 2023: BS 77 completed
Thu Oct 12 18:16:39 2023: BS 78 completed
Thu Oct 12 18:16:55 2023: BS 79 completed
Thu Oct 12 18:17:12 2023: BS 80 completed
Thu Oct 12 18:17:28 2023: BS 81 completed
Thu Oct 12 18:17:45 2023: BS 82 completed
Thu Oct 12 18:18:01 2023: BS 83 completed
Thu Oct 12 18:18:17 2023: BS 84 completed
Thu Oct 12 18:18:34 2023: BS 85 completed
Thu Oct 12 18:18:50 2023: BS 86 completed
Thu Oct 12 18:19:06 2023: BS 87 completed
Thu Oct 12 18:19:23 2023: BS 88 completed
Thu Oct 12 18:19:39 2023: BS 89 completed
Thu Oct 12 18:19:56 2023: BS 90 completed
Thu Oct 12 18:20:12 2023: BS 91 completed
Thu Oct 12 18:20:28 2023: BS 92 completed
Thu Oct 12 18:20:45 2023: BS 93 completed
Thu Oct 12 18:21:01 2023: BS 94 completed
Thu Oct 12 18:21:18 2023: BS 95 completed
Thu Oct 12 18:21:34 2023: BS 96 completed
Thu Oct 12 18:21:50 2023: BS 97 completed
Thu Oct 12 18:22:07 2023: BS 98 completed
Thu Oct 12 18:22:23 2023: BS 99 completed
Thu Oct 12 18:22:40 2023: BS 100 completed
Thu Oct 12 18:22:56 2023: BS 101 completed
Thu Oct 12 18:23:12 2023: BS 102 completed
Thu Oct 12 18:23:29 2023: BS 103 completed
Thu Oct 12 18:23:45 2023: BS 104 completed
Thu Oct 12 18:24:01 2023: BS 105 completed
Thu Oct 12 18:24:18 2023: BS 106 completed
Thu Oct 12 18:24:34 2023: BS 107 completed
Thu Oct 12 18:24:51 2023: BS 108 completed
Thu Oct 12 18:25:07 2023: BS 109 completed
Thu Oct 12 18:25:23 2023: BS 110 completed
Thu Oct 12 18:25:40 2023: BS 111 completed
Thu Oct 12 18:25:56 2023: BS 112 completed
Thu Oct 12 18:26:13 2023: BS 113 completed
Thu Oct 12 18:26:29 2023: BS 114 completed
Thu Oct 12 18:26:45 2023: BS 115 completed
Thu Oct 12 18:27:02 2023: BS 116 completed
Thu Oct 12 18:27:18 2023: BS 117 completed
Thu Oct 12 18:27:35 2023: BS 118 completed
Thu Oct 12 18:27:51 2023: BS 119 completed
Thu Oct 12 18:28:07 2023: BS 120 completed
Thu Oct 12 18:28:24 2023: BS 121 completed
Thu Oct 12 18:28:40 2023: BS 122 completed
Thu Oct 12 18:28:56 2023: BS 123 completed
Thu Oct 12 18:29:13 2023: BS 124 completed
Thu Oct 12 18:29:29 2023: BS 125 completed
Thu Oct 12 18:29:46 2023: BS 126 completed
Thu Oct 12 18:30:02 2023: BS 127 completed
Thu Oct 12 18:30:18 2023: BS 128 completed
Thu Oct 12 18:30:35 2023: BS 129 completed
Thu Oct 12 18:30:51 2023: BS 130 completed
Thu Oct 12 18:31:08 2023: BS 131 completed
Thu Oct 12 18:31:24 2023: BS 132 completed
Thu Oct 12 18:31:40 2023: BS 133 completed
Thu Oct 12 18:31:57 2023: BS 134 completed
Thu Oct 12 18:32:13 2023: BS 135 completed
Thu Oct 12 18:32:30 2023: BS 136 completed
Thu Oct 12 18:32:46 2023: BS 137 completed
Thu Oct 12 18:33:02 2023: BS 138 completed
Thu Oct 12 18:33:19 2023: BS 139 completed
Thu Oct 12 18:33:35 2023: BS 140 completed
Thu Oct 12 18:33:51 2023: BS 141 completed
Thu Oct 12 18:34:08 2023: BS 142 completed
Thu Oct 12 18:34:24 2023: BS 143 completed
Thu Oct 12 18:34:41 2023: BS 144 completed
Thu Oct 12 18:34:57 2023: BS 145 completed
Thu Oct 12 18:35:13 2023: BS 146 completed
Thu Oct 12 18:35:30 2023: BS 147 completed
Thu Oct 12 18:35:46 2023: BS 148 completed
Thu Oct 12 18:36:03 2023: BS 149 completed
Thu Oct 12 18:36:19 2023: BS 150 completed
Thu Oct 12 18:36:35 2023: BS 151 completed
Thu Oct 12 18:36:52 2023: BS 152 completed
Thu Oct 12 18:37:08 2023: BS 153 completed
Thu Oct 12 18:37:25 2023: BS 154 completed
Thu Oct 12 18:37:41 2023: BS 155 completed
Thu Oct 12 18:37:57 2023: BS 156 completed
Thu Oct 12 18:38:14 2023: BS 157 completed
Thu Oct 12 18:38:30 2023: BS 158 completed
Thu Oct 12 18:38:46 2023: BS 159 completed
Thu Oct 12 18:39:03 2023: BS 160 completed
Thu Oct 12 18:39:19 2023: BS 161 completed
Thu Oct 12 18:39:36 2023: BS 162 completed
Thu Oct 12 18:39:52 2023: BS 163 completed
Thu Oct 12 18:40:08 2023: BS 164 completed
Thu Oct 12 18:40:25 2023: BS 165 completed
Thu Oct 12 18:40:41 2023: BS 166 completed
Thu Oct 12 18:40:58 2023: BS 167 completed
Thu Oct 12 18:41:14 2023: BS 168 completed
Thu Oct 12 18:41:30 2023: BS 169 completed
Thu Oct 12 18:41:47 2023: BS 170 completed
Thu Oct 12 18:42:03 2023: BS 171 completed
Thu Oct 12 18:42:20 2023: BS 172 completed
Thu Oct 12 18:42:36 2023: BS 173 completed
Thu Oct 12 18:42:52 2023: BS 174 completed
Thu Oct 12 18:43:09 2023: BS 175 completed
Thu Oct 12 18:43:25 2023: BS 176 completed
Thu Oct 12 18:43:41 2023: BS 177 completed
Thu Oct 12 18:43:58 2023: BS 178 completed
Thu Oct 12 18:44:14 2023: BS 179 completed
Thu Oct 12 18:44:31 2023: BS 180 completed
Thu Oct 12 18:44:47 2023: BS 181 completed
Thu Oct 12 18:45:03 2023: BS 182 completed
Thu Oct 12 18:45:20 2023: BS 183 completed
Thu Oct 12 18:45:36 2023: BS 184 completed
Thu Oct 12 18:45:53 2023: BS 185 completed
Thu Oct 12 18:46:09 2023: BS 186 completed
Thu Oct 12 18:46:25 2023: BS 187 completed
Thu Oct 12 18:46:42 2023: BS 188 completed
Thu Oct 12 18:46:58 2023: BS 189 completed
Thu Oct 12 18:47:15 2023: BS 190 completed
Thu Oct 12 18:47:31 2023: BS 191 completed
Thu Oct 12 18:47:47 2023: BS 192 completed
Thu Oct 12 18:48:04 2023: BS 193 completed
Thu Oct 12 18:48:20 2023: BS 194 completed
Thu Oct 12 18:48:36 2023: BS 195 completed
Thu Oct 12 18:48:53 2023: BS 196 completed
Thu Oct 12 18:49:09 2023: BS 197 completed
Thu Oct 12 18:49:26 2023: BS 198 completed
Thu Oct 12 18:49:42 2023: BS 199 completed
Thu Oct 12 18:49:58 2023: BS 200 completed
Thu Oct 12 18:50:15 2023: BS 201 completed
Thu Oct 12 18:50:31 2023: BS 202 completed
Thu Oct 12 18:50:48 2023: BS 203 completed
Thu Oct 12 18:51:04 2023: BS 204 completed
Thu Oct 12 18:51:20 2023: BS 205 completed
Thu Oct 12 18:51:37 2023: BS 206 completed
Thu Oct 12 18:51:53 2023: BS 207 completed
Thu Oct 12 18:52:10 2023: BS 208 completed
Thu Oct 12 18:52:26 2023: BS 209 completed
Thu Oct 12 18:52:42 2023: BS 210 completed
Thu Oct 12 18:52:59 2023: BS 211 completed
Thu Oct 12 18:53:15 2023: BS 212 completed
Thu Oct 12 18:53:31 2023: BS 213 completed
Thu Oct 12 18:53:48 2023: BS 214 completed
Thu Oct 12 18:54:04 2023: BS 215 completed
Thu Oct 12 18:54:21 2023: BS 216 completed
Thu Oct 12 18:54:37 2023: BS 217 completed
Thu Oct 12 18:54:53 2023: BS 218 completed
Thu Oct 12 18:55:10 2023: BS 219 completed
Thu Oct 12 18:55:26 2023: BS 220 completed
Thu Oct 12 18:55:43 2023: BS 221 completed
Thu Oct 12 18:55:59 2023: BS 222 completed
Thu Oct 12 18:56:15 2023: BS 223 completed
Thu Oct 12 18:56:32 2023: BS 224 completed
Thu Oct 12 18:56:48 2023: BS 225 completed
Thu Oct 12 18:57:05 2023: BS 226 completed
Thu Oct 12 18:57:21 2023: BS 227 completed
Thu Oct 12 18:57:37 2023: BS 228 completed
Thu Oct 12 18:57:54 2023: BS 229 completed
Thu Oct 12 18:58:10 2023: BS 230 completed
Thu Oct 12 18:58:26 2023: BS 231 completed
Thu Oct 12 18:58:43 2023: BS 232 completed
Thu Oct 12 18:58:59 2023: BS 233 completed
Thu Oct 12 18:59:16 2023: BS 234 completed
Thu Oct 12 18:59:32 2023: BS 235 completed
Thu Oct 12 18:59:48 2023: BS 236 completed
Thu Oct 12 19:00:05 2023: BS 237 completed
Thu Oct 12 19:00:21 2023: BS 238 completed
Thu Oct 12 19:00:38 2023: BS 239 completed
Thu Oct 12 19:00:54 2023: BS 240 completed
Thu Oct 12 19:01:10 2023: BS 241 completed
Thu Oct 12 19:01:27 2023: BS 242 completed
Thu Oct 12 19:01:43 2023: BS 243 completed
Thu Oct 12 19:02:00 2023: BS 244 completed
Thu Oct 12 19:02:16 2023: BS 245 completed
Thu Oct 12 19:02:32 2023: BS 246 completed
Thu Oct 12 19:02:49 2023: BS 247 completed
Thu Oct 12 19:03:05 2023: BS 248 completed
Thu Oct 12 19:03:21 2023: BS 249 completed
Thu Oct 12 19:03:38 2023: BS 250 completed
Thu Oct 12 19:03:54 2023: BS 251 completed
Thu Oct 12 19:04:11 2023: BS 252 completed
Thu Oct 12 19:04:27 2023: BS 253 completed
Thu Oct 12 19:04:43 2023: BS 254 completed
Thu Oct 12 19:05:00 2023: BS 255 completed
Thu Oct 12 19:05:16 2023: BS 256 completed
Thu Oct 12 19:05:33 2023: BS 257 completed
Thu Oct 12 19:05:49 2023: BS 258 completed
Thu Oct 12 19:06:05 2023: BS 259 completed
Thu Oct 12 19:06:22 2023: BS 260 completed
Thu Oct 12 19:06:38 2023: BS 261 completed
Thu Oct 12 19:06:55 2023: BS 262 completed
Thu Oct 12 19:07:11 2023: BS 263 completed
Thu Oct 12 19:07:27 2023: BS 264 completed
Thu Oct 12 19:07:44 2023: BS 265 completed
Thu Oct 12 19:08:00 2023: BS 266 completed
Thu Oct 12 19:08:16 2023: BS 267 completed
Thu Oct 12 19:08:33 2023: BS 268 completed
Thu Oct 12 19:08:49 2023: BS 269 completed
Thu Oct 12 19:09:06 2023: BS 270 completed
Thu Oct 12 19:09:22 2023: BS 271 completed
Thu Oct 12 19:09:38 2023: BS 272 completed
Thu Oct 12 19:09:55 2023: BS 273 completed
Thu Oct 12 19:10:11 2023: BS 274 completed
Thu Oct 12 19:10:28 2023: BS 275 completed
Thu Oct 12 19:10:44 2023: BS 276 completed
Thu Oct 12 19:11:00 2023: BS 277 completed
Thu Oct 12 19:11:17 2023: BS 278 completed
Thu Oct 12 19:11:33 2023: BS 279 completed
Thu Oct 12 19:11:50 2023: BS 280 completed
Thu Oct 12 19:12:06 2023: BS 281 completed
Thu Oct 12 19:12:22 2023: BS 282 completed
Thu Oct 12 19:12:39 2023: BS 283 completed
Thu Oct 12 19:12:55 2023: BS 284 completed
Thu Oct 12 19:13:11 2023: BS 285 completed
Thu Oct 12 19:13:28 2023: BS 286 completed
Thu Oct 12 19:13:44 2023: BS 287 completed
Thu Oct 12 19:14:01 2023: BS 288 completed
Thu Oct 12 19:14:17 2023: BS 289 completed
Thu Oct 12 19:14:33 2023: BS 290 completed
Thu Oct 12 19:14:50 2023: BS 291 completed
Thu Oct 12 19:15:06 2023: BS 292 completed
Thu Oct 12 19:15:23 2023: BS 293 completed
Thu Oct 12 19:15:39 2023: BS 294 completed
Thu Oct 12 19:15:55 2023: BS 295 completed
Thu Oct 12 19:16:12 2023: BS 296 completed
Thu Oct 12 19:16:28 2023: BS 297 completed
Thu Oct 12 19:16:45 2023: BS 298 completed
Thu Oct 12 19:17:01 2023: BS 299 completed
Thu Oct 12 19:17:17 2023: BS 300 completed
Thu Oct 12 19:17:34 2023: BS 301 completed
Thu Oct 12 19:17:50 2023: BS 302 completed
Thu Oct 12 19:18:06 2023: BS 303 completed
Thu Oct 12 19:18:23 2023: BS 304 completed
Thu Oct 12 19:18:39 2023: BS 305 completed
Thu Oct 12 19:18:56 2023: BS 306 completed
Thu Oct 12 19:19:12 2023: BS 307 completed
Thu Oct 12 19:19:28 2023: BS 308 completed
Thu Oct 12 19:19:45 2023: BS 309 completed
Thu Oct 12 19:20:01 2023: BS 310 completed
Thu Oct 12 19:20:18 2023: BS 311 completed
Thu Oct 12 19:20:34 2023: BS 312 completed
Thu Oct 12 19:20:50 2023: BS 313 completed
Thu Oct 12 19:21:07 2023: BS 314 completed
Thu Oct 12 19:21:23 2023: BS 315 completed
Thu Oct 12 19:21:40 2023: BS 316 completed
Thu Oct 12 19:21:56 2023: BS 317 completed
Thu Oct 12 19:22:12 2023: BS 318 completed
Thu Oct 12 19:22:29 2023: BS 319 completed
Thu Oct 12 19:22:45 2023: BS 320 completed
Thu Oct 12 19:23:01 2023: BS 321 completed
Thu Oct 12 19:23:18 2023: BS 322 completed
Thu Oct 12 19:23:34 2023: BS 323 completed
Thu Oct 12 19:23:51 2023: BS 324 completed
Thu Oct 12 19:24:07 2023: BS 325 completed
Thu Oct 12 19:24:23 2023: BS 326 completed
Thu Oct 12 19:24:40 2023: BS 327 completed
Thu Oct 12 19:24:56 2023: BS 328 completed
Thu Oct 12 19:25:13 2023: BS 329 completed
Thu Oct 12 19:25:29 2023: BS 330 completed
Thu Oct 12 19:25:45 2023: BS 331 completed
Thu Oct 12 19:26:02 2023: BS 332 completed
Thu Oct 12 19:26:18 2023: BS 333 completed
Thu Oct 12 19:26:35 2023: BS 334 completed
Thu Oct 12 19:26:51 2023: BS 335 completed
Thu Oct 12 19:27:07 2023: BS 336 completed
Thu Oct 12 19:27:24 2023: BS 337 completed
Thu Oct 12 19:27:40 2023: BS 338 completed
Thu Oct 12 19:27:56 2023: BS 339 completed
Thu Oct 12 19:28:13 2023: BS 340 completed
Thu Oct 12 19:28:29 2023: BS 341 completed
Thu Oct 12 19:28:46 2023: BS 342 completed
Thu Oct 12 19:29:02 2023: BS 343 completed
Thu Oct 12 19:29:18 2023: BS 344 completed
Thu Oct 12 19:29:35 2023: BS 345 completed
Thu Oct 12 19:29:51 2023: BS 346 completed
Thu Oct 12 19:30:08 2023: BS 347 completed
Thu Oct 12 19:30:24 2023: BS 348 completed
Thu Oct 12 19:30:40 2023: BS 349 completed
Thu Oct 12 19:30:57 2023: BS 350 completed
Thu Oct 12 19:31:13 2023: BS 351 completed
Thu Oct 12 19:31:30 2023: BS 352 completed
Thu Oct 12 19:31:46 2023: BS 353 completed
Thu Oct 12 19:32:02 2023: BS 354 completed
Thu Oct 12 19:32:19 2023: BS 355 completed
Thu Oct 12 19:32:35 2023: BS 356 completed
Thu Oct 12 19:32:51 2023: BS 357 completed
Thu Oct 12 19:33:08 2023: BS 358 completed
Thu Oct 12 19:33:24 2023: BS 359 completed
Thu Oct 12 19:33:41 2023: BS 360 completed
Thu Oct 12 19:33:57 2023: BS 361 completed
Thu Oct 12 19:34:13 2023: BS 362 completed
Thu Oct 12 19:34:30 2023: BS 363 completed
Thu Oct 12 19:34:46 2023: BS 364 completed
Thu Oct 12 19:35:03 2023: BS 365 completed
Thu Oct 12 19:35:19 2023: BS 366 completed
Thu Oct 12 19:35:35 2023: BS 367 completed
Thu Oct 12 19:35:52 2023: BS 368 completed
Thu Oct 12 19:36:08 2023: BS 369 completed
Thu Oct 12 19:36:25 2023: BS 370 completed
Thu Oct 12 19:36:41 2023: BS 371 completed
Thu Oct 12 19:36:57 2023: BS 372 completed
Thu Oct 12 19:37:14 2023: BS 373 completed
Thu Oct 12 19:37:30 2023: BS 374 completed
Thu Oct 12 19:37:46 2023: BS 375 completed
Thu Oct 12 19:38:03 2023: BS 376 completed
Thu Oct 12 19:38:19 2023: BS 377 completed
Thu Oct 12 19:38:36 2023: BS 378 completed
Thu Oct 12 19:38:52 2023: BS 379 completed
Thu Oct 12 19:39:08 2023: BS 380 completed
Thu Oct 12 19:39:25 2023: BS 381 completed
Thu Oct 12 19:39:41 2023: BS 382 completed
Thu Oct 12 19:39:58 2023: BS 383 completed
Thu Oct 12 19:40:14 2023: BS 384 completed
Thu Oct 12 19:40:30 2023: BS 385 completed
Thu Oct 12 19:40:47 2023: BS 386 completed
Thu Oct 12 19:41:03 2023: BS 387 completed
Thu Oct 12 19:41:20 2023: BS 388 completed
Thu Oct 12 19:41:36 2023: BS 389 completed
Thu Oct 12 19:41:52 2023: BS 390 completed
Thu Oct 12 19:42:09 2023: BS 391 completed
Thu Oct 12 19:42:25 2023: BS 392 completed
Thu Oct 12 19:42:41 2023: BS 393 completed
Thu Oct 12 19:42:58 2023: BS 394 completed
Thu Oct 12 19:43:14 2023: BS 395 completed
Thu Oct 12 19:43:31 2023: BS 396 completed
Thu Oct 12 19:43:47 2023: BS 397 completed
Thu Oct 12 19:44:03 2023: BS 398 completed
Thu Oct 12 19:44:20 2023: BS 399 completed
Thu Oct 12 19:44:36 2023: BS 400 completed
Thu Oct 12 19:44:53 2023: BS 401 completed
Thu Oct 12 19:45:09 2023: BS 402 completed
Thu Oct 12 19:45:25 2023: BS 403 completed
Thu Oct 12 19:45:42 2023: BS 404 completed
Thu Oct 12 19:45:58 2023: BS 405 completed
Thu Oct 12 19:46:15 2023: BS 406 completed
Thu Oct 12 19:46:31 2023: BS 407 completed
Thu Oct 12 19:46:47 2023: BS 408 completed
Thu Oct 12 19:47:04 2023: BS 409 completed
Thu Oct 12 19:47:20 2023: BS 410 completed
Thu Oct 12 19:47:36 2023: BS 411 completed
Thu Oct 12 19:47:53 2023: BS 412 completed
Thu Oct 12 19:48:09 2023: BS 413 completed
Thu Oct 12 19:48:26 2023: BS 414 completed
Thu Oct 12 19:48:42 2023: BS 415 completed
Thu Oct 12 19:48:58 2023: BS 416 completed
Thu Oct 12 19:49:15 2023: BS 417 completed
Thu Oct 12 19:49:31 2023: BS 418 completed
Thu Oct 12 19:49:48 2023: BS 419 completed
Thu Oct 12 19:50:04 2023: BS 420 completed
Thu Oct 12 19:50:20 2023: BS 421 completed
Thu Oct 12 19:50:37 2023: BS 422 completed
Thu Oct 12 19:50:53 2023: BS 423 completed
Thu Oct 12 19:51:10 2023: BS 424 completed
Thu Oct 12 19:51:26 2023: BS 425 completed
Thu Oct 12 19:51:42 2023: BS 426 completed
Thu Oct 12 19:51:59 2023: BS 427 completed
Thu Oct 12 19:52:15 2023: BS 428 completed
Thu Oct 12 19:52:31 2023: BS 429 completed
Thu Oct 12 19:52:48 2023: BS 430 completed
Thu Oct 12 19:53:04 2023: BS 431 completed
Thu Oct 12 19:53:21 2023: BS 432 completed
Thu Oct 12 19:53:37 2023: BS 433 completed
Thu Oct 12 19:53:53 2023: BS 434 completed
Thu Oct 12 19:54:10 2023: BS 435 completed
Thu Oct 12 19:54:26 2023: BS 436 completed
Thu Oct 12 19:54:43 2023: BS 437 completed
Thu Oct 12 19:54:59 2023: BS 438 completed
Thu Oct 12 19:55:15 2023: BS 439 completed
Thu Oct 12 19:55:32 2023: BS 440 completed
Thu Oct 12 19:55:48 2023: BS 441 completed
Thu Oct 12 19:56:05 2023: BS 442 completed
Thu Oct 12 19:56:21 2023: BS 443 completed
Thu Oct 12 19:56:37 2023: BS 444 completed
Thu Oct 12 19:56:54 2023: BS 445 completed
Thu Oct 12 19:57:10 2023: BS 446 completed
Thu Oct 12 19:57:26 2023: BS 447 completed
Thu Oct 12 19:57:43 2023: BS 448 completed
Thu Oct 12 19:57:59 2023: BS 449 completed
Thu Oct 12 19:58:16 2023: BS 450 completed
Thu Oct 12 19:58:32 2023: BS 451 completed
Thu Oct 12 19:58:48 2023: BS 452 completed
Thu Oct 12 19:59:05 2023: BS 453 completed
Thu Oct 12 19:59:21 2023: BS 454 completed
Thu Oct 12 19:59:38 2023: BS 455 completed
Thu Oct 12 19:59:54 2023: BS 456 completed
Thu Oct 12 20:00:10 2023: BS 457 completed
Thu Oct 12 20:00:27 2023: BS 458 completed
Thu Oct 12 20:00:43 2023: BS 459 completed
Thu Oct 12 20:01:00 2023: BS 460 completed
Thu Oct 12 20:01:16 2023: BS 461 completed
Thu Oct 12 20:01:32 2023: BS 462 completed
Thu Oct 12 20:01:49 2023: BS 463 completed
Thu Oct 12 20:02:05 2023: BS 464 completed
Thu Oct 12 20:02:21 2023: BS 465 completed
Thu Oct 12 20:02:38 2023: BS 466 completed
Thu Oct 12 20:02:54 2023: BS 467 completed
Thu Oct 12 20:03:11 2023: BS 468 completed
Thu Oct 12 20:03:27 2023: BS 469 completed
Thu Oct 12 20:03:43 2023: BS 470 completed
Thu Oct 12 20:04:00 2023: BS 471 completed
Thu Oct 12 20:04:16 2023: BS 472 completed
Thu Oct 12 20:04:33 2023: BS 473 completed
Thu Oct 12 20:04:49 2023: BS 474 completed
Thu Oct 12 20:05:05 2023: BS 475 completed
Thu Oct 12 20:05:22 2023: BS 476 completed
Thu Oct 12 20:05:38 2023: BS 477 completed
Thu Oct 12 20:05:55 2023: BS 478 completed
Thu Oct 12 20:06:11 2023: BS 479 completed
Thu Oct 12 20:06:27 2023: BS 480 completed
Thu Oct 12 20:06:44 2023: BS 481 completed
Thu Oct 12 20:07:00 2023: BS 482 completed
Thu Oct 12 20:07:16 2023: BS 483 completed
Thu Oct 12 20:07:33 2023: BS 484 completed
Thu Oct 12 20:07:49 2023: BS 485 completed
Thu Oct 12 20:08:06 2023: BS 486 completed
Thu Oct 12 20:08:22 2023: BS 487 completed
Thu Oct 12 20:08:38 2023: BS 488 completed
Thu Oct 12 20:08:55 2023: BS 489 completed
Thu Oct 12 20:09:11 2023: BS 490 completed
Thu Oct 12 20:09:28 2023: BS 491 completed
Thu Oct 12 20:09:44 2023: BS 492 completed
Thu Oct 12 20:10:00 2023: BS 493 completed
Thu Oct 12 20:10:17 2023: BS 494 completed
Thu Oct 12 20:10:33 2023: BS 495 completed
Thu Oct 12 20:10:50 2023: BS 496 completed
Thu Oct 12 20:11:06 2023: BS 497 completed
Thu Oct 12 20:11:22 2023: BS 498 completed
Thu Oct 12 20:11:39 2023: BS 499 completed
Thu Oct 12 20:11:55 2023: BS 500 completed
Thu Oct 12 20:12:11 2023: BS 501 completed
Thu Oct 12 20:12:28 2023: BS 502 completed
Thu Oct 12 20:12:44 2023: BS 503 completed
Thu Oct 12 20:13:01 2023: BS 504 completed
Thu Oct 12 20:13:17 2023: BS 505 completed
Thu Oct 12 20:13:33 2023: BS 506 completed
Thu Oct 12 20:13:50 2023: BS 507 completed
Thu Oct 12 20:14:06 2023: BS 508 completed
Thu Oct 12 20:14:23 2023: BS 509 completed
Thu Oct 12 20:14:39 2023: BS 510 completed
Thu Oct 12 20:14:55 2023: BS 511 completed
Thu Oct 12 20:15:12 2023: BS 512 completed
Thu Oct 12 20:15:28 2023: BS 513 completed
Thu Oct 12 20:15:45 2023: BS 514 completed
Thu Oct 12 20:16:01 2023: BS 515 completed
Thu Oct 12 20:16:17 2023: BS 516 completed
Thu Oct 12 20:16:34 2023: BS 517 completed
Thu Oct 12 20:16:50 2023: BS 518 completed
Thu Oct 12 20:17:06 2023: BS 519 completed
Thu Oct 12 20:17:23 2023: BS 520 completed
Thu Oct 12 20:17:39 2023: BS 521 completed
Thu Oct 12 20:17:56 2023: BS 522 completed
Thu Oct 12 20:18:12 2023: BS 523 completed
Thu Oct 12 20:18:28 2023: BS 524 completed
Thu Oct 12 20:18:45 2023: BS 525 completed
Thu Oct 12 20:19:01 2023: BS 526 completed
Thu Oct 12 20:19:18 2023: BS 527 completed
Thu Oct 12 20:19:34 2023: BS 528 completed
Thu Oct 12 20:19:50 2023: BS 529 completed
Thu Oct 12 20:20:07 2023: BS 530 completed
Thu Oct 12 20:20:23 2023: BS 531 completed
Thu Oct 12 20:20:40 2023: BS 532 completed
Thu Oct 12 20:20:56 2023: BS 533 completed
Thu Oct 12 20:21:12 2023: BS 534 completed
Thu Oct 12 20:21:29 2023: BS 535 completed
Thu Oct 12 20:21:45 2023: BS 536 completed
Thu Oct 12 20:22:01 2023: BS 537 completed
Thu Oct 12 20:22:18 2023: BS 538 completed
Thu Oct 12 20:22:34 2023: BS 539 completed
Thu Oct 12 20:22:51 2023: BS 540 completed
Thu Oct 12 20:23:07 2023: BS 541 completed
Thu Oct 12 20:23:23 2023: BS 542 completed
Thu Oct 12 20:23:40 2023: BS 543 completed
Thu Oct 12 20:23:56 2023: BS 544 completed
Thu Oct 12 20:24:13 2023: BS 545 completed
Thu Oct 12 20:24:29 2023: BS 546 completed
Thu Oct 12 20:24:45 2023: BS 547 completed
Thu Oct 12 20:25:02 2023: BS 548 completed
Thu Oct 12 20:25:18 2023: BS 549 completed
Thu Oct 12 20:25:35 2023: BS 550 completed
Thu Oct 12 20:25:51 2023: BS 551 completed
Thu Oct 12 20:26:07 2023: BS 552 completed
Thu Oct 12 20:26:24 2023: BS 553 completed
Thu Oct 12 20:26:40 2023: BS 554 completed
Thu Oct 12 20:26:56 2023: BS 555 completed
Thu Oct 12 20:27:13 2023: BS 556 completed
Thu Oct 12 20:27:29 2023: BS 557 completed
Thu Oct 12 20:27:46 2023: BS 558 completed
Thu Oct 12 20:28:02 2023: BS 559 completed
Thu Oct 12 20:28:18 2023: BS 560 completed
Thu Oct 12 20:28:35 2023: BS 561 completed
Thu Oct 12 20:28:51 2023: BS 562 completed
Thu Oct 12 20:29:08 2023: BS 563 completed
Thu Oct 12 20:29:24 2023: BS 564 completed
Thu Oct 12 20:29:40 2023: BS 565 completed
Thu Oct 12 20:29:57 2023: BS 566 completed
Thu Oct 12 20:30:13 2023: BS 567 completed
Thu Oct 12 20:30:30 2023: BS 568 completed
Thu Oct 12 20:30:46 2023: BS 569 completed
Thu Oct 12 20:31:02 2023: BS 570 completed
Thu Oct 12 20:31:19 2023: BS 571 completed
Thu Oct 12 20:31:35 2023: BS 572 completed
Thu Oct 12 20:31:51 2023: BS 573 completed
Thu Oct 12 20:32:08 2023: BS 574 completed
Thu Oct 12 20:32:24 2023: BS 575 completed
Thu Oct 12 20:32:41 2023: BS 576 completed
Thu Oct 12 20:32:57 2023: BS 577 completed
Thu Oct 12 20:33:13 2023: BS 578 completed
Thu Oct 12 20:33:30 2023: BS 579 completed
Thu Oct 12 20:33:46 2023: BS 580 completed
Thu Oct 12 20:34:03 2023: BS 581 completed
Thu Oct 12 20:34:19 2023: BS 582 completed
Thu Oct 12 20:34:35 2023: BS 583 completed
Thu Oct 12 20:34:52 2023: BS 584 completed
Thu Oct 12 20:35:08 2023: BS 585 completed
Thu Oct 12 20:35:25 2023: BS 586 completed
Thu Oct 12 20:35:41 2023: BS 587 completed
Thu Oct 12 20:35:57 2023: BS 588 completed
Thu Oct 12 20:36:14 2023: BS 589 completed
Thu Oct 12 20:36:30 2023: BS 590 completed
Thu Oct 12 20:36:46 2023: BS 591 completed
Thu Oct 12 20:37:03 2023: BS 592 completed
Thu Oct 12 20:37:19 2023: BS 593 completed
Thu Oct 12 20:37:36 2023: BS 594 completed
Thu Oct 12 20:37:52 2023: BS 595 completed
Thu Oct 12 20:38:08 2023: BS 596 completed
Thu Oct 12 20:38:25 2023: BS 597 completed
Thu Oct 12 20:38:41 2023: BS 598 completed
Thu Oct 12 20:38:58 2023: BS 599 completed
Thu Oct 12 20:39:14 2023: BS 600 completed
Thu Oct 12 20:39:30 2023: BS 601 completed
Thu Oct 12 20:39:47 2023: BS 602 completed
Thu Oct 12 20:40:03 2023: BS 603 completed
Thu Oct 12 20:40:20 2023: BS 604 completed
Thu Oct 12 20:40:36 2023: BS 605 completed
Thu Oct 12 20:40:52 2023: BS 606 completed
Thu Oct 12 20:41:09 2023: BS 607 completed
Thu Oct 12 20:41:25 2023: BS 608 completed
Thu Oct 12 20:41:41 2023: BS 609 completed
Thu Oct 12 20:41:58 2023: BS 610 completed
Thu Oct 12 20:42:14 2023: BS 611 completed
Thu Oct 12 20:42:31 2023: BS 612 completed
Thu Oct 12 20:42:47 2023: BS 613 completed
Thu Oct 12 20:43:03 2023: BS 614 completed
Thu Oct 12 20:43:20 2023: BS 615 completed
Thu Oct 12 20:43:36 2023: BS 616 completed
Thu Oct 12 20:43:53 2023: BS 617 completed
Thu Oct 12 20:44:09 2023: BS 618 completed
Thu Oct 12 20:44:25 2023: BS 619 completed
Thu Oct 12 20:44:42 2023: BS 620 completed
Thu Oct 12 20:44:58 2023: BS 621 completed
Thu Oct 12 20:45:15 2023: BS 622 completed
Thu Oct 12 20:45:31 2023: BS 623 completed
Thu Oct 12 20:45:47 2023: BS 624 completed
