# Supplementary material for: Continuous Flow Synthesis of Benzotriazin-4(3H)-ones via Visible Light Mediated Nitrogen-Centered Norrish Reaction
Source: Org Lett. 2024 Mar 11;26(12):2371–5. doi: 10.1021/acs.orglett.4c00248 (PMC10985655; doi:10.1021/acs.orglett.4c00248)
Supplement: Supplementary file 2 — ol4c00248_si_002.zip [file ol4c00248_si_002.zip › OL/FID/2h/JGL-353-c1_PROTON_20231011_01.fid/log]

Wed Oct 11 16:39:58 2023: Experiment started
Wed Oct 11 16:40:05 2023: BS 1 completed
Wed Oct 11 16:40:08 2023: BS 2 completed
Wed Oct 11 16:40:12 2023: BS 3 completed
Wed Oct 11 16:40:15 2023: BS 4 completed
Wed Oct 11 16:40:19 2023: BS 5 completed
Wed Oct 11 16:40:22 2023: BS 6 completed
Wed Oct 11 16:40:26 2023: BS 7 completed
Wed Oct 11 16:40:30 2023: BS 8 completed
Wed Oct 11 16:40:33 2023: BS 9 completed
Wed Oct 11 16:40:37 2023: BS 10 completed
Wed Oct 11 16:40:40 2023: BS 11 completed
Wed Oct 11 16:40:44 2023: BS 12 completed
Wed Oct 11 16:40:47 2023: BS 13 completed
Wed Oct 11 16:40:51 2023: BS 14 completed
Wed Oct 11 16:40:54 2023: BS 15 completed
Wed Oct 11 16:40:58 2023: BS 16 completed
Wed Oct 11 16:41:02 2023: BS 17 completed
Wed Oct 11 16:41:05 2023: BS 18 completed
Wed Oct 11 16:41:09 2023: BS 19 completed
Wed Oct 11 16:41:12 2023: BS 20 completed
Wed Oct 11 16:41:16 2023: BS 21 completed
Wed Oct 11 16:41:19 2023: BS 22 completed
Wed Oct 11 16:41:23 2023: BS 23 completed
Wed Oct 11 16:41:26 2023: BS 24 completed
Wed Oct 11 16:41:30 2023: BS 25 completed
Wed Oct 11 16:41:34 2023: BS 26 completed
Wed Oct 11 16:41:37 2023: BS 27 completed
Wed Oct 11 16:41:41 2023: BS 28 completed
Wed Oct 11 16:41:44 2023: BS 29 completed
Wed Oct 11 16:41:48 2023: BS 30 completed
Wed Oct 11 16:41:51 2023: BS 31 completed
