# Supplementary material for: Continuous Flow Synthesis of Benzotriazin-4(3H)-ones via Visible Light Mediated Nitrogen-Centered Norrish Reaction
Source: Org Lett. 2024 Mar 11;26(12):2371–5. doi: 10.1021/acs.orglett.4c00248 (PMC10985655; doi:10.1021/acs.orglett.4c00248)
Supplement: Supplementary file 2 — ol4c00248_si_002.zip [file ol4c00248_si_002.zip › OL/FID/2j/JGL-356-c1_PROTON_20231020_01.fid/log]

Fri Oct 20 12:07:11 2023: Experiment started
Fri Oct 20 12:07:20 2023: BS 1 completed
Fri Oct 20 12:07:26 2023: BS 2 completed
Fri Oct 20 12:07:32 2023: BS 3 completed
Fri Oct 20 12:07:38 2023: BS 4 completed
Fri Oct 20 12:07:44 2023: BS 5 completed
Fri Oct 20 12:07:51 2023: BS 6 completed
Fri Oct 20 12:07:57 2023: BS 7 completed
Fri Oct 20 12:08:03 2023: BS 8 completed
Fri Oct 20 12:08:09 2023: BS 9 completed
Fri Oct 20 12:08:15 2023: BS 10 completed
Fri Oct 20 12:08:21 2023: BS 11 completed
Fri Oct 20 12:08:27 2023: BS 12 completed
Fri Oct 20 12:08:33 2023: BS 13 completed
Fri Oct 20 12:08:39 2023: BS 14 completed
Fri Oct 20 12:08:45 2023: BS 15 completed
