# Supplementary material for: Continuous Flow Synthesis of Benzotriazin-4(3H)-ones via Visible Light Mediated Nitrogen-Centered Norrish Reaction
Source: Org Lett. 2024 Mar 11;26(12):2371–5. doi: 10.1021/acs.orglett.4c00248 (PMC10985655; doi:10.1021/acs.orglett.4c00248)
Supplement: Supplementary file 2 — ol4c00248_si_002.zip [file ol4c00248_si_002.zip › OL/FID/2l/JGL-379-c1_CARBON_20231028_01.fid/log]

Fri Oct 27 22:43:28 2023: Experiment started
Fri Oct 27 22:48:01 2023: BS 1 completed
Fri Oct 27 22:48:17 2023: BS 2 completed
Fri Oct 27 22:48:33 2023: BS 3 completed
Fri Oct 27 22:48:49 2023: BS 4 completed
Fri Oct 27 22:49:05 2023: BS 5 completed
Fri Oct 27 22:49:21 2023: BS 6 completed
Fri Oct 27 22:49:37 2023: BS 7 completed
Fri Oct 27 22:49:53 2023: BS 8 completed
Fri Oct 27 22:50:09 2023: BS 9 completed
Fri Oct 27 22:50:25 2023: BS 10 completed
Fri Oct 27 22:50:41 2023: BS 11 completed
Fri Oct 27 22:50:57 2023: BS 12 completed
Fri Oct 27 22:51:13 2023: BS 13 completed
Fri Oct 27 22:51:29 2023: BS 14 completed
Fri Oct 27 22:51:45 2023: BS 15 completed
Fri Oct 27 22:52:01 2023: BS 16 completed
Fri Oct 27 22:52:17 2023: BS 17 completed
Fri Oct 27 22:52:33 2023: BS 18 completed
Fri Oct 27 22:52:49 2023: BS 19 completed
Fri Oct 27 22:53:05 2023: BS 20 completed
Fri Oct 27 22:53:21 2023: BS 21 completed
Fri Oct 27 22:53:37 2023: BS 22 completed
Fri Oct 27 22:53:53 2023: BS 23 completed
Fri Oct 27 22:54:09 2023: BS 24 completed
Fri Oct 27 22:54:25 2023: BS 25 completed
Fri Oct 27 22:54:41 2023: BS 26 completed
Fri Oct 27 22:54:57 2023: BS 27 completed
Fri Oct 27 22:55:13 2023: BS 28 completed
Fri Oct 27 22:55:29 2023: BS 29 completed
Fri Oct 27 22:55:45 2023: BS 30 completed
Fri Oct 27 22:56:01 2023: BS 31 completed
Fri Oct 27 22:56:17 2023: BS 32 completed
Fri Oct 27 22:56:33 2023: BS 33 completed
Fri Oct 27 22:56:49 2023: BS 34 completed
Fri Oct 27 22:57:05 2023: BS 35 completed
Fri Oct 27 22:57:21 2023: BS 36 completed
Fri Oct 27 22:57:37 2023: BS 37 completed
Fri Oct 27 22:57:53 2023: BS 38 completed
Fri Oct 27 22:58:09 2023: BS 39 completed
Fri Oct 27 22:58:25 2023: BS 40 completed
Fri Oct 27 22:58:41 2023: BS 41 completed
Fri Oct 27 22:58:57 2023: BS 42 completed
Fri Oct 27 22:59:13 2023: BS 43 completed
Fri Oct 27 22:59:29 2023: BS 44 completed
Fri Oct 27 22:59:45 2023: BS 45 completed
Fri Oct 27 23:00:01 2023: BS 46 completed
Fri Oct 27 23:00:17 2023: BS 47 completed
Fri Oct 27 23:00:33 2023: BS 48 completed
Fri Oct 27 23:00:49 2023: BS 49 completed
Fri Oct 27 23:01:05 2023: BS 50 completed
Fri Oct 27 23:01:21 2023: BS 51 completed
Fri Oct 27 23:01:37 2023: BS 52 completed
Fri Oct 27 23:01:53 2023: BS 53 completed
Fri Oct 27 23:02:09 2023: BS 54 completed
Fri Oct 27 23:02:25 2023: BS 55 completed
Fri Oct 27 23:02:41 2023: BS 56 completed
Fri Oct 27 23:02:57 2023: BS 57 completed
Fri Oct 27 23:03:13 2023: BS 58 completed
Fri Oct 27 23:03:29 2023: BS 59 completed
Fri Oct 27 23:03:45 2023: BS 60 completed
Fri Oct 27 23:04:01 2023: BS 61 completed
Fri Oct 27 23:04:17 2023: BS 62 completed
Fri Oct 27 23:04:33 2023: BS 63 completed
Fri Oct 27 23:04:49 2023: BS 64 completed
Fri Oct 27 23:05:05 2023: BS 65 completed
Fri Oct 27 23:05:21 2023: BS 66 completed
Fri Oct 27 23:05:37 2023: BS 67 completed
Fri Oct 27 23:05:53 2023: BS 68 completed
Fri Oct 27 23:06:09 2023: BS 69 completed
Fri Oct 27 23:06:25 2023: BS 70 completed
Fri Oct 27 23:06:41 2023: BS 71 completed
Fri Oct 27 23:06:57 2023: BS 72 completed
Fri Oct 27 23:07:13 2023: BS 73 completed
Fri Oct 27 23:07:29 2023: BS 74 completed
Fri Oct 27 23:07:45 2023: BS 75 completed
Fri Oct 27 23:08:01 2023: BS 76 completed
Fri Oct 27 23:08:17 2023: BS 77 completed
Fri Oct 27 23:08:33 2023: BS 78 completed
Fri Oct 27 23:08:49 2023: BS 79 completed
Fri Oct 27 23:09:05 2023: BS 80 completed
Fri Oct 27 23:09:21 2023: BS 81 completed
Fri Oct 27 23:09:37 2023: BS 82 completed
Fri Oct 27 23:09:53 2023: BS 83 completed
Fri Oct 27 23:10:09 2023: BS 84 completed
Fri Oct 27 23:10:25 2023: BS 85 completed
Fri Oct 27 23:10:41 2023: BS 86 completed
Fri Oct 27 23:10:57 2023: BS 87 completed
Fri Oct 27 23:11:13 2023: BS 88 completed
Fri Oct 27 23:11:29 2023: BS 89 completed
Fri Oct 27 23:11:45 2023: BS 90 completed
Fri Oct 27 23:12:01 2023: BS 91 completed
Fri Oct 27 23:12:17 2023: BS 92 completed
Fri Oct 27 23:12:33 2023: BS 93 completed
Fri Oct 27 23:12:49 2023: BS 94 completed
Fri Oct 27 23:13:05 2023: BS 95 completed
Fri Oct 27 23:13:21 2023: BS 96 completed
Fri Oct 27 23:13:37 2023: BS 97 completed
Fri Oct 27 23:13:53 2023: BS 98 completed
Fri Oct 27 23:14:09 2023: BS 99 completed
Fri Oct 27 23:14:25 2023: BS 100 completed
Fri Oct 27 23:14:41 2023: BS 101 completed
Fri Oct 27 23:14:57 2023: BS 102 completed
Fri Oct 27 23:15:13 2023: BS 103 completed
Fri Oct 27 23:15:29 2023: BS 104 completed
Fri Oct 27 23:15:45 2023: BS 105 completed
Fri Oct 27 23:16:01 2023: BS 106 completed
Fri Oct 27 23:16:17 2023: BS 107 completed
Fri Oct 27 23:16:33 2023: BS 108 completed
Fri Oct 27 23:16:49 2023: BS 109 completed
Fri Oct 27 23:17:05 2023: BS 110 completed
Fri Oct 27 23:17:21 2023: BS 111 completed
Fri Oct 27 23:17:37 2023: BS 112 completed
Fri Oct 27 23:17:53 2023: BS 113 completed
Fri Oct 27 23:18:09 2023: BS 114 completed
Fri Oct 27 23:18:25 2023: BS 115 completed
Fri Oct 27 23:18:41 2023: BS 116 completed
Fri Oct 27 23:18:57 2023: BS 117 completed
Fri Oct 27 23:19:13 2023: BS 118 completed
Fri Oct 27 23:19:29 2023: BS 119 completed
Fri Oct 27 23:19:45 2023: BS 120 completed
Fri Oct 27 23:20:01 2023: BS 121 completed
Fri Oct 27 23:20:17 2023: BS 122 completed
Fri Oct 27 23:20:33 2023: BS 123 completed
Fri Oct 27 23:20:49 2023: BS 124 completed
Fri Oct 27 23:21:05 2023: BS 125 completed
Fri Oct 27 23:21:21 2023: BS 126 completed
Fri Oct 27 23:21:37 2023: BS 127 completed
Fri Oct 27 23:21:53 2023: BS 128 completed
Fri Oct 27 23:22:09 2023: BS 129 completed
Fri Oct 27 23:22:25 2023: BS 130 completed
Fri Oct 27 23:22:41 2023: BS 131 completed
Fri Oct 27 23:22:57 2023: BS 132 completed
Fri Oct 27 23:23:13 2023: BS 133 completed
Fri Oct 27 23:23:29 2023: BS 134 completed
Fri Oct 27 23:23:45 2023: BS 135 completed
Fri Oct 27 23:24:01 2023: BS 136 completed
Fri Oct 27 23:24:17 2023: BS 137 completed
Fri Oct 27 23:24:33 2023: BS 138 completed
Fri Oct 27 23:24:49 2023: BS 139 completed
Fri Oct 27 23:25:05 2023: BS 140 completed
Fri Oct 27 23:25:21 2023: BS 141 completed
Fri Oct 27 23:25:37 2023: BS 142 completed
Fri Oct 27 23:25:53 2023: BS 143 completed
Fri Oct 27 23:26:09 2023: BS 144 completed
Fri Oct 27 23:26:25 2023: BS 145 completed
Fri Oct 27 23:26:41 2023: BS 146 completed
Fri Oct 27 23:26:57 2023: BS 147 completed
Fri Oct 27 23:27:13 2023: BS 148 completed
Fri Oct 27 23:27:29 2023: BS 149 completed
Fri Oct 27 23:27:45 2023: BS 150 completed
Fri Oct 27 23:28:01 2023: BS 151 completed
Fri Oct 27 23:28:17 2023: BS 152 completed
Fri Oct 27 23:28:33 2023: BS 153 completed
Fri Oct 27 23:28:49 2023: BS 154 completed
Fri Oct 27 23:29:05 2023: BS 155 completed
Fri Oct 27 23:29:21 2023: BS 156 completed
Fri Oct 27 23:29:37 2023: BS 157 completed
Fri Oct 27 23:29:53 2023: BS 158 completed
Fri Oct 27 23:30:09 2023: BS 159 completed
Fri Oct 27 23:30:25 2023: BS 160 completed
Fri Oct 27 23:30:41 2023: BS 161 completed
Fri Oct 27 23:30:57 2023: BS 162 completed
Fri Oct 27 23:31:13 2023: BS 163 completed
Fri Oct 27 23:31:29 2023: BS 164 completed
Fri Oct 27 23:31:45 2023: BS 165 completed
Fri Oct 27 23:32:01 2023: BS 166 completed
Fri Oct 27 23:32:17 2023: BS 167 completed
Fri Oct 27 23:32:33 2023: BS 168 completed
Fri Oct 27 23:32:49 2023: BS 169 completed
Fri Oct 27 23:33:05 2023: BS 170 completed
Fri Oct 27 23:33:21 2023: BS 171 completed
Fri Oct 27 23:33:37 2023: BS 172 completed
Fri Oct 27 23:33:53 2023: BS 173 completed
Fri Oct 27 23:34:09 2023: BS 174 completed
Fri Oct 27 23:34:25 2023: BS 175 completed
Fri Oct 27 23:34:41 2023: BS 176 completed
Fri Oct 27 23:34:57 2023: BS 177 completed
Fri Oct 27 23:35:13 2023: BS 178 completed
Fri Oct 27 23:35:29 2023: BS 179 completed
Fri Oct 27 23:35:45 2023: BS 180 completed
Fri Oct 27 23:36:01 2023: BS 181 completed
Fri Oct 27 23:36:17 2023: BS 182 completed
Fri Oct 27 23:36:33 2023: BS 183 completed
Fri Oct 27 23:36:49 2023: BS 184 completed
Fri Oct 27 23:37:05 2023: BS 185 completed
Fri Oct 27 23:37:21 2023: BS 186 completed
Fri Oct 27 23:37:37 2023: BS 187 completed
Fri Oct 27 23:37:53 2023: BS 188 completed
Fri Oct 27 23:38:09 2023: BS 189 completed
Fri Oct 27 23:38:25 2023: BS 190 completed
Fri Oct 27 23:38:41 2023: BS 191 completed
Fri Oct 27 23:38:57 2023: BS 192 completed
Fri Oct 27 23:39:13 2023: BS 193 completed
Fri Oct 27 23:39:29 2023: BS 194 completed
Fri Oct 27 23:39:45 2023: BS 195 completed
Fri Oct 27 23:40:01 2023: BS 196 completed
Fri Oct 27 23:40:17 2023: BS 197 completed
Fri Oct 27 23:40:33 2023: BS 198 completed
Fri Oct 27 23:40:49 2023: BS 199 completed
Fri Oct 27 23:41:05 2023: BS 200 completed
Fri Oct 27 23:41:21 2023: BS 201 completed
Fri Oct 27 23:41:37 2023: BS 202 completed
Fri Oct 27 23:41:53 2023: BS 203 completed
Fri Oct 27 23:42:09 2023: BS 204 completed
Fri Oct 27 23:42:25 2023: BS 205 completed
Fri Oct 27 23:42:41 2023: BS 206 completed
Fri Oct 27 23:42:57 2023: BS 207 completed
Fri Oct 27 23:43:13 2023: BS 208 completed
Fri Oct 27 23:43:29 2023: BS 209 completed
Fri Oct 27 23:43:45 2023: BS 210 completed
Fri Oct 27 23:44:01 2023: BS 211 completed
Fri Oct 27 23:44:17 2023: BS 212 completed
Fri Oct 27 23:44:33 2023: BS 213 completed
Fri Oct 27 23:44:49 2023: BS 214 completed
Fri Oct 27 23:45:05 2023: BS 215 completed
Fri Oct 27 23:45:21 2023: BS 216 completed
Fri Oct 27 23:45:37 2023: BS 217 completed
Fri Oct 27 23:45:53 2023: BS 218 completed
Fri Oct 27 23:46:09 2023: BS 219 completed
Fri Oct 27 23:46:25 2023: BS 220 completed
Fri Oct 27 23:46:41 2023: BS 221 completed
Fri Oct 27 23:46:57 2023: BS 222 completed
Fri Oct 27 23:47:13 2023: BS 223 completed
Fri Oct 27 23:47:29 2023: BS 224 completed
Fri Oct 27 23:47:45 2023: BS 225 completed
Fri Oct 27 23:48:01 2023: BS 226 completed
Fri Oct 27 23:48:17 2023: BS 227 completed
Fri Oct 27 23:48:33 2023: BS 228 completed
Fri Oct 27 23:48:49 2023: BS 229 completed
Fri Oct 27 23:49:05 2023: BS 230 completed
Fri Oct 27 23:49:21 2023: BS 231 completed
Fri Oct 27 23:49:37 2023: BS 232 completed
Fri Oct 27 23:49:53 2023: BS 233 completed
Fri Oct 27 23:50:09 2023: BS 234 completed
Fri Oct 27 23:50:25 2023: BS 235 completed
Fri Oct 27 23:50:41 2023: BS 236 completed
Fri Oct 27 23:50:57 2023: BS 237 completed
Fri Oct 27 23:51:13 2023: BS 238 completed
Fri Oct 27 23:51:29 2023: BS 239 completed
Fri Oct 27 23:51:45 2023: BS 240 completed
Fri Oct 27 23:52:01 2023: BS 241 completed
Fri Oct 27 23:52:17 2023: BS 242 completed
Fri Oct 27 23:52:33 2023: BS 243 completed
Fri Oct 27 23:52:49 2023: BS 244 completed
Fri Oct 27 23:53:05 2023: BS 245 completed
Fri Oct 27 23:53:21 2023: BS 246 completed
Fri Oct 27 23:53:37 2023: BS 247 completed
Fri Oct 27 23:53:53 2023: BS 248 completed
Fri Oct 27 23:54:09 2023: BS 249 completed
Fri Oct 27 23:54:25 2023: BS 250 completed
Fri Oct 27 23:54:41 2023: BS 251 completed
Fri Oct 27 23:54:57 2023: BS 252 completed
Fri Oct 27 23:55:13 2023: BS 253 completed
Fri Oct 27 23:55:29 2023: BS 254 completed
Fri Oct 27 23:55:45 2023: BS 255 completed
Fri Oct 27 23:56:01 2023: BS 256 completed
Fri Oct 27 23:56:17 2023: BS 257 completed
Fri Oct 27 23:56:33 2023: BS 258 completed
Fri Oct 27 23:56:49 2023: BS 259 completed
Fri Oct 27 23:57:05 2023: BS 260 completed
Fri Oct 27 23:57:21 2023: BS 261 completed
Fri Oct 27 23:57:37 2023: BS 262 completed
Fri Oct 27 23:57:53 2023: BS 263 completed
Fri Oct 27 23:58:09 2023: BS 264 completed
Fri Oct 27 23:58:25 2023: BS 265 completed
Fri Oct 27 23:58:41 2023: BS 266 completed
Fri Oct 27 23:58:57 2023: BS 267 completed
Fri Oct 27 23:59:13 2023: BS 268 completed
Fri Oct 27 23:59:29 2023: BS 269 completed
Fri Oct 27 23:59:45 2023: BS 270 completed
Sat Oct 28 00:00:02 2023: BS 271 completed
Sat Oct 28 00:00:17 2023: BS 272 completed
Sat Oct 28 00:00:33 2023: BS 273 completed
Sat Oct 28 00:00:49 2023: BS 274 completed
Sat Oct 28 00:01:05 2023: BS 275 completed
Sat Oct 28 00:01:21 2023: BS 276 completed
Sat Oct 28 00:01:37 2023: BS 277 completed
Sat Oct 28 00:01:53 2023: BS 278 completed
Sat Oct 28 00:02:09 2023: BS 279 completed
Sat Oct 28 00:02:25 2023: BS 280 completed
Sat Oct 28 00:02:41 2023: BS 281 completed
Sat Oct 28 00:02:57 2023: BS 282 completed
Sat Oct 28 00:03:13 2023: BS 283 completed
Sat Oct 28 00:03:29 2023: BS 284 completed
Sat Oct 28 00:03:45 2023: BS 285 completed
Sat Oct 28 00:04:01 2023: BS 286 completed
Sat Oct 28 00:04:17 2023: BS 287 completed
Sat Oct 28 00:04:33 2023: BS 288 completed
Sat Oct 28 00:04:49 2023: BS 289 completed
Sat Oct 28 00:05:05 2023: BS 290 completed
Sat Oct 28 00:05:21 2023: BS 291 completed
Sat Oct 28 00:05:37 2023: BS 292 completed
Sat Oct 28 00:05:53 2023: BS 293 completed
Sat Oct 28 00:06:09 2023: BS 294 completed
Sat Oct 28 00:06:25 2023: BS 295 completed
Sat Oct 28 00:06:41 2023: BS 296 completed
Sat Oct 28 00:06:57 2023: BS 297 completed
Sat Oct 28 00:07:13 2023: BS 298 completed
Sat Oct 28 00:07:29 2023: BS 299 completed
Sat Oct 28 00:07:46 2023: BS 300 completed
Sat Oct 28 00:08:01 2023: BS 301 completed
Sat Oct 28 00:08:17 2023: BS 302 completed
Sat Oct 28 00:08:34 2023: BS 303 completed
Sat Oct 28 00:08:49 2023: BS 304 completed
Sat Oct 28 00:09:05 2023: BS 305 completed
Sat Oct 28 00:09:21 2023: BS 306 completed
Sat Oct 28 00:09:37 2023: BS 307 completed
Sat Oct 28 00:09:53 2023: BS 308 completed
Sat Oct 28 00:10:09 2023: BS 309 completed
Sat Oct 28 00:10:25 2023: BS 310 completed
Sat Oct 28 00:10:41 2023: BS 311 completed
Sat Oct 28 00:10:57 2023: BS 312 completed
Sat Oct 28 00:11:13 2023: BS 313 completed
Sat Oct 28 00:11:30 2023: BS 314 completed
Sat Oct 28 00:11:45 2023: BS 315 completed
Sat Oct 28 00:12:02 2023: BS 316 completed
Sat Oct 28 00:12:17 2023: BS 317 completed
Sat Oct 28 00:12:34 2023: BS 318 completed
Sat Oct 28 00:12:50 2023: BS 319 completed
Sat Oct 28 00:13:06 2023: BS 320 completed
Sat Oct 28 00:13:22 2023: BS 321 completed
Sat Oct 28 00:13:38 2023: BS 322 completed
Sat Oct 28 00:13:54 2023: BS 323 completed
Sat Oct 28 00:14:10 2023: BS 324 completed
Sat Oct 28 00:14:26 2023: BS 325 completed
Sat Oct 28 00:14:42 2023: BS 326 completed
Sat Oct 28 00:14:58 2023: BS 327 completed
Sat Oct 28 00:15:14 2023: BS 328 completed
Sat Oct 28 00:15:30 2023: BS 329 completed
Sat Oct 28 00:15:46 2023: BS 330 completed
Sat Oct 28 00:16:02 2023: BS 331 completed
Sat Oct 28 00:16:18 2023: BS 332 completed
Sat Oct 28 00:16:34 2023: BS 333 completed
Sat Oct 28 00:16:50 2023: BS 334 completed
Sat Oct 28 00:17:06 2023: BS 335 completed
Sat Oct 28 00:17:22 2023: BS 336 completed
Sat Oct 28 00:17:38 2023: BS 337 completed
Sat Oct 28 00:17:54 2023: BS 338 completed
Sat Oct 28 00:18:10 2023: BS 339 completed
Sat Oct 28 00:18:26 2023: BS 340 completed
Sat Oct 28 00:18:42 2023: BS 341 completed
Sat Oct 28 00:18:58 2023: BS 342 completed
Sat Oct 28 00:19:14 2023: BS 343 completed
Sat Oct 28 00:19:30 2023: BS 344 completed
Sat Oct 28 00:19:46 2023: BS 345 completed
Sat Oct 28 00:20:02 2023: BS 346 completed
Sat Oct 28 00:20:18 2023: BS 347 completed
Sat Oct 28 00:20:34 2023: BS 348 completed
Sat Oct 28 00:20:50 2023: BS 349 completed
Sat Oct 28 00:21:06 2023: BS 350 completed
Sat Oct 28 00:21:22 2023: BS 351 completed
Sat Oct 28 00:21:38 2023: BS 352 completed
Sat Oct 28 00:21:54 2023: BS 353 completed
Sat Oct 28 00:22:10 2023: BS 354 completed
Sat Oct 28 00:22:26 2023: BS 355 completed
Sat Oct 28 00:22:42 2023: BS 356 completed
Sat Oct 28 00:22:58 2023: BS 357 completed
Sat Oct 28 00:23:14 2023: BS 358 completed
Sat Oct 28 00:23:30 2023: BS 359 completed
Sat Oct 28 00:23:46 2023: BS 360 completed
Sat Oct 28 00:24:02 2023: BS 361 completed
Sat Oct 28 00:24:18 2023: BS 362 completed
Sat Oct 28 00:24:34 2023: BS 363 completed
Sat Oct 28 00:24:50 2023: BS 364 completed
Sat Oct 28 00:25:06 2023: BS 365 completed
Sat Oct 28 00:25:22 2023: BS 366 completed
Sat Oct 28 00:25:38 2023: BS 367 completed
Sat Oct 28 00:25:54 2023: BS 368 completed
Sat Oct 28 00:26:10 2023: BS 369 completed
Sat Oct 28 00:26:26 2023: BS 370 completed
Sat Oct 28 00:26:42 2023: BS 371 completed
Sat Oct 28 00:26:58 2023: BS 372 completed
Sat Oct 28 00:27:14 2023: BS 373 completed
Sat Oct 28 00:27:30 2023: BS 374 completed
Sat Oct 28 00:27:46 2023: BS 375 completed
Sat Oct 28 00:28:02 2023: BS 376 completed
Sat Oct 28 00:28:18 2023: BS 377 completed
Sat Oct 28 00:28:34 2023: BS 378 completed
Sat Oct 28 00:28:50 2023: BS 379 completed
Sat Oct 28 00:29:06 2023: BS 380 completed
Sat Oct 28 00:29:22 2023: BS 381 completed
Sat Oct 28 00:29:38 2023: BS 382 completed
Sat Oct 28 00:29:54 2023: BS 383 completed
Sat Oct 28 00:30:10 2023: BS 384 completed
Sat Oct 28 00:30:26 2023: BS 385 completed
Sat Oct 28 00:30:42 2023: BS 386 completed
Sat Oct 28 00:30:58 2023: BS 387 completed
Sat Oct 28 00:31:14 2023: BS 388 completed
Sat Oct 28 00:31:30 2023: BS 389 completed
Sat Oct 28 00:31:46 2023: BS 390 completed
Sat Oct 28 00:32:02 2023: BS 391 completed
Sat Oct 28 00:32:18 2023: BS 392 completed
Sat Oct 28 00:32:34 2023: BS 393 completed
Sat Oct 28 00:32:50 2023: BS 394 completed
Sat Oct 28 00:33:06 2023: BS 395 completed
Sat Oct 28 00:33:22 2023: BS 396 completed
Sat Oct 28 00:33:38 2023: BS 397 completed
Sat Oct 28 00:33:54 2023: BS 398 completed
Sat Oct 28 00:34:10 2023: BS 399 completed
Sat Oct 28 00:34:26 2023: BS 400 completed
Sat Oct 28 00:34:42 2023: BS 401 completed
Sat Oct 28 00:34:58 2023: BS 402 completed
Sat Oct 28 00:35:14 2023: BS 403 completed
Sat Oct 28 00:35:30 2023: BS 404 completed
Sat Oct 28 00:35:46 2023: BS 405 completed
Sat Oct 28 00:36:02 2023: BS 406 completed
Sat Oct 28 00:36:18 2023: BS 407 completed
Sat Oct 28 00:36:34 2023: BS 408 completed
Sat Oct 28 00:36:50 2023: BS 409 completed
Sat Oct 28 00:37:06 2023: BS 410 completed
Sat Oct 28 00:37:22 2023: BS 411 completed
Sat Oct 28 00:37:38 2023: BS 412 completed
Sat Oct 28 00:37:54 2023: BS 413 completed
Sat Oct 28 00:38:10 2023: BS 414 completed
Sat Oct 28 00:38:26 2023: BS 415 completed
Sat Oct 28 00:38:42 2023: BS 416 completed
Sat Oct 28 00:38:58 2023: BS 417 completed
Sat Oct 28 00:39:14 2023: BS 418 completed
Sat Oct 28 00:39:30 2023: BS 419 completed
Sat Oct 28 00:39:46 2023: BS 420 completed
Sat Oct 28 00:40:02 2023: BS 421 completed
Sat Oct 28 00:40:18 2023: BS 422 completed
Sat Oct 28 00:40:34 2023: BS 423 completed
Sat Oct 28 00:40:50 2023: BS 424 completed
Sat Oct 28 00:41:06 2023: BS 425 completed
Sat Oct 28 00:41:22 2023: BS 426 completed
Sat Oct 28 00:41:38 2023: BS 427 completed
Sat Oct 28 00:41:54 2023: BS 428 completed
Sat Oct 28 00:42:10 2023: BS 429 completed
Sat Oct 28 00:42:26 2023: BS 430 completed
Sat Oct 28 00:42:42 2023: BS 431 completed
Sat Oct 28 00:42:58 2023: BS 432 completed
Sat Oct 28 00:43:14 2023: BS 433 completed
Sat Oct 28 00:43:30 2023: BS 434 completed
Sat Oct 28 00:43:46 2023: BS 435 completed
Sat Oct 28 00:44:02 2023: BS 436 completed
Sat Oct 28 00:44:18 2023: BS 437 completed
Sat Oct 28 00:44:34 2023: BS 438 completed
Sat Oct 28 00:44:50 2023: BS 439 completed
Sat Oct 28 00:45:06 2023: BS 440 completed
Sat Oct 28 00:45:22 2023: BS 441 completed
Sat Oct 28 00:45:38 2023: BS 442 completed
Sat Oct 28 00:45:54 2023: BS 443 completed
Sat Oct 28 00:46:10 2023: BS 444 completed
Sat Oct 28 00:46:26 2023: BS 445 completed
Sat Oct 28 00:46:42 2023: BS 446 completed
Sat Oct 28 00:46:58 2023: BS 447 completed
Sat Oct 28 00:47:14 2023: BS 448 completed
Sat Oct 28 00:47:30 2023: BS 449 completed
Sat Oct 28 00:47:46 2023: BS 450 completed
Sat Oct 28 00:48:02 2023: BS 451 completed
Sat Oct 28 00:48:18 2023: BS 452 completed
Sat Oct 28 00:48:34 2023: BS 453 completed
Sat Oct 28 00:48:50 2023: BS 454 completed
Sat Oct 28 00:49:06 2023: BS 455 completed
Sat Oct 28 00:49:22 2023: BS 456 completed
Sat Oct 28 00:49:38 2023: BS 457 completed
Sat Oct 28 00:49:54 2023: BS 458 completed
Sat Oct 28 00:50:10 2023: BS 459 completed
Sat Oct 28 00:50:26 2023: BS 460 completed
Sat Oct 28 00:50:42 2023: BS 461 completed
Sat Oct 28 00:50:58 2023: BS 462 completed
Sat Oct 28 00:51:14 2023: BS 463 completed
Sat Oct 28 00:51:30 2023: BS 464 completed
Sat Oct 28 00:51:46 2023: BS 465 completed
Sat Oct 28 00:52:02 2023: BS 466 completed
Sat Oct 28 00:52:18 2023: BS 467 completed
Sat Oct 28 00:52:34 2023: BS 468 completed
Sat Oct 28 00:52:50 2023: BS 469 completed
Sat Oct 28 00:53:06 2023: BS 470 completed
Sat Oct 28 00:53:22 2023: BS 471 completed
Sat Oct 28 00:53:38 2023: BS 472 completed
Sat Oct 28 00:53:54 2023: BS 473 completed
Sat Oct 28 00:54:10 2023: BS 474 completed
Sat Oct 28 00:54:26 2023: BS 475 completed
Sat Oct 28 00:54:42 2023: BS 476 completed
Sat Oct 28 00:54:58 2023: BS 477 completed
Sat Oct 28 00:55:14 2023: BS 478 completed
Sat Oct 28 00:55:30 2023: BS 479 completed
Sat Oct 28 00:55:46 2023: BS 480 completed
Sat Oct 28 00:56:02 2023: BS 481 completed
Sat Oct 28 00:56:18 2023: BS 482 completed
Sat Oct 28 00:56:34 2023: BS 483 completed
Sat Oct 28 00:56:50 2023: BS 484 completed
Sat Oct 28 00:57:06 2023: BS 485 completed
Sat Oct 28 00:57:22 2023: BS 486 completed
Sat Oct 28 00:57:38 2023: BS 487 completed
Sat Oct 28 00:57:54 2023: BS 488 completed
Sat Oct 28 00:58:10 2023: BS 489 completed
Sat Oct 28 00:58:26 2023: BS 490 completed
Sat Oct 28 00:58:42 2023: BS 491 completed
Sat Oct 28 00:58:58 2023: BS 492 completed
Sat Oct 28 00:59:14 2023: BS 493 completed
Sat Oct 28 00:59:30 2023: BS 494 completed
Sat Oct 28 00:59:46 2023: BS 495 completed
Sat Oct 28 01:00:02 2023: BS 496 completed
Sat Oct 28 01:00:18 2023: BS 497 completed
Sat Oct 28 01:00:34 2023: BS 498 completed
Sat Oct 28 01:00:50 2023: BS 499 completed
Sat Oct 28 01:01:06 2023: BS 500 completed
Sat Oct 28 01:01:22 2023: BS 501 completed
Sat Oct 28 01:01:38 2023: BS 502 completed
Sat Oct 28 01:01:54 2023: BS 503 completed
Sat Oct 28 01:02:10 2023: BS 504 completed
Sat Oct 28 01:02:26 2023: BS 505 completed
Sat Oct 28 01:02:42 2023: BS 506 completed
Sat Oct 28 01:02:58 2023: BS 507 completed
Sat Oct 28 01:03:14 2023: BS 508 completed
Sat Oct 28 01:03:30 2023: BS 509 completed
Sat Oct 28 01:03:46 2023: BS 510 completed
Sat Oct 28 01:04:02 2023: BS 511 completed
Sat Oct 28 01:04:18 2023: BS 512 completed
Sat Oct 28 01:04:34 2023: BS 513 completed
Sat Oct 28 01:04:50 2023: BS 514 completed
Sat Oct 28 01:05:06 2023: BS 515 completed
Sat Oct 28 01:05:22 2023: BS 516 completed
Sat Oct 28 01:05:38 2023: BS 517 completed
Sat Oct 28 01:05:54 2023: BS 518 completed
Sat Oct 28 01:06:10 2023: BS 519 completed
Sat Oct 28 01:06:26 2023: BS 520 completed
Sat Oct 28 01:06:42 2023: BS 521 completed
Sat Oct 28 01:06:58 2023: BS 522 completed
Sat Oct 28 01:07:14 2023: BS 523 completed
Sat Oct 28 01:07:30 2023: BS 524 completed
Sat Oct 28 01:07:46 2023: BS 525 completed
Sat Oct 28 01:08:02 2023: BS 526 completed
Sat Oct 28 01:08:18 2023: BS 527 completed
Sat Oct 28 01:08:34 2023: BS 528 completed
Sat Oct 28 01:08:50 2023: BS 529 completed
Sat Oct 28 01:09:06 2023: BS 530 completed
Sat Oct 28 01:09:22 2023: BS 531 completed
Sat Oct 28 01:09:38 2023: BS 532 completed
Sat Oct 28 01:09:54 2023: BS 533 completed
Sat Oct 28 01:10:10 2023: BS 534 completed
Sat Oct 28 01:10:26 2023: BS 535 completed
Sat Oct 28 01:10:42 2023: BS 536 completed
Sat Oct 28 01:10:58 2023: BS 537 completed
Sat Oct 28 01:11:14 2023: BS 538 completed
Sat Oct 28 01:11:30 2023: BS 539 completed
Sat Oct 28 01:11:46 2023: BS 540 completed
Sat Oct 28 01:12:02 2023: BS 541 completed
Sat Oct 28 01:12:18 2023: BS 542 completed
Sat Oct 28 01:12:34 2023: BS 543 completed
Sat Oct 28 01:12:50 2023: BS 544 completed
Sat Oct 28 01:13:06 2023: BS 545 completed
Sat Oct 28 01:13:22 2023: BS 546 completed
Sat Oct 28 01:13:38 2023: BS 547 completed
Sat Oct 28 01:13:54 2023: BS 548 completed
Sat Oct 28 01:14:10 2023: BS 549 completed
Sat Oct 28 01:14:26 2023: BS 550 completed
Sat Oct 28 01:14:42 2023: BS 551 completed
Sat Oct 28 01:14:58 2023: BS 552 completed
Sat Oct 28 01:15:14 2023: BS 553 completed
Sat Oct 28 01:15:30 2023: BS 554 completed
Sat Oct 28 01:15:46 2023: BS 555 completed
Sat Oct 28 01:16:02 2023: BS 556 completed
Sat Oct 28 01:16:18 2023: BS 557 completed
Sat Oct 28 01:16:34 2023: BS 558 completed
Sat Oct 28 01:16:50 2023: BS 559 completed
Sat Oct 28 01:17:06 2023: BS 560 completed
Sat Oct 28 01:17:22 2023: BS 561 completed
Sat Oct 28 01:17:38 2023: BS 562 completed
Sat Oct 28 01:17:54 2023: BS 563 completed
Sat Oct 28 01:18:10 2023: BS 564 completed
Sat Oct 28 01:18:26 2023: BS 565 completed
Sat Oct 28 01:18:42 2023: BS 566 completed
Sat Oct 28 01:18:58 2023: BS 567 completed
Sat Oct 28 01:19:14 2023: BS 568 completed
Sat Oct 28 01:19:30 2023: BS 569 completed
Sat Oct 28 01:19:46 2023: BS 570 completed
Sat Oct 28 01:20:02 2023: BS 571 completed
Sat Oct 28 01:20:18 2023: BS 572 completed
Sat Oct 28 01:20:34 2023: BS 573 completed
Sat Oct 28 01:20:50 2023: BS 574 completed
Sat Oct 28 01:21:06 2023: BS 575 completed
Sat Oct 28 01:21:22 2023: BS 576 completed
Sat Oct 28 01:21:38 2023: BS 577 completed
Sat Oct 28 01:21:54 2023: BS 578 completed
Sat Oct 28 01:22:10 2023: BS 579 completed
Sat Oct 28 01:22:26 2023: BS 580 completed
Sat Oct 28 01:22:42 2023: BS 581 completed
Sat Oct 28 01:22:58 2023: BS 582 completed
Sat Oct 28 01:23:14 2023: BS 583 completed
Sat Oct 28 01:23:30 2023: BS 584 completed
Sat Oct 28 01:23:46 2023: BS 585 completed
Sat Oct 28 01:24:02 2023: BS 586 completed
Sat Oct 28 01:24:18 2023: BS 587 completed
Sat Oct 28 01:24:34 2023: BS 588 completed
Sat Oct 28 01:24:50 2023: BS 589 completed
Sat Oct 28 01:25:06 2023: BS 590 completed
Sat Oct 28 01:25:22 2023: BS 591 completed
Sat Oct 28 01:25:38 2023: BS 592 completed
Sat Oct 28 01:25:54 2023: BS 593 completed
Sat Oct 28 01:26:10 2023: BS 594 completed
Sat Oct 28 01:26:26 2023: BS 595 completed
Sat Oct 28 01:26:42 2023: BS 596 completed
Sat Oct 28 01:26:58 2023: BS 597 completed
Sat Oct 28 01:27:14 2023: BS 598 completed
Sat Oct 28 01:27:30 2023: BS 599 completed
Sat Oct 28 01:27:46 2023: BS 600 completed
Sat Oct 28 01:28:02 2023: BS 601 completed
Sat Oct 28 01:28:18 2023: BS 602 completed
Sat Oct 28 01:28:34 2023: BS 603 completed
Sat Oct 28 01:28:50 2023: BS 604 completed
Sat Oct 28 01:29:06 2023: BS 605 completed
Sat Oct 28 01:29:22 2023: BS 606 completed
Sat Oct 28 01:29:38 2023: BS 607 completed
Sat Oct 28 01:29:54 2023: BS 608 completed
Sat Oct 28 01:30:10 2023: BS 609 completed
Sat Oct 28 01:30:26 2023: BS 610 completed
Sat Oct 28 01:30:42 2023: BS 611 completed
Sat Oct 28 01:30:58 2023: BS 612 completed
Sat Oct 28 01:31:14 2023: BS 613 completed
Sat Oct 28 01:31:30 2023: BS 614 completed
Sat Oct 28 01:31:46 2023: BS 615 completed
Sat Oct 28 01:32:02 2023: BS 616 completed
Sat Oct 28 01:32:18 2023: BS 617 completed
Sat Oct 28 01:32:34 2023: BS 618 completed
Sat Oct 28 01:32:50 2023: BS 619 completed
Sat Oct 28 01:33:06 2023: BS 620 completed
Sat Oct 28 01:33:22 2023: BS 621 completed
Sat Oct 28 01:33:38 2023: BS 622 completed
Sat Oct 28 01:33:54 2023: BS 623 completed
Sat Oct 28 01:34:10 2023: BS 624 completed
