# Supplementary material for: Continuous Flow Synthesis of Benzotriazin-4(3H)-ones via Visible Light Mediated Nitrogen-Centered Norrish Reaction
Source: Org Lett. 2024 Mar 11;26(12):2371–5. doi: 10.1021/acs.orglett.4c00248 (PMC10985655; doi:10.1021/acs.orglett.4c00248)
Supplement: Supplementary file 2 — ol4c00248_si_002.zip [file ol4c00248_si_002.zip › OL/FID/2n/JGL-423-c1_CARBON_20231208_01.fid/log]

Thu Dec  7 23:45:20 2023: Experiment started
Thu Dec  7 23:49:55 2023: BS 1 completed
Thu Dec  7 23:50:11 2023: BS 2 completed
Thu Dec  7 23:50:27 2023: BS 3 completed
Thu Dec  7 23:50:43 2023: BS 4 completed
Thu Dec  7 23:50:59 2023: BS 5 completed
Thu Dec  7 23:51:15 2023: BS 6 completed
Thu Dec  7 23:51:31 2023: BS 7 completed
Thu Dec  7 23:51:47 2023: BS 8 completed
Thu Dec  7 23:52:03 2023: BS 9 completed
Thu Dec  7 23:52:19 2023: BS 10 completed
Thu Dec  7 23:52:35 2023: BS 11 completed
Thu Dec  7 23:52:51 2023: BS 12 completed
Thu Dec  7 23:53:07 2023: BS 13 completed
Thu Dec  7 23:53:23 2023: BS 14 completed
Thu Dec  7 23:53:39 2023: BS 15 completed
Thu Dec  7 23:53:55 2023: BS 16 completed
Thu Dec  7 23:54:11 2023: BS 17 completed
Thu Dec  7 23:54:27 2023: BS 18 completed
Thu Dec  7 23:54:43 2023: BS 19 completed
Thu Dec  7 23:54:59 2023: BS 20 completed
Thu Dec  7 23:55:15 2023: BS 21 completed
Thu Dec  7 23:55:31 2023: BS 22 completed
Thu Dec  7 23:55:47 2023: BS 23 completed
Thu Dec  7 23:56:03 2023: BS 24 completed
Thu Dec  7 23:56:19 2023: BS 25 completed
Thu Dec  7 23:56:35 2023: BS 26 completed
Thu Dec  7 23:56:51 2023: BS 27 completed
Thu Dec  7 23:57:07 2023: BS 28 completed
Thu Dec  7 23:57:23 2023: BS 29 completed
Thu Dec  7 23:57:39 2023: BS 30 completed
Thu Dec  7 23:57:55 2023: BS 31 completed
Thu Dec  7 23:58:11 2023: BS 32 completed
Thu Dec  7 23:58:27 2023: BS 33 completed
Thu Dec  7 23:58:43 2023: BS 34 completed
Thu Dec  7 23:58:59 2023: BS 35 completed
Thu Dec  7 23:59:15 2023: BS 36 completed
Thu Dec  7 23:59:31 2023: BS 37 completed
Thu Dec  7 23:59:47 2023: BS 38 completed
Fri Dec  8 00:00:04 2023: BS 39 completed
Fri Dec  8 00:00:19 2023: BS 40 completed
Fri Dec  8 00:00:35 2023: BS 41 completed
Fri Dec  8 00:00:51 2023: BS 42 completed
Fri Dec  8 00:01:07 2023: BS 43 completed
Fri Dec  8 00:01:23 2023: BS 44 completed
Fri Dec  8 00:01:39 2023: BS 45 completed
Fri Dec  8 00:01:55 2023: BS 46 completed
Fri Dec  8 00:02:11 2023: BS 47 completed
Fri Dec  8 00:02:27 2023: BS 48 completed
Fri Dec  8 00:02:43 2023: BS 49 completed
Fri Dec  8 00:02:59 2023: BS 50 completed
Fri Dec  8 00:03:15 2023: BS 51 completed
Fri Dec  8 00:03:31 2023: BS 52 completed
Fri Dec  8 00:03:47 2023: BS 53 completed
Fri Dec  8 00:04:03 2023: BS 54 completed
Fri Dec  8 00:04:19 2023: BS 55 completed
Fri Dec  8 00:04:35 2023: BS 56 completed
Fri Dec  8 00:04:51 2023: BS 57 completed
Fri Dec  8 00:05:07 2023: BS 58 completed
Fri Dec  8 00:05:23 2023: BS 59 completed
Fri Dec  8 00:05:39 2023: BS 60 completed
Fri Dec  8 00:05:55 2023: BS 61 completed
Fri Dec  8 00:06:11 2023: BS 62 completed
Fri Dec  8 00:06:27 2023: BS 63 completed
Fri Dec  8 00:06:43 2023: BS 64 completed
Fri Dec  8 00:06:59 2023: BS 65 completed
Fri Dec  8 00:07:15 2023: BS 66 completed
Fri Dec  8 00:07:31 2023: BS 67 completed
Fri Dec  8 00:07:47 2023: BS 68 completed
Fri Dec  8 00:08:03 2023: BS 69 completed
Fri Dec  8 00:08:19 2023: BS 70 completed
Fri Dec  8 00:08:35 2023: BS 71 completed
Fri Dec  8 00:08:51 2023: BS 72 completed
Fri Dec  8 00:09:07 2023: BS 73 completed
Fri Dec  8 00:09:23 2023: BS 74 completed
Fri Dec  8 00:09:39 2023: BS 75 completed
Fri Dec  8 00:09:55 2023: BS 76 completed
Fri Dec  8 00:10:11 2023: BS 77 completed
Fri Dec  8 00:10:27 2023: BS 78 completed
Fri Dec  8 00:10:43 2023: BS 79 completed
Fri Dec  8 00:10:59 2023: BS 80 completed
Fri Dec  8 00:11:15 2023: BS 81 completed
Fri Dec  8 00:11:31 2023: BS 82 completed
Fri Dec  8 00:11:47 2023: BS 83 completed
Fri Dec  8 00:12:03 2023: BS 84 completed
Fri Dec  8 00:12:19 2023: BS 85 completed
Fri Dec  8 00:12:35 2023: BS 86 completed
Fri Dec  8 00:12:51 2023: BS 87 completed
Fri Dec  8 00:13:07 2023: BS 88 completed
Fri Dec  8 00:13:23 2023: BS 89 completed
Fri Dec  8 00:13:39 2023: BS 90 completed
Fri Dec  8 00:13:55 2023: BS 91 completed
Fri Dec  8 00:14:11 2023: BS 92 completed
Fri Dec  8 00:14:27 2023: BS 93 completed
Fri Dec  8 00:14:43 2023: BS 94 completed
Fri Dec  8 00:14:59 2023: BS 95 completed
Fri Dec  8 00:15:15 2023: BS 96 completed
Fri Dec  8 00:15:31 2023: BS 97 completed
Fri Dec  8 00:15:47 2023: BS 98 completed
Fri Dec  8 00:16:03 2023: BS 99 completed
Fri Dec  8 00:16:19 2023: BS 100 completed
Fri Dec  8 00:16:35 2023: BS 101 completed
Fri Dec  8 00:16:51 2023: BS 102 completed
Fri Dec  8 00:17:07 2023: BS 103 completed
Fri Dec  8 00:17:23 2023: BS 104 completed
Fri Dec  8 00:17:39 2023: BS 105 completed
Fri Dec  8 00:17:55 2023: BS 106 completed
Fri Dec  8 00:18:11 2023: BS 107 completed
Fri Dec  8 00:18:27 2023: BS 108 completed
Fri Dec  8 00:18:43 2023: BS 109 completed
Fri Dec  8 00:18:59 2023: BS 110 completed
Fri Dec  8 00:19:15 2023: BS 111 completed
Fri Dec  8 00:19:31 2023: BS 112 completed
Fri Dec  8 00:19:47 2023: BS 113 completed
Fri Dec  8 00:20:03 2023: BS 114 completed
Fri Dec  8 00:20:19 2023: BS 115 completed
Fri Dec  8 00:20:35 2023: BS 116 completed
Fri Dec  8 00:20:51 2023: BS 117 completed
Fri Dec  8 00:21:07 2023: BS 118 completed
Fri Dec  8 00:21:23 2023: BS 119 completed
Fri Dec  8 00:21:39 2023: BS 120 completed
Fri Dec  8 00:21:55 2023: BS 121 completed
Fri Dec  8 00:22:11 2023: BS 122 completed
Fri Dec  8 00:22:27 2023: BS 123 completed
Fri Dec  8 00:22:43 2023: BS 124 completed
Fri Dec  8 00:22:59 2023: BS 125 completed
Fri Dec  8 00:23:15 2023: BS 126 completed
Fri Dec  8 00:23:31 2023: BS 127 completed
Fri Dec  8 00:23:47 2023: BS 128 completed
Fri Dec  8 00:24:03 2023: BS 129 completed
Fri Dec  8 00:24:19 2023: BS 130 completed
Fri Dec  8 00:24:35 2023: BS 131 completed
Fri Dec  8 00:24:52 2023: BS 132 completed
Fri Dec  8 00:25:07 2023: BS 133 completed
Fri Dec  8 00:25:23 2023: BS 134 completed
Fri Dec  8 00:25:39 2023: BS 135 completed
Fri Dec  8 00:25:55 2023: BS 136 completed
Fri Dec  8 00:26:11 2023: BS 137 completed
Fri Dec  8 00:26:28 2023: BS 138 completed
Fri Dec  8 00:26:43 2023: BS 139 completed
Fri Dec  8 00:26:59 2023: BS 140 completed
Fri Dec  8 00:27:15 2023: BS 141 completed
Fri Dec  8 00:27:31 2023: BS 142 completed
Fri Dec  8 00:27:47 2023: BS 143 completed
Fri Dec  8 00:28:04 2023: BS 144 completed
Fri Dec  8 00:28:20 2023: BS 145 completed
Fri Dec  8 00:28:36 2023: BS 146 completed
Fri Dec  8 00:28:52 2023: BS 147 completed
Fri Dec  8 00:29:08 2023: BS 148 completed
Fri Dec  8 00:29:24 2023: BS 149 completed
Fri Dec  8 00:29:40 2023: BS 150 completed
Fri Dec  8 00:29:56 2023: BS 151 completed
Fri Dec  8 00:30:12 2023: BS 152 completed
Fri Dec  8 00:30:28 2023: BS 153 completed
Fri Dec  8 00:30:44 2023: BS 154 completed
Fri Dec  8 00:31:00 2023: BS 155 completed
Fri Dec  8 00:31:16 2023: BS 156 completed
Fri Dec  8 00:31:32 2023: BS 157 completed
Fri Dec  8 00:31:48 2023: BS 158 completed
Fri Dec  8 00:32:04 2023: BS 159 completed
Fri Dec  8 00:32:20 2023: BS 160 completed
Fri Dec  8 00:32:36 2023: BS 161 completed
Fri Dec  8 00:32:52 2023: BS 162 completed
Fri Dec  8 00:33:08 2023: BS 163 completed
Fri Dec  8 00:33:24 2023: BS 164 completed
Fri Dec  8 00:33:40 2023: BS 165 completed
Fri Dec  8 00:33:56 2023: BS 166 completed
Fri Dec  8 00:34:12 2023: BS 167 completed
Fri Dec  8 00:34:28 2023: BS 168 completed
Fri Dec  8 00:34:44 2023: BS 169 completed
Fri Dec  8 00:35:00 2023: BS 170 completed
Fri Dec  8 00:35:16 2023: BS 171 completed
Fri Dec  8 00:35:32 2023: BS 172 completed
Fri Dec  8 00:35:48 2023: BS 173 completed
Fri Dec  8 00:36:04 2023: BS 174 completed
Fri Dec  8 00:36:20 2023: BS 175 completed
Fri Dec  8 00:36:36 2023: BS 176 completed
Fri Dec  8 00:36:52 2023: BS 177 completed
Fri Dec  8 00:37:08 2023: BS 178 completed
Fri Dec  8 00:37:24 2023: BS 179 completed
Fri Dec  8 00:37:40 2023: BS 180 completed
Fri Dec  8 00:37:56 2023: BS 181 completed
Fri Dec  8 00:38:12 2023: BS 182 completed
Fri Dec  8 00:38:28 2023: BS 183 completed
Fri Dec  8 00:38:44 2023: BS 184 completed
Fri Dec  8 00:39:00 2023: BS 185 completed
Fri Dec  8 00:39:16 2023: BS 186 completed
Fri Dec  8 00:39:32 2023: BS 187 completed
Fri Dec  8 00:39:48 2023: BS 188 completed
Fri Dec  8 00:40:04 2023: BS 189 completed
Fri Dec  8 00:40:20 2023: BS 190 completed
Fri Dec  8 00:40:36 2023: BS 191 completed
Fri Dec  8 00:40:52 2023: BS 192 completed
Fri Dec  8 00:41:08 2023: BS 193 completed
Fri Dec  8 00:41:24 2023: BS 194 completed
Fri Dec  8 00:41:40 2023: BS 195 completed
Fri Dec  8 00:41:56 2023: BS 196 completed
Fri Dec  8 00:42:12 2023: BS 197 completed
Fri Dec  8 00:42:28 2023: BS 198 completed
Fri Dec  8 00:42:44 2023: BS 199 completed
Fri Dec  8 00:43:00 2023: BS 200 completed
Fri Dec  8 00:43:16 2023: BS 201 completed
Fri Dec  8 00:43:32 2023: BS 202 completed
Fri Dec  8 00:43:48 2023: BS 203 completed
Fri Dec  8 00:44:04 2023: BS 204 completed
Fri Dec  8 00:44:20 2023: BS 205 completed
Fri Dec  8 00:44:36 2023: BS 206 completed
Fri Dec  8 00:44:52 2023: BS 207 completed
Fri Dec  8 00:45:08 2023: BS 208 completed
Fri Dec  8 00:45:24 2023: BS 209 completed
Fri Dec  8 00:45:40 2023: BS 210 completed
Fri Dec  8 00:45:56 2023: BS 211 completed
Fri Dec  8 00:46:12 2023: BS 212 completed
Fri Dec  8 00:46:28 2023: BS 213 completed
Fri Dec  8 00:46:44 2023: BS 214 completed
Fri Dec  8 00:47:00 2023: BS 215 completed
Fri Dec  8 00:47:16 2023: BS 216 completed
Fri Dec  8 00:47:32 2023: BS 217 completed
Fri Dec  8 00:47:48 2023: BS 218 completed
Fri Dec  8 00:48:04 2023: BS 219 completed
Fri Dec  8 00:48:20 2023: BS 220 completed
Fri Dec  8 00:48:36 2023: BS 221 completed
Fri Dec  8 00:48:52 2023: BS 222 completed
Fri Dec  8 00:49:08 2023: BS 223 completed
Fri Dec  8 00:49:24 2023: BS 224 completed
Fri Dec  8 00:49:40 2023: BS 225 completed
Fri Dec  8 00:49:56 2023: BS 226 completed
Fri Dec  8 00:50:12 2023: BS 227 completed
Fri Dec  8 00:50:28 2023: BS 228 completed
Fri Dec  8 00:50:44 2023: BS 229 completed
Fri Dec  8 00:51:00 2023: BS 230 completed
Fri Dec  8 00:51:16 2023: BS 231 completed
Fri Dec  8 00:51:32 2023: BS 232 completed
Fri Dec  8 00:51:48 2023: BS 233 completed
Fri Dec  8 00:52:04 2023: BS 234 completed
Fri Dec  8 00:52:20 2023: BS 235 completed
Fri Dec  8 00:52:36 2023: BS 236 completed
Fri Dec  8 00:52:52 2023: BS 237 completed
Fri Dec  8 00:53:08 2023: BS 238 completed
Fri Dec  8 00:53:24 2023: BS 239 completed
Fri Dec  8 00:53:40 2023: BS 240 completed
Fri Dec  8 00:53:56 2023: BS 241 completed
Fri Dec  8 00:54:12 2023: BS 242 completed
Fri Dec  8 00:54:28 2023: BS 243 completed
Fri Dec  8 00:54:44 2023: BS 244 completed
Fri Dec  8 00:55:00 2023: BS 245 completed
Fri Dec  8 00:55:16 2023: BS 246 completed
Fri Dec  8 00:55:32 2023: BS 247 completed
Fri Dec  8 00:55:48 2023: BS 248 completed
Fri Dec  8 00:56:04 2023: BS 249 completed
