# Supplementary material for: Continuous Flow Synthesis of Benzotriazin-4(3H)-ones via Visible Light Mediated Nitrogen-Centered Norrish Reaction
Source: Org Lett. 2024 Mar 11;26(12):2371–5. doi: 10.1021/acs.orglett.4c00248 (PMC10985655; doi:10.1021/acs.orglett.4c00248)
Supplement: Supplementary file 2 — ol4c00248_si_002.zip [file ol4c00248_si_002.zip › OL/FID/2n/JGL-423-c1_FLUORINE_20231207_01.fid/log]

Thu Dec  7 16:58:39 2023: Experiment started
Thu Dec  7 16:58:49 2023: BS 1 completed
Thu Dec  7 16:58:53 2023: BS 2 completed
Thu Dec  7 16:58:57 2023: BS 3 completed
Thu Dec  7 16:59:01 2023: BS 4 completed
Thu Dec  7 16:59:05 2023: BS 5 completed
Thu Dec  7 16:59:09 2023: BS 6 completed
Thu Dec  7 16:59:13 2023: BS 7 completed
Thu Dec  7 16:59:17 2023: BS 8 completed
Thu Dec  7 16:59:21 2023: BS 9 completed
Thu Dec  7 16:59:25 2023: BS 10 completed
Thu Dec  7 16:59:29 2023: BS 11 completed
Thu Dec  7 16:59:33 2023: BS 12 completed
Thu Dec  7 16:59:37 2023: BS 13 completed
Thu Dec  7 16:59:41 2023: BS 14 completed
Thu Dec  7 16:59:45 2023: BS 15 completed
