# Supplementary material for: Continuous Flow Synthesis of Benzotriazin-4(3H)-ones via Visible Light Mediated Nitrogen-Centered Norrish Reaction
Source: Org Lett. 2024 Mar 11;26(12):2371–5. doi: 10.1021/acs.orglett.4c00248 (PMC10985655; doi:10.1021/acs.orglett.4c00248)
Supplement: Supplementary file 2 — ol4c00248_si_002.zip [file ol4c00248_si_002.zip › OL/FID/2o/JGL-409-c1_PROTON_20231124_01.fid/log]

Fri Nov 24 02:19:21 2023: Experiment started
Fri Nov 24 02:19:28 2023: BS 1 completed
Fri Nov 24 02:19:32 2023: BS 2 completed
Fri Nov 24 02:19:35 2023: BS 3 completed
Fri Nov 24 02:19:39 2023: BS 4 completed
Fri Nov 24 02:19:42 2023: BS 5 completed
Fri Nov 24 02:19:46 2023: BS 6 completed
Fri Nov 24 02:19:50 2023: BS 7 completed
