# Supplementary material for: Continuous Flow Synthesis of Benzotriazin-4(3H)-ones via Visible Light Mediated Nitrogen-Centered Norrish Reaction
Source: Org Lett. 2024 Mar 11;26(12):2371–5. doi: 10.1021/acs.orglett.4c00248 (PMC10985655; doi:10.1021/acs.orglett.4c00248)
Supplement: Supplementary file 2 — ol4c00248_si_002.zip [file ol4c00248_si_002.zip › OL/FID/2o/JGL-409-c1b_CARBON_20231203_01.fid/log]

Sun Dec  3 05:07:43 2023: Experiment started
Sun Dec  3 05:12:16 2023: BS 1 completed
Sun Dec  3 05:12:32 2023: BS 2 completed
Sun Dec  3 05:12:48 2023: BS 3 completed
Sun Dec  3 05:13:04 2023: BS 4 completed
Sun Dec  3 05:13:20 2023: BS 5 completed
Sun Dec  3 05:13:36 2023: BS 6 completed
Sun Dec  3 05:13:52 2023: BS 7 completed
Sun Dec  3 05:14:08 2023: BS 8 completed
Sun Dec  3 05:14:24 2023: BS 9 completed
Sun Dec  3 05:14:40 2023: BS 10 completed
Sun Dec  3 05:14:56 2023: BS 11 completed
Sun Dec  3 05:15:12 2023: BS 12 completed
Sun Dec  3 05:15:28 2023: BS 13 completed
Sun Dec  3 05:15:44 2023: BS 14 completed
Sun Dec  3 05:16:00 2023: BS 15 completed
Sun Dec  3 05:16:16 2023: BS 16 completed
Sun Dec  3 05:16:32 2023: BS 17 completed
Sun Dec  3 05:16:48 2023: BS 18 completed
Sun Dec  3 05:17:04 2023: BS 19 completed
Sun Dec  3 05:17:20 2023: BS 20 completed
Sun Dec  3 05:17:36 2023: BS 21 completed
Sun Dec  3 05:17:52 2023: BS 22 completed
Sun Dec  3 05:18:08 2023: BS 23 completed
Sun Dec  3 05:18:24 2023: BS 24 completed
Sun Dec  3 05:18:40 2023: BS 25 completed
Sun Dec  3 05:18:56 2023: BS 26 completed
Sun Dec  3 05:19:12 2023: BS 27 completed
Sun Dec  3 05:19:28 2023: BS 28 completed
Sun Dec  3 05:19:44 2023: BS 29 completed
Sun Dec  3 05:20:00 2023: BS 30 completed
Sun Dec  3 05:20:16 2023: BS 31 completed
Sun Dec  3 05:20:32 2023: BS 32 completed
Sun Dec  3 05:20:48 2023: BS 33 completed
Sun Dec  3 05:21:04 2023: BS 34 completed
Sun Dec  3 05:21:20 2023: BS 35 completed
Sun Dec  3 05:21:36 2023: BS 36 completed
Sun Dec  3 05:21:52 2023: BS 37 completed
Sun Dec  3 05:22:08 2023: BS 38 completed
Sun Dec  3 05:22:24 2023: BS 39 completed
Sun Dec  3 05:22:40 2023: BS 40 completed
Sun Dec  3 05:22:56 2023: BS 41 completed
Sun Dec  3 05:23:12 2023: BS 42 completed
Sun Dec  3 05:23:28 2023: BS 43 completed
Sun Dec  3 05:23:44 2023: BS 44 completed
Sun Dec  3 05:24:00 2023: BS 45 completed
Sun Dec  3 05:24:16 2023: BS 46 completed
Sun Dec  3 05:24:32 2023: BS 47 completed
Sun Dec  3 05:24:48 2023: BS 48 completed
Sun Dec  3 05:25:04 2023: BS 49 completed
Sun Dec  3 05:25:20 2023: BS 50 completed
Sun Dec  3 05:25:36 2023: BS 51 completed
Sun Dec  3 05:25:52 2023: BS 52 completed
Sun Dec  3 05:26:08 2023: BS 53 completed
Sun Dec  3 05:26:24 2023: BS 54 completed
Sun Dec  3 05:26:40 2023: BS 55 completed
Sun Dec  3 05:26:56 2023: BS 56 completed
Sun Dec  3 05:27:12 2023: BS 57 completed
Sun Dec  3 05:27:28 2023: BS 58 completed
Sun Dec  3 05:27:44 2023: BS 59 completed
Sun Dec  3 05:28:00 2023: BS 60 completed
Sun Dec  3 05:28:16 2023: BS 61 completed
Sun Dec  3 05:28:32 2023: BS 62 completed
Sun Dec  3 05:28:48 2023: BS 63 completed
Sun Dec  3 05:29:04 2023: BS 64 completed
Sun Dec  3 05:29:20 2023: BS 65 completed
Sun Dec  3 05:29:36 2023: BS 66 completed
Sun Dec  3 05:29:52 2023: BS 67 completed
Sun Dec  3 05:30:08 2023: BS 68 completed
Sun Dec  3 05:30:24 2023: BS 69 completed
Sun Dec  3 05:30:40 2023: BS 70 completed
Sun Dec  3 05:30:56 2023: BS 71 completed
Sun Dec  3 05:31:12 2023: BS 72 completed
Sun Dec  3 05:31:28 2023: BS 73 completed
Sun Dec  3 05:31:44 2023: BS 74 completed
Sun Dec  3 05:32:00 2023: BS 75 completed
Sun Dec  3 05:32:16 2023: BS 76 completed
Sun Dec  3 05:32:32 2023: BS 77 completed
Sun Dec  3 05:32:48 2023: BS 78 completed
Sun Dec  3 05:33:04 2023: BS 79 completed
Sun Dec  3 05:33:20 2023: BS 80 completed
Sun Dec  3 05:33:36 2023: BS 81 completed
Sun Dec  3 05:33:52 2023: BS 82 completed
Sun Dec  3 05:34:08 2023: BS 83 completed
Sun Dec  3 05:34:24 2023: BS 84 completed
Sun Dec  3 05:34:40 2023: BS 85 completed
Sun Dec  3 05:34:56 2023: BS 86 completed
Sun Dec  3 05:35:12 2023: BS 87 completed
Sun Dec  3 05:35:28 2023: BS 88 completed
Sun Dec  3 05:35:44 2023: BS 89 completed
Sun Dec  3 05:36:00 2023: BS 90 completed
Sun Dec  3 05:36:16 2023: BS 91 completed
Sun Dec  3 05:36:32 2023: BS 92 completed
Sun Dec  3 05:36:48 2023: BS 93 completed
Sun Dec  3 05:37:04 2023: BS 94 completed
Sun Dec  3 05:37:20 2023: BS 95 completed
Sun Dec  3 05:37:36 2023: BS 96 completed
Sun Dec  3 05:37:52 2023: BS 97 completed
Sun Dec  3 05:38:08 2023: BS 98 completed
Sun Dec  3 05:38:24 2023: BS 99 completed
Sun Dec  3 05:38:40 2023: BS 100 completed
Sun Dec  3 05:38:56 2023: BS 101 completed
Sun Dec  3 05:39:12 2023: BS 102 completed
Sun Dec  3 05:39:28 2023: BS 103 completed
Sun Dec  3 05:39:44 2023: BS 104 completed
Sun Dec  3 05:40:00 2023: BS 105 completed
Sun Dec  3 05:40:16 2023: BS 106 completed
Sun Dec  3 05:40:32 2023: BS 107 completed
Sun Dec  3 05:40:48 2023: BS 108 completed
Sun Dec  3 05:41:04 2023: BS 109 completed
Sun Dec  3 05:41:20 2023: BS 110 completed
Sun Dec  3 05:41:36 2023: BS 111 completed
Sun Dec  3 05:41:52 2023: BS 112 completed
Sun Dec  3 05:42:08 2023: BS 113 completed
Sun Dec  3 05:42:24 2023: BS 114 completed
Sun Dec  3 05:42:40 2023: BS 115 completed
Sun Dec  3 05:42:56 2023: BS 116 completed
Sun Dec  3 05:43:12 2023: BS 117 completed
Sun Dec  3 05:43:28 2023: BS 118 completed
Sun Dec  3 05:43:44 2023: BS 119 completed
Sun Dec  3 05:44:00 2023: BS 120 completed
Sun Dec  3 05:44:16 2023: BS 121 completed
Sun Dec  3 05:44:32 2023: BS 122 completed
Sun Dec  3 05:44:48 2023: BS 123 completed
Sun Dec  3 05:45:04 2023: BS 124 completed
Sun Dec  3 05:45:20 2023: BS 125 completed
Sun Dec  3 05:45:36 2023: BS 126 completed
Sun Dec  3 05:45:52 2023: BS 127 completed
Sun Dec  3 05:46:08 2023: BS 128 completed
Sun Dec  3 05:46:24 2023: BS 129 completed
Sun Dec  3 05:46:40 2023: BS 130 completed
Sun Dec  3 05:46:56 2023: BS 131 completed
Sun Dec  3 05:47:12 2023: BS 132 completed
Sun Dec  3 05:47:28 2023: BS 133 completed
Sun Dec  3 05:47:44 2023: BS 134 completed
Sun Dec  3 05:48:00 2023: BS 135 completed
Sun Dec  3 05:48:16 2023: BS 136 completed
Sun Dec  3 05:48:32 2023: BS 137 completed
Sun Dec  3 05:48:48 2023: BS 138 completed
Sun Dec  3 05:49:04 2023: BS 139 completed
Sun Dec  3 05:49:20 2023: BS 140 completed
Sun Dec  3 05:49:36 2023: BS 141 completed
Sun Dec  3 05:49:52 2023: BS 142 completed
Sun Dec  3 05:50:08 2023: BS 143 completed
Sun Dec  3 05:50:24 2023: BS 144 completed
Sun Dec  3 05:50:40 2023: BS 145 completed
Sun Dec  3 05:50:56 2023: BS 146 completed
Sun Dec  3 05:51:12 2023: BS 147 completed
Sun Dec  3 05:51:28 2023: BS 148 completed
Sun Dec  3 05:51:44 2023: BS 149 completed
Sun Dec  3 05:52:00 2023: BS 150 completed
Sun Dec  3 05:52:16 2023: BS 151 completed
Sun Dec  3 05:52:32 2023: BS 152 completed
Sun Dec  3 05:52:48 2023: BS 153 completed
Sun Dec  3 05:53:04 2023: BS 154 completed
Sun Dec  3 05:53:20 2023: BS 155 completed
Sun Dec  3 05:53:36 2023: BS 156 completed
Sun Dec  3 05:53:52 2023: BS 157 completed
Sun Dec  3 05:54:08 2023: BS 158 completed
Sun Dec  3 05:54:24 2023: BS 159 completed
Sun Dec  3 05:54:40 2023: BS 160 completed
Sun Dec  3 05:54:56 2023: BS 161 completed
Sun Dec  3 05:55:12 2023: BS 162 completed
Sun Dec  3 05:55:28 2023: BS 163 completed
Sun Dec  3 05:55:44 2023: BS 164 completed
Sun Dec  3 05:56:00 2023: BS 165 completed
Sun Dec  3 05:56:16 2023: BS 166 completed
Sun Dec  3 05:56:32 2023: BS 167 completed
Sun Dec  3 05:56:48 2023: BS 168 completed
Sun Dec  3 05:57:04 2023: BS 169 completed
Sun Dec  3 05:57:20 2023: BS 170 completed
Sun Dec  3 05:57:36 2023: BS 171 completed
Sun Dec  3 05:57:52 2023: BS 172 completed
Sun Dec  3 05:58:08 2023: BS 173 completed
Sun Dec  3 05:58:24 2023: BS 174 completed
Sun Dec  3 05:58:40 2023: BS 175 completed
Sun Dec  3 05:58:56 2023: BS 176 completed
Sun Dec  3 05:59:12 2023: BS 177 completed
Sun Dec  3 05:59:28 2023: BS 178 completed
Sun Dec  3 05:59:44 2023: BS 179 completed
Sun Dec  3 06:00:00 2023: BS 180 completed
Sun Dec  3 06:00:16 2023: BS 181 completed
Sun Dec  3 06:00:32 2023: BS 182 completed
Sun Dec  3 06:00:48 2023: BS 183 completed
Sun Dec  3 06:01:04 2023: BS 184 completed
Sun Dec  3 06:01:20 2023: BS 185 completed
Sun Dec  3 06:01:36 2023: BS 186 completed
Sun Dec  3 06:01:52 2023: BS 187 completed
Sun Dec  3 06:02:08 2023: BS 188 completed
Sun Dec  3 06:02:24 2023: BS 189 completed
Sun Dec  3 06:02:40 2023: BS 190 completed
Sun Dec  3 06:02:56 2023: BS 191 completed
Sun Dec  3 06:03:12 2023: BS 192 completed
Sun Dec  3 06:03:28 2023: BS 193 completed
Sun Dec  3 06:03:44 2023: BS 194 completed
Sun Dec  3 06:04:00 2023: BS 195 completed
Sun Dec  3 06:04:16 2023: BS 196 completed
Sun Dec  3 06:04:32 2023: BS 197 completed
Sun Dec  3 06:04:48 2023: BS 198 completed
Sun Dec  3 06:05:04 2023: BS 199 completed
Sun Dec  3 06:05:20 2023: BS 200 completed
Sun Dec  3 06:05:36 2023: BS 201 completed
Sun Dec  3 06:05:52 2023: BS 202 completed
Sun Dec  3 06:06:08 2023: BS 203 completed
Sun Dec  3 06:06:24 2023: BS 204 completed
Sun Dec  3 06:06:40 2023: BS 205 completed
Sun Dec  3 06:06:56 2023: BS 206 completed
Sun Dec  3 06:07:12 2023: BS 207 completed
Sun Dec  3 06:07:28 2023: BS 208 completed
Sun Dec  3 06:07:44 2023: BS 209 completed
Sun Dec  3 06:08:00 2023: BS 210 completed
Sun Dec  3 06:08:16 2023: BS 211 completed
Sun Dec  3 06:08:32 2023: BS 212 completed
Sun Dec  3 06:08:48 2023: BS 213 completed
Sun Dec  3 06:09:04 2023: BS 214 completed
Sun Dec  3 06:09:20 2023: BS 215 completed
Sun Dec  3 06:09:36 2023: BS 216 completed
Sun Dec  3 06:09:52 2023: BS 217 completed
Sun Dec  3 06:10:08 2023: BS 218 completed
Sun Dec  3 06:10:24 2023: BS 219 completed
Sun Dec  3 06:10:40 2023: BS 220 completed
Sun Dec  3 06:10:56 2023: BS 221 completed
Sun Dec  3 06:11:12 2023: BS 222 completed
Sun Dec  3 06:11:28 2023: BS 223 completed
Sun Dec  3 06:11:44 2023: BS 224 completed
Sun Dec  3 06:12:00 2023: BS 225 completed
Sun Dec  3 06:12:16 2023: BS 226 completed
Sun Dec  3 06:12:32 2023: BS 227 completed
Sun Dec  3 06:12:48 2023: BS 228 completed
Sun Dec  3 06:13:04 2023: BS 229 completed
Sun Dec  3 06:13:20 2023: BS 230 completed
Sun Dec  3 06:13:36 2023: BS 231 completed
Sun Dec  3 06:13:52 2023: BS 232 completed
Sun Dec  3 06:14:08 2023: BS 233 completed
Sun Dec  3 06:14:24 2023: BS 234 completed
Sun Dec  3 06:14:40 2023: BS 235 completed
Sun Dec  3 06:14:56 2023: BS 236 completed
Sun Dec  3 06:15:12 2023: BS 237 completed
Sun Dec  3 06:15:28 2023: BS 238 completed
Sun Dec  3 06:15:44 2023: BS 239 completed
Sun Dec  3 06:16:00 2023: BS 240 completed
Sun Dec  3 06:16:16 2023: BS 241 completed
Sun Dec  3 06:16:32 2023: BS 242 completed
Sun Dec  3 06:16:48 2023: BS 243 completed
Sun Dec  3 06:17:04 2023: BS 244 completed
Sun Dec  3 06:17:20 2023: BS 245 completed
Sun Dec  3 06:17:36 2023: BS 246 completed
Sun Dec  3 06:17:52 2023: BS 247 completed
Sun Dec  3 06:18:08 2023: BS 248 completed
Sun Dec  3 06:18:24 2023: BS 249 completed
Sun Dec  3 06:18:40 2023: BS 250 completed
Sun Dec  3 06:18:56 2023: BS 251 completed
Sun Dec  3 06:19:12 2023: BS 252 completed
Sun Dec  3 06:19:28 2023: BS 253 completed
Sun Dec  3 06:19:44 2023: BS 254 completed
Sun Dec  3 06:20:00 2023: BS 255 completed
Sun Dec  3 06:20:16 2023: BS 256 completed
Sun Dec  3 06:20:32 2023: BS 257 completed
Sun Dec  3 06:20:48 2023: BS 258 completed
Sun Dec  3 06:21:04 2023: BS 259 completed
Sun Dec  3 06:21:20 2023: BS 260 completed
Sun Dec  3 06:21:36 2023: BS 261 completed
Sun Dec  3 06:21:52 2023: BS 262 completed
Sun Dec  3 06:22:08 2023: BS 263 completed
Sun Dec  3 06:22:24 2023: BS 264 completed
Sun Dec  3 06:22:40 2023: BS 265 completed
Sun Dec  3 06:22:56 2023: BS 266 completed
Sun Dec  3 06:23:12 2023: BS 267 completed
Sun Dec  3 06:23:28 2023: BS 268 completed
Sun Dec  3 06:23:44 2023: BS 269 completed
Sun Dec  3 06:24:00 2023: BS 270 completed
Sun Dec  3 06:24:16 2023: BS 271 completed
Sun Dec  3 06:24:32 2023: BS 272 completed
Sun Dec  3 06:24:48 2023: BS 273 completed
Sun Dec  3 06:25:04 2023: BS 274 completed
Sun Dec  3 06:25:20 2023: BS 275 completed
Sun Dec  3 06:25:36 2023: BS 276 completed
Sun Dec  3 06:25:52 2023: BS 277 completed
Sun Dec  3 06:26:08 2023: BS 278 completed
Sun Dec  3 06:26:24 2023: BS 279 completed
Sun Dec  3 06:26:40 2023: BS 280 completed
Sun Dec  3 06:26:56 2023: BS 281 completed
Sun Dec  3 06:27:12 2023: BS 282 completed
Sun Dec  3 06:27:28 2023: BS 283 completed
Sun Dec  3 06:27:44 2023: BS 284 completed
Sun Dec  3 06:28:00 2023: BS 285 completed
Sun Dec  3 06:28:16 2023: BS 286 completed
Sun Dec  3 06:28:32 2023: BS 287 completed
Sun Dec  3 06:28:48 2023: BS 288 completed
Sun Dec  3 06:29:04 2023: BS 289 completed
Sun Dec  3 06:29:20 2023: BS 290 completed
Sun Dec  3 06:29:36 2023: BS 291 completed
Sun Dec  3 06:29:52 2023: BS 292 completed
Sun Dec  3 06:30:08 2023: BS 293 completed
Sun Dec  3 06:30:24 2023: BS 294 completed
Sun Dec  3 06:30:40 2023: BS 295 completed
Sun Dec  3 06:30:56 2023: BS 296 completed
Sun Dec  3 06:31:12 2023: BS 297 completed
Sun Dec  3 06:31:28 2023: BS 298 completed
Sun Dec  3 06:31:44 2023: BS 299 completed
Sun Dec  3 06:32:00 2023: BS 300 completed
Sun Dec  3 06:32:16 2023: BS 301 completed
Sun Dec  3 06:32:32 2023: BS 302 completed
Sun Dec  3 06:32:48 2023: BS 303 completed
Sun Dec  3 06:33:04 2023: BS 304 completed
Sun Dec  3 06:33:20 2023: BS 305 completed
Sun Dec  3 06:33:36 2023: BS 306 completed
Sun Dec  3 06:33:52 2023: BS 307 completed
Sun Dec  3 06:34:08 2023: BS 308 completed
Sun Dec  3 06:34:24 2023: BS 309 completed
Sun Dec  3 06:34:40 2023: BS 310 completed
Sun Dec  3 06:34:56 2023: BS 311 completed
Sun Dec  3 06:35:12 2023: BS 312 completed
Sun Dec  3 06:35:28 2023: BS 313 completed
Sun Dec  3 06:35:44 2023: BS 314 completed
Sun Dec  3 06:36:00 2023: BS 315 completed
Sun Dec  3 06:36:16 2023: BS 316 completed
Sun Dec  3 06:36:32 2023: BS 317 completed
Sun Dec  3 06:36:48 2023: BS 318 completed
Sun Dec  3 06:37:04 2023: BS 319 completed
Sun Dec  3 06:37:20 2023: BS 320 completed
Sun Dec  3 06:37:36 2023: BS 321 completed
Sun Dec  3 06:37:52 2023: BS 322 completed
Sun Dec  3 06:38:08 2023: BS 323 completed
Sun Dec  3 06:38:24 2023: BS 324 completed
Sun Dec  3 06:38:40 2023: BS 325 completed
Sun Dec  3 06:38:56 2023: BS 326 completed
Sun Dec  3 06:39:12 2023: BS 327 completed
Sun Dec  3 06:39:28 2023: BS 328 completed
Sun Dec  3 06:39:44 2023: BS 329 completed
Sun Dec  3 06:40:00 2023: BS 330 completed
Sun Dec  3 06:40:16 2023: BS 331 completed
Sun Dec  3 06:40:32 2023: BS 332 completed
Sun Dec  3 06:40:48 2023: BS 333 completed
Sun Dec  3 06:41:04 2023: BS 334 completed
Sun Dec  3 06:41:20 2023: BS 335 completed
Sun Dec  3 06:41:36 2023: BS 336 completed
Sun Dec  3 06:41:52 2023: BS 337 completed
Sun Dec  3 06:42:08 2023: BS 338 completed
Sun Dec  3 06:42:24 2023: BS 339 completed
Sun Dec  3 06:42:40 2023: BS 340 completed
Sun Dec  3 06:42:56 2023: BS 341 completed
Sun Dec  3 06:43:12 2023: BS 342 completed
Sun Dec  3 06:43:28 2023: BS 343 completed
Sun Dec  3 06:43:44 2023: BS 344 completed
Sun Dec  3 06:44:00 2023: BS 345 completed
Sun Dec  3 06:44:16 2023: BS 346 completed
Sun Dec  3 06:44:32 2023: BS 347 completed
Sun Dec  3 06:44:48 2023: BS 348 completed
Sun Dec  3 06:45:04 2023: BS 349 completed
Sun Dec  3 06:45:20 2023: BS 350 completed
Sun Dec  3 06:45:36 2023: BS 351 completed
Sun Dec  3 06:45:52 2023: BS 352 completed
Sun Dec  3 06:46:08 2023: BS 353 completed
Sun Dec  3 06:46:24 2023: BS 354 completed
Sun Dec  3 06:46:40 2023: BS 355 completed
Sun Dec  3 06:46:56 2023: BS 356 completed
Sun Dec  3 06:47:12 2023: BS 357 completed
Sun Dec  3 06:47:28 2023: BS 358 completed
Sun Dec  3 06:47:44 2023: BS 359 completed
Sun Dec  3 06:48:00 2023: BS 360 completed
Sun Dec  3 06:48:16 2023: BS 361 completed
Sun Dec  3 06:48:32 2023: BS 362 completed
Sun Dec  3 06:48:48 2023: BS 363 completed
Sun Dec  3 06:49:04 2023: BS 364 completed
Sun Dec  3 06:49:20 2023: BS 365 completed
Sun Dec  3 06:49:36 2023: BS 366 completed
Sun Dec  3 06:49:52 2023: BS 367 completed
Sun Dec  3 06:50:08 2023: BS 368 completed
Sun Dec  3 06:50:24 2023: BS 369 completed
Sun Dec  3 06:50:40 2023: BS 370 completed
Sun Dec  3 06:50:56 2023: BS 371 completed
Sun Dec  3 06:51:12 2023: BS 372 completed
Sun Dec  3 06:51:28 2023: BS 373 completed
Sun Dec  3 06:51:44 2023: BS 374 completed
Sun Dec  3 06:52:00 2023: BS 375 completed
Sun Dec  3 06:52:16 2023: BS 376 completed
Sun Dec  3 06:52:32 2023: BS 377 completed
Sun Dec  3 06:52:48 2023: BS 378 completed
Sun Dec  3 06:53:04 2023: BS 379 completed
Sun Dec  3 06:53:20 2023: BS 380 completed
Sun Dec  3 06:53:36 2023: BS 381 completed
Sun Dec  3 06:53:52 2023: BS 382 completed
Sun Dec  3 06:54:08 2023: BS 383 completed
Sun Dec  3 06:54:24 2023: BS 384 completed
Sun Dec  3 06:54:40 2023: BS 385 completed
Sun Dec  3 06:54:56 2023: BS 386 completed
Sun Dec  3 06:55:12 2023: BS 387 completed
Sun Dec  3 06:55:28 2023: BS 388 completed
Sun Dec  3 06:55:44 2023: BS 389 completed
Sun Dec  3 06:56:00 2023: BS 390 completed
Sun Dec  3 06:56:16 2023: BS 391 completed
Sun Dec  3 06:56:32 2023: BS 392 completed
Sun Dec  3 06:56:48 2023: BS 393 completed
Sun Dec  3 06:57:04 2023: BS 394 completed
Sun Dec  3 06:57:20 2023: BS 395 completed
Sun Dec  3 06:57:36 2023: BS 396 completed
Sun Dec  3 06:57:52 2023: BS 397 completed
Sun Dec  3 06:58:08 2023: BS 398 completed
Sun Dec  3 06:58:24 2023: BS 399 completed
Sun Dec  3 06:58:40 2023: BS 400 completed
Sun Dec  3 06:58:56 2023: BS 401 completed
Sun Dec  3 06:59:12 2023: BS 402 completed
Sun Dec  3 06:59:28 2023: BS 403 completed
Sun Dec  3 06:59:44 2023: BS 404 completed
Sun Dec  3 07:00:00 2023: BS 405 completed
Sun Dec  3 07:00:16 2023: BS 406 completed
Sun Dec  3 07:00:32 2023: BS 407 completed
Sun Dec  3 07:00:48 2023: BS 408 completed
Sun Dec  3 07:01:04 2023: BS 409 completed
Sun Dec  3 07:01:20 2023: BS 410 completed
Sun Dec  3 07:01:36 2023: BS 411 completed
Sun Dec  3 07:01:52 2023: BS 412 completed
Sun Dec  3 07:02:08 2023: BS 413 completed
Sun Dec  3 07:02:24 2023: BS 414 completed
Sun Dec  3 07:02:40 2023: BS 415 completed
Sun Dec  3 07:02:56 2023: BS 416 completed
Sun Dec  3 07:03:12 2023: BS 417 completed
Sun Dec  3 07:03:28 2023: BS 418 completed
Sun Dec  3 07:03:44 2023: BS 419 completed
Sun Dec  3 07:04:00 2023: BS 420 completed
Sun Dec  3 07:04:16 2023: BS 421 completed
Sun Dec  3 07:04:32 2023: BS 422 completed
Sun Dec  3 07:04:48 2023: BS 423 completed
Sun Dec  3 07:05:04 2023: BS 424 completed
Sun Dec  3 07:05:20 2023: BS 425 completed
Sun Dec  3 07:05:36 2023: BS 426 completed
Sun Dec  3 07:05:52 2023: BS 427 completed
Sun Dec  3 07:06:08 2023: BS 428 completed
Sun Dec  3 07:06:24 2023: BS 429 completed
Sun Dec  3 07:06:40 2023: BS 430 completed
Sun Dec  3 07:06:56 2023: BS 431 completed
Sun Dec  3 07:07:12 2023: BS 432 completed
Sun Dec  3 07:07:28 2023: BS 433 completed
Sun Dec  3 07:07:44 2023: BS 434 completed
Sun Dec  3 07:08:00 2023: BS 435 completed
Sun Dec  3 07:08:16 2023: BS 436 completed
Sun Dec  3 07:08:32 2023: BS 437 completed
Sun Dec  3 07:08:48 2023: BS 438 completed
Sun Dec  3 07:09:04 2023: BS 439 completed
Sun Dec  3 07:09:20 2023: BS 440 completed
Sun Dec  3 07:09:36 2023: BS 441 completed
Sun Dec  3 07:09:52 2023: BS 442 completed
Sun Dec  3 07:10:08 2023: BS 443 completed
Sun Dec  3 07:10:24 2023: BS 444 completed
Sun Dec  3 07:10:40 2023: BS 445 completed
Sun Dec  3 07:10:56 2023: BS 446 completed
Sun Dec  3 07:11:12 2023: BS 447 completed
Sun Dec  3 07:11:28 2023: BS 448 completed
Sun Dec  3 07:11:44 2023: BS 449 completed
Sun Dec  3 07:12:00 2023: BS 450 completed
Sun Dec  3 07:12:16 2023: BS 451 completed
Sun Dec  3 07:12:32 2023: BS 452 completed
Sun Dec  3 07:12:48 2023: BS 453 completed
Sun Dec  3 07:13:04 2023: BS 454 completed
Sun Dec  3 07:13:20 2023: BS 455 completed
Sun Dec  3 07:13:36 2023: BS 456 completed
Sun Dec  3 07:13:52 2023: BS 457 completed
Sun Dec  3 07:14:08 2023: BS 458 completed
Sun Dec  3 07:14:24 2023: BS 459 completed
Sun Dec  3 07:14:40 2023: BS 460 completed
Sun Dec  3 07:14:56 2023: BS 461 completed
Sun Dec  3 07:15:12 2023: BS 462 completed
Sun Dec  3 07:15:28 2023: BS 463 completed
Sun Dec  3 07:15:44 2023: BS 464 completed
Sun Dec  3 07:16:00 2023: BS 465 completed
Sun Dec  3 07:16:16 2023: BS 466 completed
Sun Dec  3 07:16:32 2023: BS 467 completed
Sun Dec  3 07:16:48 2023: BS 468 completed
Sun Dec  3 07:17:04 2023: BS 469 completed
Sun Dec  3 07:17:20 2023: BS 470 completed
Sun Dec  3 07:17:36 2023: BS 471 completed
Sun Dec  3 07:17:52 2023: BS 472 completed
Sun Dec  3 07:18:08 2023: BS 473 completed
Sun Dec  3 07:18:24 2023: BS 474 completed
Sun Dec  3 07:18:40 2023: BS 475 completed
Sun Dec  3 07:18:56 2023: BS 476 completed
Sun Dec  3 07:19:12 2023: BS 477 completed
Sun Dec  3 07:19:28 2023: BS 478 completed
Sun Dec  3 07:19:44 2023: BS 479 completed
Sun Dec  3 07:20:00 2023: BS 480 completed
Sun Dec  3 07:20:16 2023: BS 481 completed
Sun Dec  3 07:20:32 2023: BS 482 completed
Sun Dec  3 07:20:48 2023: BS 483 completed
Sun Dec  3 07:21:04 2023: BS 484 completed
Sun Dec  3 07:21:20 2023: BS 485 completed
Sun Dec  3 07:21:36 2023: BS 486 completed
Sun Dec  3 07:21:52 2023: BS 487 completed
Sun Dec  3 07:22:08 2023: BS 488 completed
Sun Dec  3 07:22:24 2023: BS 489 completed
Sun Dec  3 07:22:40 2023: BS 490 completed
Sun Dec  3 07:22:56 2023: BS 491 completed
Sun Dec  3 07:23:12 2023: BS 492 completed
Sun Dec  3 07:23:28 2023: BS 493 completed
Sun Dec  3 07:23:44 2023: BS 494 completed
Sun Dec  3 07:24:00 2023: BS 495 completed
Sun Dec  3 07:24:16 2023: BS 496 completed
Sun Dec  3 07:24:32 2023: BS 497 completed
Sun Dec  3 07:24:48 2023: BS 498 completed
Sun Dec  3 07:25:04 2023: BS 499 completed
Sun Dec  3 07:25:20 2023: BS 500 completed
Sun Dec  3 07:25:36 2023: BS 501 completed
Sun Dec  3 07:25:52 2023: BS 502 completed
Sun Dec  3 07:26:08 2023: BS 503 completed
Sun Dec  3 07:26:24 2023: BS 504 completed
Sun Dec  3 07:26:40 2023: BS 505 completed
Sun Dec  3 07:26:56 2023: BS 506 completed
Sun Dec  3 07:27:12 2023: BS 507 completed
Sun Dec  3 07:27:28 2023: BS 508 completed
Sun Dec  3 07:27:44 2023: BS 509 completed
Sun Dec  3 07:28:00 2023: BS 510 completed
Sun Dec  3 07:28:16 2023: BS 511 completed
Sun Dec  3 07:28:32 2023: BS 512 completed
Sun Dec  3 07:28:48 2023: BS 513 completed
Sun Dec  3 07:29:04 2023: BS 514 completed
Sun Dec  3 07:29:20 2023: BS 515 completed
Sun Dec  3 07:29:36 2023: BS 516 completed
Sun Dec  3 07:29:52 2023: BS 517 completed
Sun Dec  3 07:30:08 2023: BS 518 completed
Sun Dec  3 07:30:24 2023: BS 519 completed
Sun Dec  3 07:30:40 2023: BS 520 completed
Sun Dec  3 07:30:56 2023: BS 521 completed
Sun Dec  3 07:31:12 2023: BS 522 completed
Sun Dec  3 07:31:28 2023: BS 523 completed
Sun Dec  3 07:31:44 2023: BS 524 completed
Sun Dec  3 07:32:00 2023: BS 525 completed
Sun Dec  3 07:32:16 2023: BS 526 completed
Sun Dec  3 07:32:32 2023: BS 527 completed
Sun Dec  3 07:32:48 2023: BS 528 completed
Sun Dec  3 07:33:04 2023: BS 529 completed
Sun Dec  3 07:33:20 2023: BS 530 completed
Sun Dec  3 07:33:36 2023: BS 531 completed
Sun Dec  3 07:33:52 2023: BS 532 completed
Sun Dec  3 07:34:08 2023: BS 533 completed
Sun Dec  3 07:34:24 2023: BS 534 completed
Sun Dec  3 07:34:40 2023: BS 535 completed
Sun Dec  3 07:34:56 2023: BS 536 completed
Sun Dec  3 07:35:12 2023: BS 537 completed
Sun Dec  3 07:35:28 2023: BS 538 completed
Sun Dec  3 07:35:44 2023: BS 539 completed
Sun Dec  3 07:36:00 2023: BS 540 completed
Sun Dec  3 07:36:16 2023: BS 541 completed
Sun Dec  3 07:36:32 2023: BS 542 completed
Sun Dec  3 07:36:48 2023: BS 543 completed
Sun Dec  3 07:37:04 2023: BS 544 completed
Sun Dec  3 07:37:20 2023: BS 545 completed
Sun Dec  3 07:37:36 2023: BS 546 completed
Sun Dec  3 07:37:52 2023: BS 547 completed
Sun Dec  3 07:38:08 2023: BS 548 completed
Sun Dec  3 07:38:24 2023: BS 549 completed
Sun Dec  3 07:38:40 2023: BS 550 completed
Sun Dec  3 07:38:56 2023: BS 551 completed
Sun Dec  3 07:39:12 2023: BS 552 completed
Sun Dec  3 07:39:28 2023: BS 553 completed
Sun Dec  3 07:39:44 2023: BS 554 completed
Sun Dec  3 07:40:00 2023: BS 555 completed
Sun Dec  3 07:40:16 2023: BS 556 completed
Sun Dec  3 07:40:32 2023: BS 557 completed
Sun Dec  3 07:40:48 2023: BS 558 completed
Sun Dec  3 07:41:04 2023: BS 559 completed
Sun Dec  3 07:41:20 2023: BS 560 completed
Sun Dec  3 07:41:36 2023: BS 561 completed
Sun Dec  3 07:41:52 2023: BS 562 completed
Sun Dec  3 07:42:08 2023: BS 563 completed
Sun Dec  3 07:42:24 2023: BS 564 completed
Sun Dec  3 07:42:40 2023: BS 565 completed
Sun Dec  3 07:42:56 2023: BS 566 completed
Sun Dec  3 07:43:12 2023: BS 567 completed
Sun Dec  3 07:43:28 2023: BS 568 completed
Sun Dec  3 07:43:44 2023: BS 569 completed
Sun Dec  3 07:44:00 2023: BS 570 completed
Sun Dec  3 07:44:16 2023: BS 571 completed
Sun Dec  3 07:44:32 2023: BS 572 completed
Sun Dec  3 07:44:48 2023: BS 573 completed
Sun Dec  3 07:45:04 2023: BS 574 completed
Sun Dec  3 07:45:20 2023: BS 575 completed
Sun Dec  3 07:45:36 2023: BS 576 completed
Sun Dec  3 07:45:52 2023: BS 577 completed
Sun Dec  3 07:46:08 2023: BS 578 completed
Sun Dec  3 07:46:24 2023: BS 579 completed
Sun Dec  3 07:46:40 2023: BS 580 completed
Sun Dec  3 07:46:56 2023: BS 581 completed
Sun Dec  3 07:47:12 2023: BS 582 completed
Sun Dec  3 07:47:28 2023: BS 583 completed
Sun Dec  3 07:47:44 2023: BS 584 completed
Sun Dec  3 07:48:00 2023: BS 585 completed
Sun Dec  3 07:48:16 2023: BS 586 completed
Sun Dec  3 07:48:32 2023: BS 587 completed
Sun Dec  3 07:48:48 2023: BS 588 completed
Sun Dec  3 07:49:04 2023: BS 589 completed
Sun Dec  3 07:49:20 2023: BS 590 completed
Sun Dec  3 07:49:36 2023: BS 591 completed
Sun Dec  3 07:49:52 2023: BS 592 completed
Sun Dec  3 07:50:08 2023: BS 593 completed
Sun Dec  3 07:50:24 2023: BS 594 completed
Sun Dec  3 07:50:40 2023: BS 595 completed
Sun Dec  3 07:50:56 2023: BS 596 completed
Sun Dec  3 07:51:12 2023: BS 597 completed
Sun Dec  3 07:51:28 2023: BS 598 completed
Sun Dec  3 07:51:44 2023: BS 599 completed
Sun Dec  3 07:52:00 2023: BS 600 completed
Sun Dec  3 07:52:16 2023: BS 601 completed
Sun Dec  3 07:52:32 2023: BS 602 completed
Sun Dec  3 07:52:48 2023: BS 603 completed
Sun Dec  3 07:53:04 2023: BS 604 completed
Sun Dec  3 07:53:20 2023: BS 605 completed
Sun Dec  3 07:53:36 2023: BS 606 completed
Sun Dec  3 07:53:52 2023: BS 607 completed
Sun Dec  3 07:54:08 2023: BS 608 completed
Sun Dec  3 07:54:24 2023: BS 609 completed
Sun Dec  3 07:54:40 2023: BS 610 completed
Sun Dec  3 07:54:56 2023: BS 611 completed
Sun Dec  3 07:55:12 2023: BS 612 completed
Sun Dec  3 07:55:28 2023: BS 613 completed
Sun Dec  3 07:55:44 2023: BS 614 completed
Sun Dec  3 07:56:00 2023: BS 615 completed
Sun Dec  3 07:56:16 2023: BS 616 completed
Sun Dec  3 07:56:32 2023: BS 617 completed
Sun Dec  3 07:56:48 2023: BS 618 completed
Sun Dec  3 07:57:04 2023: BS 619 completed
Sun Dec  3 07:57:20 2023: BS 620 completed
Sun Dec  3 07:57:36 2023: BS 621 completed
Sun Dec  3 07:57:52 2023: BS 622 completed
Sun Dec  3 07:58:08 2023: BS 623 completed
Sun Dec  3 07:58:24 2023: BS 624 completed
Sun Dec  3 07:58:40 2023: BS 625 completed
Sun Dec  3 07:58:56 2023: BS 626 completed
Sun Dec  3 07:59:12 2023: BS 627 completed
Sun Dec  3 07:59:28 2023: BS 628 completed
Sun Dec  3 07:59:44 2023: BS 629 completed
Sun Dec  3 08:00:00 2023: BS 630 completed
Sun Dec  3 08:00:16 2023: BS 631 completed
Sun Dec  3 08:00:32 2023: BS 632 completed
Sun Dec  3 08:00:48 2023: BS 633 completed
Sun Dec  3 08:01:04 2023: BS 634 completed
Sun Dec  3 08:01:20 2023: BS 635 completed
Sun Dec  3 08:01:36 2023: BS 636 completed
Sun Dec  3 08:01:52 2023: BS 637 completed
Sun Dec  3 08:02:08 2023: BS 638 completed
Sun Dec  3 08:02:24 2023: BS 639 completed
Sun Dec  3 08:02:40 2023: BS 640 completed
Sun Dec  3 08:02:56 2023: BS 641 completed
Sun Dec  3 08:03:12 2023: BS 642 completed
Sun Dec  3 08:03:28 2023: BS 643 completed
Sun Dec  3 08:03:44 2023: BS 644 completed
Sun Dec  3 08:04:00 2023: BS 645 completed
Sun Dec  3 08:04:16 2023: BS 646 completed
Sun Dec  3 08:04:32 2023: BS 647 completed
Sun Dec  3 08:04:48 2023: BS 648 completed
Sun Dec  3 08:05:04 2023: BS 649 completed
Sun Dec  3 08:05:20 2023: BS 650 completed
Sun Dec  3 08:05:36 2023: BS 651 completed
Sun Dec  3 08:05:52 2023: BS 652 completed
Sun Dec  3 08:06:08 2023: BS 653 completed
Sun Dec  3 08:06:24 2023: BS 654 completed
Sun Dec  3 08:06:40 2023: BS 655 completed
Sun Dec  3 08:06:56 2023: BS 656 completed
Sun Dec  3 08:07:12 2023: BS 657 completed
Sun Dec  3 08:07:28 2023: BS 658 completed
Sun Dec  3 08:07:44 2023: BS 659 completed
Sun Dec  3 08:08:00 2023: BS 660 completed
Sun Dec  3 08:08:16 2023: BS 661 completed
Sun Dec  3 08:08:32 2023: BS 662 completed
Sun Dec  3 08:08:48 2023: BS 663 completed
Sun Dec  3 08:09:04 2023: BS 664 completed
Sun Dec  3 08:09:20 2023: BS 665 completed
Sun Dec  3 08:09:36 2023: BS 666 completed
Sun Dec  3 08:09:52 2023: BS 667 completed
Sun Dec  3 08:10:08 2023: BS 668 completed
Sun Dec  3 08:10:24 2023: BS 669 completed
Sun Dec  3 08:10:40 2023: BS 670 completed
Sun Dec  3 08:10:56 2023: BS 671 completed
Sun Dec  3 08:11:12 2023: BS 672 completed
Sun Dec  3 08:11:28 2023: BS 673 completed
Sun Dec  3 08:11:44 2023: BS 674 completed
Sun Dec  3 08:12:00 2023: BS 675 completed
Sun Dec  3 08:12:16 2023: BS 676 completed
Sun Dec  3 08:12:32 2023: BS 677 completed
Sun Dec  3 08:12:48 2023: BS 678 completed
Sun Dec  3 08:13:04 2023: BS 679 completed
Sun Dec  3 08:13:20 2023: BS 680 completed
Sun Dec  3 08:13:36 2023: BS 681 completed
Sun Dec  3 08:13:52 2023: BS 682 completed
Sun Dec  3 08:14:08 2023: BS 683 completed
Sun Dec  3 08:14:24 2023: BS 684 completed
Sun Dec  3 08:14:40 2023: BS 685 completed
Sun Dec  3 08:14:56 2023: BS 686 completed
Sun Dec  3 08:15:12 2023: BS 687 completed
Sun Dec  3 08:15:28 2023: BS 688 completed
Sun Dec  3 08:15:44 2023: BS 689 completed
Sun Dec  3 08:16:00 2023: BS 690 completed
Sun Dec  3 08:16:16 2023: BS 691 completed
Sun Dec  3 08:16:32 2023: BS 692 completed
Sun Dec  3 08:16:48 2023: BS 693 completed
Sun Dec  3 08:17:04 2023: BS 694 completed
Sun Dec  3 08:17:20 2023: BS 695 completed
Sun Dec  3 08:17:36 2023: BS 696 completed
Sun Dec  3 08:17:52 2023: BS 697 completed
Sun Dec  3 08:18:08 2023: BS 698 completed
Sun Dec  3 08:18:24 2023: BS 699 completed
Sun Dec  3 08:18:40 2023: BS 700 completed
Sun Dec  3 08:18:56 2023: BS 701 completed
Sun Dec  3 08:19:12 2023: BS 702 completed
Sun Dec  3 08:19:28 2023: BS 703 completed
Sun Dec  3 08:19:44 2023: BS 704 completed
Sun Dec  3 08:20:00 2023: BS 705 completed
Sun Dec  3 08:20:16 2023: BS 706 completed
Sun Dec  3 08:20:32 2023: BS 707 completed
Sun Dec  3 08:20:48 2023: BS 708 completed
Sun Dec  3 08:21:04 2023: BS 709 completed
Sun Dec  3 08:21:20 2023: BS 710 completed
Sun Dec  3 08:21:36 2023: BS 711 completed
Sun Dec  3 08:21:52 2023: BS 712 completed
Sun Dec  3 08:22:08 2023: BS 713 completed
Sun Dec  3 08:22:24 2023: BS 714 completed
Sun Dec  3 08:22:40 2023: BS 715 completed
Sun Dec  3 08:22:56 2023: BS 716 completed
Sun Dec  3 08:23:12 2023: BS 717 completed
Sun Dec  3 08:23:28 2023: BS 718 completed
Sun Dec  3 08:23:44 2023: BS 719 completed
Sun Dec  3 08:24:00 2023: BS 720 completed
Sun Dec  3 08:24:16 2023: BS 721 completed
Sun Dec  3 08:24:32 2023: BS 722 completed
Sun Dec  3 08:24:48 2023: BS 723 completed
Sun Dec  3 08:25:04 2023: BS 724 completed
Sun Dec  3 08:25:20 2023: BS 725 completed
Sun Dec  3 08:25:36 2023: BS 726 completed
Sun Dec  3 08:25:52 2023: BS 727 completed
Sun Dec  3 08:26:08 2023: BS 728 completed
Sun Dec  3 08:26:24 2023: BS 729 completed
Sun Dec  3 08:26:40 2023: BS 730 completed
Sun Dec  3 08:26:56 2023: BS 731 completed
Sun Dec  3 08:27:12 2023: BS 732 completed
Sun Dec  3 08:27:28 2023: BS 733 completed
Sun Dec  3 08:27:44 2023: BS 734 completed
Sun Dec  3 08:28:00 2023: BS 735 completed
Sun Dec  3 08:28:16 2023: BS 736 completed
Sun Dec  3 08:28:32 2023: BS 737 completed
Sun Dec  3 08:28:48 2023: BS 738 completed
Sun Dec  3 08:29:04 2023: BS 739 completed
Sun Dec  3 08:29:20 2023: BS 740 completed
Sun Dec  3 08:29:36 2023: BS 741 completed
Sun Dec  3 08:29:52 2023: BS 742 completed
Sun Dec  3 08:30:08 2023: BS 743 completed
Sun Dec  3 08:30:24 2023: BS 744 completed
Sun Dec  3 08:30:40 2023: BS 745 completed
Sun Dec  3 08:30:56 2023: BS 746 completed
Sun Dec  3 08:31:12 2023: BS 747 completed
Sun Dec  3 08:31:28 2023: BS 748 completed
Sun Dec  3 08:31:44 2023: BS 749 completed
Sun Dec  3 08:32:00 2023: BS 750 completed
Sun Dec  3 08:32:16 2023: BS 751 completed
Sun Dec  3 08:32:32 2023: BS 752 completed
Sun Dec  3 08:32:48 2023: BS 753 completed
Sun Dec  3 08:33:04 2023: BS 754 completed
Sun Dec  3 08:33:20 2023: BS 755 completed
Sun Dec  3 08:33:36 2023: BS 756 completed
Sun Dec  3 08:33:52 2023: BS 757 completed
Sun Dec  3 08:34:08 2023: BS 758 completed
Sun Dec  3 08:34:24 2023: BS 759 completed
Sun Dec  3 08:34:40 2023: BS 760 completed
Sun Dec  3 08:34:56 2023: BS 761 completed
Sun Dec  3 08:35:12 2023: BS 762 completed
Sun Dec  3 08:35:28 2023: BS 763 completed
Sun Dec  3 08:35:44 2023: BS 764 completed
Sun Dec  3 08:36:00 2023: BS 765 completed
Sun Dec  3 08:36:16 2023: BS 766 completed
Sun Dec  3 08:36:32 2023: BS 767 completed
Sun Dec  3 08:36:48 2023: BS 768 completed
Sun Dec  3 08:37:04 2023: BS 769 completed
Sun Dec  3 08:37:20 2023: BS 770 completed
Sun Dec  3 08:37:36 2023: BS 771 completed
Sun Dec  3 08:37:52 2023: BS 772 completed
Sun Dec  3 08:38:08 2023: BS 773 completed
Sun Dec  3 08:38:24 2023: BS 774 completed
Sun Dec  3 08:38:40 2023: BS 775 completed
Sun Dec  3 08:38:56 2023: BS 776 completed
Sun Dec  3 08:39:12 2023: BS 777 completed
Sun Dec  3 08:39:28 2023: BS 778 completed
Sun Dec  3 08:39:44 2023: BS 779 completed
Sun Dec  3 08:40:00 2023: BS 780 completed
Sun Dec  3 08:40:16 2023: BS 781 completed
Sun Dec  3 08:40:32 2023: BS 782 completed
Sun Dec  3 08:40:48 2023: BS 783 completed
Sun Dec  3 08:41:04 2023: BS 784 completed
Sun Dec  3 08:41:20 2023: BS 785 completed
Sun Dec  3 08:41:36 2023: BS 786 completed
Sun Dec  3 08:41:52 2023: BS 787 completed
Sun Dec  3 08:42:08 2023: BS 788 completed
Sun Dec  3 08:42:24 2023: BS 789 completed
Sun Dec  3 08:42:40 2023: BS 790 completed
Sun Dec  3 08:42:56 2023: BS 791 completed
Sun Dec  3 08:43:12 2023: BS 792 completed
Sun Dec  3 08:43:28 2023: BS 793 completed
Sun Dec  3 08:43:44 2023: BS 794 completed
Sun Dec  3 08:44:00 2023: BS 795 completed
Sun Dec  3 08:44:16 2023: BS 796 completed
Sun Dec  3 08:44:32 2023: BS 797 completed
Sun Dec  3 08:44:48 2023: BS 798 completed
Sun Dec  3 08:45:04 2023: BS 799 completed
Sun Dec  3 08:45:20 2023: BS 800 completed
Sun Dec  3 08:45:36 2023: BS 801 completed
Sun Dec  3 08:45:52 2023: BS 802 completed
Sun Dec  3 08:46:08 2023: BS 803 completed
Sun Dec  3 08:46:24 2023: BS 804 completed
Sun Dec  3 08:46:40 2023: BS 805 completed
Sun Dec  3 08:46:56 2023: BS 806 completed
Sun Dec  3 08:47:12 2023: BS 807 completed
Sun Dec  3 08:47:28 2023: BS 808 completed
Sun Dec  3 08:47:44 2023: BS 809 completed
Sun Dec  3 08:48:00 2023: BS 810 completed
Sun Dec  3 08:48:16 2023: BS 811 completed
Sun Dec  3 08:48:32 2023: BS 812 completed
Sun Dec  3 08:48:48 2023: BS 813 completed
Sun Dec  3 08:49:04 2023: BS 814 completed
Sun Dec  3 08:49:20 2023: BS 815 completed
Sun Dec  3 08:49:36 2023: BS 816 completed
Sun Dec  3 08:49:52 2023: BS 817 completed
Sun Dec  3 08:50:08 2023: BS 818 completed
Sun Dec  3 08:50:24 2023: BS 819 completed
Sun Dec  3 08:50:40 2023: BS 820 completed
Sun Dec  3 08:50:56 2023: BS 821 completed
Sun Dec  3 08:51:12 2023: BS 822 completed
Sun Dec  3 08:51:28 2023: BS 823 completed
Sun Dec  3 08:51:44 2023: BS 824 completed
Sun Dec  3 08:52:00 2023: BS 825 completed
Sun Dec  3 08:52:16 2023: BS 826 completed
Sun Dec  3 08:52:32 2023: BS 827 completed
Sun Dec  3 08:52:48 2023: BS 828 completed
Sun Dec  3 08:53:04 2023: BS 829 completed
Sun Dec  3 08:53:20 2023: BS 830 completed
Sun Dec  3 08:53:36 2023: BS 831 completed
Sun Dec  3 08:53:52 2023: BS 832 completed
Sun Dec  3 08:54:08 2023: BS 833 completed
Sun Dec  3 08:54:24 2023: BS 834 completed
Sun Dec  3 08:54:40 2023: BS 835 completed
Sun Dec  3 08:54:56 2023: BS 836 completed
Sun Dec  3 08:55:12 2023: BS 837 completed
Sun Dec  3 08:55:28 2023: BS 838 completed
Sun Dec  3 08:55:44 2023: BS 839 completed
Sun Dec  3 08:56:00 2023: BS 840 completed
Sun Dec  3 08:56:16 2023: BS 841 completed
Sun Dec  3 08:56:32 2023: BS 842 completed
Sun Dec  3 08:56:48 2023: BS 843 completed
Sun Dec  3 08:57:04 2023: BS 844 completed
Sun Dec  3 08:57:20 2023: BS 845 completed
Sun Dec  3 08:57:36 2023: BS 846 completed
Sun Dec  3 08:57:52 2023: BS 847 completed
Sun Dec  3 08:58:08 2023: BS 848 completed
Sun Dec  3 08:58:24 2023: BS 849 completed
Sun Dec  3 08:58:40 2023: BS 850 completed
Sun Dec  3 08:58:56 2023: BS 851 completed
Sun Dec  3 08:59:12 2023: BS 852 completed
Sun Dec  3 08:59:28 2023: BS 853 completed
Sun Dec  3 08:59:44 2023: BS 854 completed
Sun Dec  3 09:00:00 2023: BS 855 completed
Sun Dec  3 09:00:16 2023: BS 856 completed
Sun Dec  3 09:00:32 2023: BS 857 completed
Sun Dec  3 09:00:48 2023: BS 858 completed
Sun Dec  3 09:01:04 2023: BS 859 completed
Sun Dec  3 09:01:20 2023: BS 860 completed
Sun Dec  3 09:01:36 2023: BS 861 completed
Sun Dec  3 09:01:52 2023: BS 862 completed
Sun Dec  3 09:02:08 2023: BS 863 completed
Sun Dec  3 09:02:24 2023: BS 864 completed
Sun Dec  3 09:02:40 2023: BS 865 completed
Sun Dec  3 09:02:56 2023: BS 866 completed
Sun Dec  3 09:03:12 2023: BS 867 completed
Sun Dec  3 09:03:28 2023: BS 868 completed
Sun Dec  3 09:03:44 2023: BS 869 completed
Sun Dec  3 09:04:00 2023: BS 870 completed
Sun Dec  3 09:04:16 2023: BS 871 completed
Sun Dec  3 09:04:32 2023: BS 872 completed
Sun Dec  3 09:04:48 2023: BS 873 completed
Sun Dec  3 09:05:04 2023: BS 874 completed
Sun Dec  3 09:05:20 2023: BS 875 completed
Sun Dec  3 09:05:36 2023: BS 876 completed
Sun Dec  3 09:05:52 2023: BS 877 completed
Sun Dec  3 09:06:08 2023: BS 878 completed
Sun Dec  3 09:06:24 2023: BS 879 completed
Sun Dec  3 09:06:40 2023: BS 880 completed
Sun Dec  3 09:06:56 2023: BS 881 completed
Sun Dec  3 09:07:12 2023: BS 882 completed
Sun Dec  3 09:07:28 2023: BS 883 completed
Sun Dec  3 09:07:44 2023: BS 884 completed
Sun Dec  3 09:08:00 2023: BS 885 completed
Sun Dec  3 09:08:16 2023: BS 886 completed
Sun Dec  3 09:08:32 2023: BS 887 completed
Sun Dec  3 09:08:48 2023: BS 888 completed
Sun Dec  3 09:09:04 2023: BS 889 completed
Sun Dec  3 09:09:20 2023: BS 890 completed
Sun Dec  3 09:09:36 2023: BS 891 completed
Sun Dec  3 09:09:52 2023: BS 892 completed
Sun Dec  3 09:10:08 2023: BS 893 completed
Sun Dec  3 09:10:24 2023: BS 894 completed
Sun Dec  3 09:10:40 2023: BS 895 completed
Sun Dec  3 09:10:56 2023: BS 896 completed
Sun Dec  3 09:11:12 2023: BS 897 completed
Sun Dec  3 09:11:28 2023: BS 898 completed
Sun Dec  3 09:11:44 2023: BS 899 completed
Sun Dec  3 09:12:00 2023: BS 900 completed
Sun Dec  3 09:12:16 2023: BS 901 completed
Sun Dec  3 09:12:32 2023: BS 902 completed
Sun Dec  3 09:12:48 2023: BS 903 completed
Sun Dec  3 09:13:04 2023: BS 904 completed
Sun Dec  3 09:13:20 2023: BS 905 completed
Sun Dec  3 09:13:36 2023: BS 906 completed
Sun Dec  3 09:13:52 2023: BS 907 completed
Sun Dec  3 09:14:08 2023: BS 908 completed
Sun Dec  3 09:14:24 2023: BS 909 completed
Sun Dec  3 09:14:40 2023: BS 910 completed
Sun Dec  3 09:14:56 2023: BS 911 completed
Sun Dec  3 09:15:12 2023: BS 912 completed
Sun Dec  3 09:15:28 2023: BS 913 completed
Sun Dec  3 09:15:44 2023: BS 914 completed
Sun Dec  3 09:16:00 2023: BS 915 completed
Sun Dec  3 09:16:16 2023: BS 916 completed
Sun Dec  3 09:16:32 2023: BS 917 completed
Sun Dec  3 09:16:48 2023: BS 918 completed
Sun Dec  3 09:17:04 2023: BS 919 completed
Sun Dec  3 09:17:20 2023: BS 920 completed
Sun Dec  3 09:17:36 2023: BS 921 completed
Sun Dec  3 09:17:52 2023: BS 922 completed
Sun Dec  3 09:18:08 2023: BS 923 completed
Sun Dec  3 09:18:24 2023: BS 924 completed
Sun Dec  3 09:18:40 2023: BS 925 completed
Sun Dec  3 09:18:56 2023: BS 926 completed
Sun Dec  3 09:19:12 2023: BS 927 completed
Sun Dec  3 09:19:28 2023: BS 928 completed
Sun Dec  3 09:19:44 2023: BS 929 completed
Sun Dec  3 09:20:00 2023: BS 930 completed
Sun Dec  3 09:20:16 2023: BS 931 completed
Sun Dec  3 09:20:32 2023: BS 932 completed
Sun Dec  3 09:20:48 2023: BS 933 completed
Sun Dec  3 09:21:04 2023: BS 934 completed
Sun Dec  3 09:21:20 2023: BS 935 completed
Sun Dec  3 09:21:36 2023: BS 936 completed
Sun Dec  3 09:21:52 2023: BS 937 completed
Sun Dec  3 09:22:08 2023: BS 938 completed
Sun Dec  3 09:22:24 2023: BS 939 completed
Sun Dec  3 09:22:40 2023: BS 940 completed
Sun Dec  3 09:22:56 2023: BS 941 completed
Sun Dec  3 09:23:12 2023: BS 942 completed
Sun Dec  3 09:23:28 2023: BS 943 completed
Sun Dec  3 09:23:44 2023: BS 944 completed
Sun Dec  3 09:24:00 2023: BS 945 completed
Sun Dec  3 09:24:16 2023: BS 946 completed
Sun Dec  3 09:24:32 2023: BS 947 completed
Sun Dec  3 09:24:48 2023: BS 948 completed
Sun Dec  3 09:25:04 2023: BS 949 completed
Sun Dec  3 09:25:20 2023: BS 950 completed
Sun Dec  3 09:25:36 2023: BS 951 completed
Sun Dec  3 09:25:52 2023: BS 952 completed
Sun Dec  3 09:26:08 2023: BS 953 completed
Sun Dec  3 09:26:24 2023: BS 954 completed
Sun Dec  3 09:26:40 2023: BS 955 completed
Sun Dec  3 09:26:56 2023: BS 956 completed
Sun Dec  3 09:27:12 2023: BS 957 completed
Sun Dec  3 09:27:28 2023: BS 958 completed
Sun Dec  3 09:27:44 2023: BS 959 completed
Sun Dec  3 09:28:00 2023: BS 960 completed
Sun Dec  3 09:28:16 2023: BS 961 completed
Sun Dec  3 09:28:32 2023: BS 962 completed
Sun Dec  3 09:28:48 2023: BS 963 completed
Sun Dec  3 09:29:04 2023: BS 964 completed
Sun Dec  3 09:29:20 2023: BS 965 completed
Sun Dec  3 09:29:36 2023: BS 966 completed
Sun Dec  3 09:29:52 2023: BS 967 completed
Sun Dec  3 09:30:08 2023: BS 968 completed
Sun Dec  3 09:30:24 2023: BS 969 completed
Sun Dec  3 09:30:40 2023: BS 970 completed
Sun Dec  3 09:30:56 2023: BS 971 completed
Sun Dec  3 09:31:12 2023: BS 972 completed
Sun Dec  3 09:31:28 2023: BS 973 completed
Sun Dec  3 09:31:44 2023: BS 974 completed
Sun Dec  3 09:32:00 2023: BS 975 completed
Sun Dec  3 09:32:16 2023: BS 976 completed
Sun Dec  3 09:32:32 2023: BS 977 completed
Sun Dec  3 09:32:48 2023: BS 978 completed
Sun Dec  3 09:33:04 2023: BS 979 completed
Sun Dec  3 09:33:20 2023: BS 980 completed
Sun Dec  3 09:33:36 2023: BS 981 completed
Sun Dec  3 09:33:52 2023: BS 982 completed
Sun Dec  3 09:34:08 2023: BS 983 completed
Sun Dec  3 09:34:24 2023: BS 984 completed
Sun Dec  3 09:34:40 2023: BS 985 completed
Sun Dec  3 09:34:56 2023: BS 986 completed
Sun Dec  3 09:35:12 2023: BS 987 completed
Sun Dec  3 09:35:28 2023: BS 988 completed
Sun Dec  3 09:35:44 2023: BS 989 completed
Sun Dec  3 09:36:00 2023: BS 990 completed
Sun Dec  3 09:36:16 2023: BS 991 completed
Sun Dec  3 09:36:32 2023: BS 992 completed
Sun Dec  3 09:36:48 2023: BS 993 completed
Sun Dec  3 09:37:04 2023: BS 994 completed
Sun Dec  3 09:37:20 2023: BS 995 completed
Sun Dec  3 09:37:36 2023: BS 996 completed
Sun Dec  3 09:37:52 2023: BS 997 completed
Sun Dec  3 09:38:08 2023: BS 998 completed
Sun Dec  3 09:38:24 2023: BS 999 completed
Sun Dec  3 09:38:40 2023: BS 1000 completed
Sun Dec  3 09:38:56 2023: BS 1001 completed
Sun Dec  3 09:39:12 2023: BS 1002 completed
Sun Dec  3 09:39:28 2023: BS 1003 completed
Sun Dec  3 09:39:44 2023: BS 1004 completed
Sun Dec  3 09:40:00 2023: BS 1005 completed
Sun Dec  3 09:40:16 2023: BS 1006 completed
Sun Dec  3 09:40:32 2023: BS 1007 completed
Sun Dec  3 09:40:48 2023: BS 1008 completed
Sun Dec  3 09:41:04 2023: BS 1009 completed
Sun Dec  3 09:41:20 2023: BS 1010 completed
Sun Dec  3 09:41:36 2023: BS 1011 completed
Sun Dec  3 09:41:52 2023: BS 1012 completed
Sun Dec  3 09:42:08 2023: BS 1013 completed
Sun Dec  3 09:42:24 2023: BS 1014 completed
Sun Dec  3 09:42:40 2023: BS 1015 completed
Sun Dec  3 09:42:56 2023: BS 1016 completed
Sun Dec  3 09:43:12 2023: BS 1017 completed
Sun Dec  3 09:43:28 2023: BS 1018 completed
Sun Dec  3 09:43:44 2023: BS 1019 completed
Sun Dec  3 09:44:00 2023: BS 1020 completed
Sun Dec  3 09:44:16 2023: BS 1021 completed
Sun Dec  3 09:44:32 2023: BS 1022 completed
Sun Dec  3 09:44:48 2023: BS 1023 completed
Sun Dec  3 09:45:04 2023: BS 1024 completed
Sun Dec  3 09:45:20 2023: BS 1025 completed
Sun Dec  3 09:45:36 2023: BS 1026 completed
Sun Dec  3 09:45:52 2023: BS 1027 completed
Sun Dec  3 09:46:08 2023: BS 1028 completed
Sun Dec  3 09:46:24 2023: BS 1029 completed
Sun Dec  3 09:46:40 2023: BS 1030 completed
Sun Dec  3 09:46:56 2023: BS 1031 completed
Sun Dec  3 09:47:12 2023: BS 1032 completed
Sun Dec  3 09:47:28 2023: BS 1033 completed
Sun Dec  3 09:47:44 2023: BS 1034 completed
Sun Dec  3 09:48:00 2023: BS 1035 completed
Sun Dec  3 09:48:16 2023: BS 1036 completed
Sun Dec  3 09:48:32 2023: BS 1037 completed
Sun Dec  3 09:48:48 2023: BS 1038 completed
Sun Dec  3 09:49:04 2023: BS 1039 completed
Sun Dec  3 09:49:20 2023: BS 1040 completed
Sun Dec  3 09:49:36 2023: BS 1041 completed
Sun Dec  3 09:49:52 2023: BS 1042 completed
Sun Dec  3 09:50:08 2023: BS 1043 completed
Sun Dec  3 09:50:24 2023: BS 1044 completed
Sun Dec  3 09:50:40 2023: BS 1045 completed
Sun Dec  3 09:50:56 2023: BS 1046 completed
Sun Dec  3 09:51:12 2023: BS 1047 completed
Sun Dec  3 09:51:28 2023: BS 1048 completed
Sun Dec  3 09:51:44 2023: BS 1049 completed
Sun Dec  3 09:52:00 2023: BS 1050 completed
Sun Dec  3 09:52:16 2023: BS 1051 completed
Sun Dec  3 09:52:32 2023: BS 1052 completed
Sun Dec  3 09:52:48 2023: BS 1053 completed
Sun Dec  3 09:53:04 2023: BS 1054 completed
Sun Dec  3 09:53:20 2023: BS 1055 completed
Sun Dec  3 09:53:36 2023: BS 1056 completed
Sun Dec  3 09:53:52 2023: BS 1057 completed
Sun Dec  3 09:54:08 2023: BS 1058 completed
Sun Dec  3 09:54:24 2023: BS 1059 completed
Sun Dec  3 09:54:40 2023: BS 1060 completed
Sun Dec  3 09:54:56 2023: BS 1061 completed
Sun Dec  3 09:55:12 2023: BS 1062 completed
Sun Dec  3 09:55:28 2023: BS 1063 completed
Sun Dec  3 09:55:44 2023: BS 1064 completed
Sun Dec  3 09:56:00 2023: BS 1065 completed
Sun Dec  3 09:56:16 2023: BS 1066 completed
Sun Dec  3 09:56:32 2023: BS 1067 completed
Sun Dec  3 09:56:48 2023: BS 1068 completed
Sun Dec  3 09:57:04 2023: BS 1069 completed
Sun Dec  3 09:57:20 2023: BS 1070 completed
Sun Dec  3 09:57:36 2023: BS 1071 completed
Sun Dec  3 09:57:52 2023: BS 1072 completed
Sun Dec  3 09:58:08 2023: BS 1073 completed
Sun Dec  3 09:58:24 2023: BS 1074 completed
Sun Dec  3 09:58:40 2023: BS 1075 completed
Sun Dec  3 09:58:56 2023: BS 1076 completed
Sun Dec  3 09:59:12 2023: BS 1077 completed
Sun Dec  3 09:59:28 2023: BS 1078 completed
Sun Dec  3 09:59:44 2023: BS 1079 completed
Sun Dec  3 10:00:00 2023: BS 1080 completed
Sun Dec  3 10:00:16 2023: BS 1081 completed
Sun Dec  3 10:00:32 2023: BS 1082 completed
Sun Dec  3 10:00:48 2023: BS 1083 completed
Sun Dec  3 10:01:04 2023: BS 1084 completed
Sun Dec  3 10:01:20 2023: BS 1085 completed
Sun Dec  3 10:01:36 2023: BS 1086 completed
Sun Dec  3 10:01:52 2023: BS 1087 completed
Sun Dec  3 10:02:08 2023: BS 1088 completed
Sun Dec  3 10:02:24 2023: BS 1089 completed
Sun Dec  3 10:02:40 2023: BS 1090 completed
Sun Dec  3 10:02:56 2023: BS 1091 completed
Sun Dec  3 10:03:12 2023: BS 1092 completed
Sun Dec  3 10:03:28 2023: BS 1093 completed
Sun Dec  3 10:03:44 2023: BS 1094 completed
Sun Dec  3 10:04:00 2023: BS 1095 completed
Sun Dec  3 10:04:16 2023: BS 1096 completed
Sun Dec  3 10:04:32 2023: BS 1097 completed
Sun Dec  3 10:04:48 2023: BS 1098 completed
Sun Dec  3 10:05:04 2023: BS 1099 completed
Sun Dec  3 10:05:20 2023: BS 1100 completed
Sun Dec  3 10:05:36 2023: BS 1101 completed
Sun Dec  3 10:05:52 2023: BS 1102 completed
Sun Dec  3 10:06:08 2023: BS 1103 completed
Sun Dec  3 10:06:24 2023: BS 1104 completed
Sun Dec  3 10:06:40 2023: BS 1105 completed
Sun Dec  3 10:06:56 2023: BS 1106 completed
Sun Dec  3 10:07:12 2023: BS 1107 completed
Sun Dec  3 10:07:28 2023: BS 1108 completed
Sun Dec  3 10:07:44 2023: BS 1109 completed
Sun Dec  3 10:08:00 2023: BS 1110 completed
Sun Dec  3 10:08:16 2023: BS 1111 completed
Sun Dec  3 10:08:32 2023: BS 1112 completed
Sun Dec  3 10:08:48 2023: BS 1113 completed
Sun Dec  3 10:09:04 2023: BS 1114 completed
Sun Dec  3 10:09:20 2023: BS 1115 completed
Sun Dec  3 10:09:36 2023: BS 1116 completed
Sun Dec  3 10:09:52 2023: BS 1117 completed
Sun Dec  3 10:10:08 2023: BS 1118 completed
Sun Dec  3 10:10:24 2023: BS 1119 completed
Sun Dec  3 10:10:40 2023: BS 1120 completed
Sun Dec  3 10:10:56 2023: BS 1121 completed
Sun Dec  3 10:11:12 2023: BS 1122 completed
Sun Dec  3 10:11:28 2023: BS 1123 completed
Sun Dec  3 10:11:44 2023: BS 1124 completed
Sun Dec  3 10:12:00 2023: BS 1125 completed
Sun Dec  3 10:12:16 2023: BS 1126 completed
Sun Dec  3 10:12:32 2023: BS 1127 completed
Sun Dec  3 10:12:48 2023: BS 1128 completed
Sun Dec  3 10:13:04 2023: BS 1129 completed
Sun Dec  3 10:13:20 2023: BS 1130 completed
Sun Dec  3 10:13:36 2023: BS 1131 completed
Sun Dec  3 10:13:52 2023: BS 1132 completed
Sun Dec  3 10:14:08 2023: BS 1133 completed
Sun Dec  3 10:14:24 2023: BS 1134 completed
Sun Dec  3 10:14:40 2023: BS 1135 completed
Sun Dec  3 10:14:56 2023: BS 1136 completed
Sun Dec  3 10:15:12 2023: BS 1137 completed
Sun Dec  3 10:15:28 2023: BS 1138 completed
Sun Dec  3 10:15:44 2023: BS 1139 completed
Sun Dec  3 10:16:00 2023: BS 1140 completed
Sun Dec  3 10:16:16 2023: BS 1141 completed
Sun Dec  3 10:16:32 2023: BS 1142 completed
Sun Dec  3 10:16:48 2023: BS 1143 completed
Sun Dec  3 10:17:04 2023: BS 1144 completed
Sun Dec  3 10:17:20 2023: BS 1145 completed
Sun Dec  3 10:17:36 2023: BS 1146 completed
Sun Dec  3 10:17:52 2023: BS 1147 completed
Sun Dec  3 10:18:08 2023: BS 1148 completed
Sun Dec  3 10:18:24 2023: BS 1149 completed
Sun Dec  3 10:18:40 2023: BS 1150 completed
Sun Dec  3 10:18:56 2023: BS 1151 completed
Sun Dec  3 10:19:12 2023: BS 1152 completed
Sun Dec  3 10:19:28 2023: BS 1153 completed
Sun Dec  3 10:19:44 2023: BS 1154 completed
Sun Dec  3 10:20:00 2023: BS 1155 completed
Sun Dec  3 10:20:16 2023: BS 1156 completed
Sun Dec  3 10:20:32 2023: BS 1157 completed
Sun Dec  3 10:20:48 2023: BS 1158 completed
Sun Dec  3 10:21:04 2023: BS 1159 completed
Sun Dec  3 10:21:20 2023: BS 1160 completed
Sun Dec  3 10:21:36 2023: BS 1161 completed
Sun Dec  3 10:21:52 2023: BS 1162 completed
Sun Dec  3 10:22:08 2023: BS 1163 completed
Sun Dec  3 10:22:24 2023: BS 1164 completed
Sun Dec  3 10:22:40 2023: BS 1165 completed
Sun Dec  3 10:22:56 2023: BS 1166 completed
Sun Dec  3 10:23:12 2023: BS 1167 completed
Sun Dec  3 10:23:28 2023: BS 1168 completed
Sun Dec  3 10:23:44 2023: BS 1169 completed
Sun Dec  3 10:24:00 2023: BS 1170 completed
Sun Dec  3 10:24:16 2023: BS 1171 completed
Sun Dec  3 10:24:32 2023: BS 1172 completed
Sun Dec  3 10:24:48 2023: BS 1173 completed
Sun Dec  3 10:25:04 2023: BS 1174 completed
Sun Dec  3 10:25:20 2023: BS 1175 completed
Sun Dec  3 10:25:36 2023: BS 1176 completed
Sun Dec  3 10:25:52 2023: BS 1177 completed
Sun Dec  3 10:26:08 2023: BS 1178 completed
Sun Dec  3 10:26:24 2023: BS 1179 completed
Sun Dec  3 10:26:40 2023: BS 1180 completed
Sun Dec  3 10:26:56 2023: BS 1181 completed
Sun Dec  3 10:27:12 2023: BS 1182 completed
Sun Dec  3 10:27:28 2023: BS 1183 completed
Sun Dec  3 10:27:44 2023: BS 1184 completed
Sun Dec  3 10:28:00 2023: BS 1185 completed
Sun Dec  3 10:28:16 2023: BS 1186 completed
Sun Dec  3 10:28:32 2023: BS 1187 completed
Sun Dec  3 10:28:48 2023: BS 1188 completed
Sun Dec  3 10:29:04 2023: BS 1189 completed
Sun Dec  3 10:29:20 2023: BS 1190 completed
Sun Dec  3 10:29:36 2023: BS 1191 completed
Sun Dec  3 10:29:52 2023: BS 1192 completed
Sun Dec  3 10:30:08 2023: BS 1193 completed
Sun Dec  3 10:30:24 2023: BS 1194 completed
Sun Dec  3 10:30:40 2023: BS 1195 completed
Sun Dec  3 10:30:56 2023: BS 1196 completed
Sun Dec  3 10:31:12 2023: BS 1197 completed
Sun Dec  3 10:31:28 2023: BS 1198 completed
Sun Dec  3 10:31:44 2023: BS 1199 completed
Sun Dec  3 10:32:00 2023: BS 1200 completed
Sun Dec  3 10:32:16 2023: BS 1201 completed
Sun Dec  3 10:32:32 2023: BS 1202 completed
Sun Dec  3 10:32:48 2023: BS 1203 completed
Sun Dec  3 10:33:04 2023: BS 1204 completed
Sun Dec  3 10:33:20 2023: BS 1205 completed
Sun Dec  3 10:33:36 2023: BS 1206 completed
Sun Dec  3 10:33:52 2023: BS 1207 completed
Sun Dec  3 10:34:08 2023: BS 1208 completed
Sun Dec  3 10:34:24 2023: BS 1209 completed
Sun Dec  3 10:34:40 2023: BS 1210 completed
Sun Dec  3 10:34:56 2023: BS 1211 completed
Sun Dec  3 10:35:12 2023: BS 1212 completed
Sun Dec  3 10:35:28 2023: BS 1213 completed
Sun Dec  3 10:35:44 2023: BS 1214 completed
Sun Dec  3 10:36:00 2023: BS 1215 completed
Sun Dec  3 10:36:16 2023: BS 1216 completed
Sun Dec  3 10:36:32 2023: BS 1217 completed
Sun Dec  3 10:36:48 2023: BS 1218 completed
Sun Dec  3 10:37:04 2023: BS 1219 completed
Sun Dec  3 10:37:20 2023: BS 1220 completed
Sun Dec  3 10:37:36 2023: BS 1221 completed
Sun Dec  3 10:37:52 2023: BS 1222 completed
Sun Dec  3 10:38:08 2023: BS 1223 completed
Sun Dec  3 10:38:24 2023: BS 1224 completed
Sun Dec  3 10:38:40 2023: BS 1225 completed
Sun Dec  3 10:38:56 2023: BS 1226 completed
Sun Dec  3 10:39:12 2023: BS 1227 completed
Sun Dec  3 10:39:29 2023: BS 1228 completed
Sun Dec  3 10:39:44 2023: BS 1229 completed
Sun Dec  3 10:40:00 2023: BS 1230 completed
Sun Dec  3 10:40:16 2023: BS 1231 completed
Sun Dec  3 10:40:32 2023: BS 1232 completed
Sun Dec  3 10:40:48 2023: BS 1233 completed
Sun Dec  3 10:41:05 2023: BS 1234 completed
Sun Dec  3 10:41:21 2023: BS 1235 completed
Sun Dec  3 10:41:36 2023: BS 1236 completed
Sun Dec  3 10:41:52 2023: BS 1237 completed
Sun Dec  3 10:42:09 2023: BS 1238 completed
Sun Dec  3 10:42:24 2023: BS 1239 completed
Sun Dec  3 10:42:40 2023: BS 1240 completed
Sun Dec  3 10:42:56 2023: BS 1241 completed
Sun Dec  3 10:43:13 2023: BS 1242 completed
Sun Dec  3 10:43:29 2023: BS 1243 completed
Sun Dec  3 10:43:45 2023: BS 1244 completed
Sun Dec  3 10:44:00 2023: BS 1245 completed
Sun Dec  3 10:44:17 2023: BS 1246 completed
Sun Dec  3 10:44:32 2023: BS 1247 completed
Sun Dec  3 10:44:49 2023: BS 1248 completed
Sun Dec  3 10:45:05 2023: BS 1249 completed
