# Supplementary material for: Continuous Flow Synthesis of Benzotriazin-4(3H)-ones via Visible Light Mediated Nitrogen-Centered Norrish Reaction
Source: Org Lett. 2024 Mar 11;26(12):2371–5. doi: 10.1021/acs.orglett.4c00248 (PMC10985655; doi:10.1021/acs.orglett.4c00248)
Supplement: Supplementary file 2 — ol4c00248_si_002.zip [file ol4c00248_si_002.zip › OL/FID/2p/JGL-418-C2_CARBON_20231213_02.fid/log]

Tue Dec 12 17:19:30 2023: Experiment started
Tue Dec 12 17:21:09 2023: BS 1 completed
Tue Dec 12 17:21:26 2023: BS 2 completed
Tue Dec 12 17:21:42 2023: BS 3 completed
Tue Dec 12 17:21:59 2023: BS 4 completed
Tue Dec 12 17:22:15 2023: BS 5 completed
Tue Dec 12 17:22:31 2023: BS 6 completed
Tue Dec 12 17:22:48 2023: BS 7 completed
Tue Dec 12 17:23:04 2023: BS 8 completed
Tue Dec 12 17:23:21 2023: BS 9 completed
Tue Dec 12 17:23:37 2023: BS 10 completed
Tue Dec 12 17:23:53 2023: BS 11 completed
Tue Dec 12 17:24:10 2023: BS 12 completed
Tue Dec 12 17:24:26 2023: BS 13 completed
Tue Dec 12 17:24:43 2023: BS 14 completed
Tue Dec 12 17:24:59 2023: BS 15 completed
Tue Dec 12 17:25:15 2023: BS 16 completed
Tue Dec 12 17:25:32 2023: BS 17 completed
Tue Dec 12 17:25:48 2023: BS 18 completed
Tue Dec 12 17:26:04 2023: BS 19 completed
Tue Dec 12 17:26:21 2023: BS 20 completed
Tue Dec 12 17:26:37 2023: BS 21 completed
Tue Dec 12 17:26:54 2023: BS 22 completed
Tue Dec 12 17:27:10 2023: BS 23 completed
Tue Dec 12 17:27:26 2023: BS 24 completed
Tue Dec 12 17:27:43 2023: BS 25 completed
Tue Dec 12 17:27:59 2023: BS 26 completed
Tue Dec 12 17:28:16 2023: BS 27 completed
Tue Dec 12 17:28:32 2023: BS 28 completed
Tue Dec 12 17:28:48 2023: BS 29 completed
Tue Dec 12 17:29:05 2023: BS 30 completed
Tue Dec 12 17:29:21 2023: BS 31 completed
Tue Dec 12 17:29:38 2023: BS 32 completed
Tue Dec 12 17:29:54 2023: BS 33 completed
Tue Dec 12 17:30:10 2023: BS 34 completed
Tue Dec 12 17:30:27 2023: BS 35 completed
Tue Dec 12 17:30:43 2023: BS 36 completed
Tue Dec 12 17:30:59 2023: BS 37 completed
Tue Dec 12 17:31:16 2023: BS 38 completed
Tue Dec 12 17:31:32 2023: BS 39 completed
Tue Dec 12 17:31:49 2023: BS 40 completed
Tue Dec 12 17:32:05 2023: BS 41 completed
Tue Dec 12 17:32:21 2023: BS 42 completed
Tue Dec 12 17:32:38 2023: BS 43 completed
Tue Dec 12 17:32:54 2023: BS 44 completed
Tue Dec 12 17:33:11 2023: BS 45 completed
Tue Dec 12 17:33:27 2023: BS 46 completed
Tue Dec 12 17:33:43 2023: BS 47 completed
Tue Dec 12 17:34:00 2023: BS 48 completed
Tue Dec 12 17:34:16 2023: BS 49 completed
Tue Dec 12 17:34:33 2023: BS 50 completed
Tue Dec 12 17:34:49 2023: BS 51 completed
Tue Dec 12 17:35:05 2023: BS 52 completed
Tue Dec 12 17:35:22 2023: BS 53 completed
Tue Dec 12 17:35:38 2023: BS 54 completed
Tue Dec 12 17:35:54 2023: BS 55 completed
Tue Dec 12 17:36:11 2023: BS 56 completed
Tue Dec 12 17:36:27 2023: BS 57 completed
Tue Dec 12 17:36:44 2023: BS 58 completed
Tue Dec 12 17:37:00 2023: BS 59 completed
Tue Dec 12 17:37:16 2023: BS 60 completed
Tue Dec 12 17:37:33 2023: BS 61 completed
Tue Dec 12 17:37:49 2023: BS 62 completed
Tue Dec 12 17:38:06 2023: BS 63 completed
Tue Dec 12 17:38:22 2023: BS 64 completed
Tue Dec 12 17:38:38 2023: BS 65 completed
Tue Dec 12 17:38:55 2023: BS 66 completed
Tue Dec 12 17:39:11 2023: BS 67 completed
Tue Dec 12 17:39:28 2023: BS 68 completed
Tue Dec 12 17:39:44 2023: BS 69 completed
Tue Dec 12 17:40:00 2023: BS 70 completed
Tue Dec 12 17:40:17 2023: BS 71 completed
Tue Dec 12 17:40:33 2023: BS 72 completed
Tue Dec 12 17:40:49 2023: BS 73 completed
Tue Dec 12 17:41:06 2023: BS 74 completed
Tue Dec 12 17:41:22 2023: BS 75 completed
Tue Dec 12 17:41:39 2023: BS 76 completed
Tue Dec 12 17:41:55 2023: BS 77 completed
Tue Dec 12 17:42:11 2023: BS 78 completed
Tue Dec 12 17:42:28 2023: BS 79 completed
Tue Dec 12 17:42:44 2023: BS 80 completed
Tue Dec 12 17:43:01 2023: BS 81 completed
Tue Dec 12 17:43:17 2023: BS 82 completed
Tue Dec 12 17:43:33 2023: BS 83 completed
Tue Dec 12 17:43:50 2023: BS 84 completed
Tue Dec 12 17:44:06 2023: BS 85 completed
Tue Dec 12 17:44:23 2023: BS 86 completed
Tue Dec 12 17:44:39 2023: BS 87 completed
Tue Dec 12 17:44:55 2023: BS 88 completed
Tue Dec 12 17:45:12 2023: BS 89 completed
Tue Dec 12 17:45:28 2023: BS 90 completed
Tue Dec 12 17:45:44 2023: BS 91 completed
Tue Dec 12 17:46:01 2023: BS 92 completed
Tue Dec 12 17:46:17 2023: BS 93 completed
Tue Dec 12 17:46:34 2023: BS 94 completed
Tue Dec 12 17:46:50 2023: BS 95 completed
Tue Dec 12 17:47:06 2023: BS 96 completed
Tue Dec 12 17:47:23 2023: BS 97 completed
Tue Dec 12 17:47:39 2023: BS 98 completed
Tue Dec 12 17:47:56 2023: BS 99 completed
Tue Dec 12 17:48:12 2023: BS 100 completed
Tue Dec 12 17:48:28 2023: BS 101 completed
Tue Dec 12 17:48:45 2023: BS 102 completed
Tue Dec 12 17:49:01 2023: BS 103 completed
Tue Dec 12 17:49:18 2023: BS 104 completed
Tue Dec 12 17:49:34 2023: BS 105 completed
Tue Dec 12 17:49:50 2023: BS 106 completed
Tue Dec 12 17:50:07 2023: BS 107 completed
Tue Dec 12 17:50:23 2023: BS 108 completed
Tue Dec 12 17:50:39 2023: BS 109 completed
Tue Dec 12 17:50:56 2023: BS 110 completed
Tue Dec 12 17:51:12 2023: BS 111 completed
Tue Dec 12 17:51:29 2023: BS 112 completed
Tue Dec 12 17:51:45 2023: BS 113 completed
Tue Dec 12 17:52:01 2023: BS 114 completed
Tue Dec 12 17:52:18 2023: BS 115 completed
Tue Dec 12 17:52:34 2023: BS 116 completed
Tue Dec 12 17:52:51 2023: BS 117 completed
Tue Dec 12 17:53:07 2023: BS 118 completed
Tue Dec 12 17:53:23 2023: BS 119 completed
Tue Dec 12 17:53:40 2023: BS 120 completed
Tue Dec 12 17:53:56 2023: BS 121 completed
Tue Dec 12 17:54:13 2023: BS 122 completed
Tue Dec 12 17:54:29 2023: BS 123 completed
Tue Dec 12 17:54:45 2023: BS 124 completed
Tue Dec 12 17:55:02 2023: BS 125 completed
Tue Dec 12 17:55:18 2023: BS 126 completed
Tue Dec 12 17:55:34 2023: BS 127 completed
Tue Dec 12 17:55:51 2023: BS 128 completed
Tue Dec 12 17:56:07 2023: BS 129 completed
Tue Dec 12 17:56:24 2023: BS 130 completed
Tue Dec 12 17:56:40 2023: BS 131 completed
Tue Dec 12 17:56:56 2023: BS 132 completed
Tue Dec 12 17:57:13 2023: BS 133 completed
Tue Dec 12 17:57:29 2023: BS 134 completed
Tue Dec 12 17:57:46 2023: BS 135 completed
Tue Dec 12 17:58:02 2023: BS 136 completed
Tue Dec 12 17:58:18 2023: BS 137 completed
Tue Dec 12 17:58:35 2023: BS 138 completed
Tue Dec 12 17:58:51 2023: BS 139 completed
Tue Dec 12 17:59:08 2023: BS 140 completed
Tue Dec 12 17:59:24 2023: BS 141 completed
Tue Dec 12 17:59:40 2023: BS 142 completed
Tue Dec 12 17:59:57 2023: BS 143 completed
Tue Dec 12 18:00:13 2023: BS 144 completed
Tue Dec 12 18:00:29 2023: BS 145 completed
Tue Dec 12 18:00:46 2023: BS 146 completed
Tue Dec 12 18:01:02 2023: BS 147 completed
Tue Dec 12 18:01:19 2023: BS 148 completed
Tue Dec 12 18:01:35 2023: BS 149 completed
Tue Dec 12 18:01:51 2023: BS 150 completed
Tue Dec 12 18:02:08 2023: BS 151 completed
Tue Dec 12 18:02:24 2023: BS 152 completed
Tue Dec 12 18:02:41 2023: BS 153 completed
Tue Dec 12 18:02:57 2023: BS 154 completed
Tue Dec 12 18:03:13 2023: BS 155 completed
Tue Dec 12 18:03:30 2023: BS 156 completed
Tue Dec 12 18:03:46 2023: BS 157 completed
Tue Dec 12 18:04:03 2023: BS 158 completed
Tue Dec 12 18:04:19 2023: BS 159 completed
Tue Dec 12 18:04:35 2023: BS 160 completed
Tue Dec 12 18:04:52 2023: BS 161 completed
Tue Dec 12 18:05:08 2023: BS 162 completed
Tue Dec 12 18:05:24 2023: BS 163 completed
Tue Dec 12 18:05:41 2023: BS 164 completed
Tue Dec 12 18:05:57 2023: BS 165 completed
Tue Dec 12 18:06:14 2023: BS 166 completed
Tue Dec 12 18:06:30 2023: BS 167 completed
Tue Dec 12 18:06:46 2023: BS 168 completed
Tue Dec 12 18:07:03 2023: BS 169 completed
Tue Dec 12 18:07:19 2023: BS 170 completed
Tue Dec 12 18:07:36 2023: BS 171 completed
Tue Dec 12 18:07:52 2023: BS 172 completed
Tue Dec 12 18:08:08 2023: BS 173 completed
Tue Dec 12 18:08:25 2023: BS 174 completed
Tue Dec 12 18:08:41 2023: BS 175 completed
Tue Dec 12 18:08:58 2023: BS 176 completed
Tue Dec 12 18:09:14 2023: BS 177 completed
Tue Dec 12 18:09:30 2023: BS 178 completed
Tue Dec 12 18:09:47 2023: BS 179 completed
Tue Dec 12 18:10:03 2023: BS 180 completed
Tue Dec 12 18:10:19 2023: BS 181 completed
Tue Dec 12 18:10:36 2023: BS 182 completed
Tue Dec 12 18:10:52 2023: BS 183 completed
Tue Dec 12 18:11:09 2023: BS 184 completed
Tue Dec 12 18:11:25 2023: BS 185 completed
Tue Dec 12 18:11:41 2023: BS 186 completed
Tue Dec 12 18:11:58 2023: BS 187 completed
Tue Dec 12 18:12:14 2023: BS 188 completed
Tue Dec 12 18:12:31 2023: BS 189 completed
Tue Dec 12 18:12:47 2023: BS 190 completed
Tue Dec 12 18:13:03 2023: BS 191 completed
Tue Dec 12 18:13:20 2023: BS 192 completed
Tue Dec 12 18:13:36 2023: BS 193 completed
Tue Dec 12 18:13:53 2023: BS 194 completed
Tue Dec 12 18:14:09 2023: BS 195 completed
Tue Dec 12 18:14:25 2023: BS 196 completed
Tue Dec 12 18:14:42 2023: BS 197 completed
Tue Dec 12 18:14:58 2023: BS 198 completed
Tue Dec 12 18:15:14 2023: BS 199 completed
Tue Dec 12 18:15:31 2023: BS 200 completed
Tue Dec 12 18:15:47 2023: BS 201 completed
Tue Dec 12 18:16:04 2023: BS 202 completed
Tue Dec 12 18:16:20 2023: BS 203 completed
Tue Dec 12 18:16:36 2023: BS 204 completed
Tue Dec 12 18:16:53 2023: BS 205 completed
Tue Dec 12 18:17:09 2023: BS 206 completed
Tue Dec 12 18:17:26 2023: BS 207 completed
Tue Dec 12 18:17:42 2023: BS 208 completed
Tue Dec 12 18:17:58 2023: BS 209 completed
Tue Dec 12 18:18:15 2023: BS 210 completed
Tue Dec 12 18:18:31 2023: BS 211 completed
Tue Dec 12 18:18:48 2023: BS 212 completed
Tue Dec 12 18:19:04 2023: BS 213 completed
Tue Dec 12 18:19:20 2023: BS 214 completed
Tue Dec 12 18:19:37 2023: BS 215 completed
Tue Dec 12 18:19:53 2023: BS 216 completed
Tue Dec 12 18:20:09 2023: BS 217 completed
Tue Dec 12 18:20:26 2023: BS 218 completed
Tue Dec 12 18:20:42 2023: BS 219 completed
Tue Dec 12 18:20:59 2023: BS 220 completed
Tue Dec 12 18:21:15 2023: BS 221 completed
Tue Dec 12 18:21:31 2023: BS 222 completed
Tue Dec 12 18:21:48 2023: BS 223 completed
Tue Dec 12 18:22:04 2023: BS 224 completed
Tue Dec 12 18:22:21 2023: BS 225 completed
Tue Dec 12 18:22:37 2023: BS 226 completed
Tue Dec 12 18:22:53 2023: BS 227 completed
Tue Dec 12 18:23:10 2023: BS 228 completed
Tue Dec 12 18:23:26 2023: BS 229 completed
Tue Dec 12 18:23:43 2023: BS 230 completed
Tue Dec 12 18:23:59 2023: BS 231 completed
Tue Dec 12 18:24:15 2023: BS 232 completed
Tue Dec 12 18:24:32 2023: BS 233 completed
Tue Dec 12 18:24:48 2023: BS 234 completed
Tue Dec 12 18:25:04 2023: BS 235 completed
Tue Dec 12 18:25:21 2023: BS 236 completed
Tue Dec 12 18:25:37 2023: BS 237 completed
Tue Dec 12 18:25:54 2023: BS 238 completed
Tue Dec 12 18:26:10 2023: BS 239 completed
Tue Dec 12 18:26:26 2023: BS 240 completed
Tue Dec 12 18:26:43 2023: BS 241 completed
Tue Dec 12 18:26:59 2023: BS 242 completed
Tue Dec 12 18:27:16 2023: BS 243 completed
Tue Dec 12 18:27:32 2023: BS 244 completed
Tue Dec 12 18:27:48 2023: BS 245 completed
Tue Dec 12 18:28:05 2023: BS 246 completed
Tue Dec 12 18:28:21 2023: BS 247 completed
Tue Dec 12 18:28:38 2023: BS 248 completed
Tue Dec 12 18:28:54 2023: BS 249 completed
Tue Dec 12 18:29:10 2023: BS 250 completed
Tue Dec 12 18:29:27 2023: BS 251 completed
Tue Dec 12 18:29:43 2023: BS 252 completed
Tue Dec 12 18:29:59 2023: BS 253 completed
Tue Dec 12 18:30:16 2023: BS 254 completed
Tue Dec 12 18:30:32 2023: BS 255 completed
Tue Dec 12 18:30:49 2023: BS 256 completed
Tue Dec 12 18:31:05 2023: BS 257 completed
Tue Dec 12 18:31:21 2023: BS 258 completed
Tue Dec 12 18:31:38 2023: BS 259 completed
Tue Dec 12 18:31:54 2023: BS 260 completed
Tue Dec 12 18:32:11 2023: BS 261 completed
Tue Dec 12 18:32:27 2023: BS 262 completed
Tue Dec 12 18:32:43 2023: BS 263 completed
Tue Dec 12 18:33:00 2023: BS 264 completed
Tue Dec 12 18:33:16 2023: BS 265 completed
Tue Dec 12 18:33:33 2023: BS 266 completed
Tue Dec 12 18:33:49 2023: BS 267 completed
Tue Dec 12 18:34:05 2023: BS 268 completed
Tue Dec 12 18:34:22 2023: BS 269 completed
Tue Dec 12 18:34:38 2023: BS 270 completed
Tue Dec 12 18:34:54 2023: BS 271 completed
Tue Dec 12 18:35:11 2023: BS 272 completed
Tue Dec 12 18:35:27 2023: BS 273 completed
Tue Dec 12 18:35:44 2023: BS 274 completed
Tue Dec 12 18:36:00 2023: BS 275 completed
Tue Dec 12 18:36:16 2023: BS 276 completed
Tue Dec 12 18:36:33 2023: BS 277 completed
Tue Dec 12 18:36:49 2023: BS 278 completed
Tue Dec 12 18:37:06 2023: BS 279 completed
Tue Dec 12 18:37:22 2023: BS 280 completed
Tue Dec 12 18:37:38 2023: BS 281 completed
Tue Dec 12 18:37:55 2023: BS 282 completed
Tue Dec 12 18:38:11 2023: BS 283 completed
Tue Dec 12 18:38:28 2023: BS 284 completed
Tue Dec 12 18:38:44 2023: BS 285 completed
Tue Dec 12 18:39:00 2023: BS 286 completed
Tue Dec 12 18:39:17 2023: BS 287 completed
Tue Dec 12 18:39:33 2023: BS 288 completed
Tue Dec 12 18:39:49 2023: BS 289 completed
Tue Dec 12 18:40:06 2023: BS 290 completed
Tue Dec 12 18:40:22 2023: BS 291 completed
Tue Dec 12 18:40:39 2023: BS 292 completed
Tue Dec 12 18:40:55 2023: BS 293 completed
Tue Dec 12 18:41:11 2023: BS 294 completed
Tue Dec 12 18:41:28 2023: BS 295 completed
Tue Dec 12 18:41:44 2023: BS 296 completed
Tue Dec 12 18:42:01 2023: BS 297 completed
Tue Dec 12 18:42:17 2023: BS 298 completed
Tue Dec 12 18:42:33 2023: BS 299 completed
Tue Dec 12 18:42:50 2023: BS 300 completed
Tue Dec 12 18:43:06 2023: BS 301 completed
Tue Dec 12 18:43:23 2023: BS 302 completed
Tue Dec 12 18:43:39 2023: BS 303 completed
Tue Dec 12 18:43:55 2023: BS 304 completed
Tue Dec 12 18:44:12 2023: BS 305 completed
Tue Dec 12 18:44:28 2023: BS 306 completed
Tue Dec 12 18:44:44 2023: BS 307 completed
Tue Dec 12 18:45:01 2023: BS 308 completed
Tue Dec 12 18:45:17 2023: BS 309 completed
Tue Dec 12 18:45:34 2023: BS 310 completed
Tue Dec 12 18:45:50 2023: BS 311 completed
Tue Dec 12 18:46:06 2023: BS 312 completed
Tue Dec 12 18:46:23 2023: BS 313 completed
Tue Dec 12 18:46:39 2023: BS 314 completed
Tue Dec 12 18:46:56 2023: BS 315 completed
Tue Dec 12 18:47:12 2023: BS 316 completed
Tue Dec 12 18:47:28 2023: BS 317 completed
Tue Dec 12 18:47:45 2023: BS 318 completed
Tue Dec 12 18:48:01 2023: BS 319 completed
Tue Dec 12 18:48:18 2023: BS 320 completed
Tue Dec 12 18:48:34 2023: BS 321 completed
Tue Dec 12 18:48:50 2023: BS 322 completed
Tue Dec 12 18:49:07 2023: BS 323 completed
Tue Dec 12 18:49:23 2023: BS 324 completed
Tue Dec 12 18:49:39 2023: BS 325 completed
Tue Dec 12 18:49:56 2023: BS 326 completed
Tue Dec 12 18:50:12 2023: BS 327 completed
Tue Dec 12 18:50:29 2023: BS 328 completed
Tue Dec 12 18:50:45 2023: BS 329 completed
Tue Dec 12 18:51:01 2023: BS 330 completed
Tue Dec 12 18:51:18 2023: BS 331 completed
Tue Dec 12 18:51:34 2023: BS 332 completed
Tue Dec 12 18:51:51 2023: BS 333 completed
Tue Dec 12 18:52:07 2023: BS 334 completed
Tue Dec 12 18:52:23 2023: BS 335 completed
Tue Dec 12 18:52:40 2023: BS 336 completed
Tue Dec 12 18:52:56 2023: BS 337 completed
Tue Dec 12 18:53:13 2023: BS 338 completed
Tue Dec 12 18:53:29 2023: BS 339 completed
Tue Dec 12 18:53:45 2023: BS 340 completed
Tue Dec 12 18:54:02 2023: BS 341 completed
Tue Dec 12 18:54:18 2023: BS 342 completed
Tue Dec 12 18:54:34 2023: BS 343 completed
Tue Dec 12 18:54:51 2023: BS 344 completed
Tue Dec 12 18:55:07 2023: BS 345 completed
Tue Dec 12 18:55:24 2023: BS 346 completed
Tue Dec 12 18:55:40 2023: BS 347 completed
Tue Dec 12 18:55:56 2023: BS 348 completed
Tue Dec 12 18:56:13 2023: BS 349 completed
Tue Dec 12 18:56:29 2023: BS 350 completed
Tue Dec 12 18:56:46 2023: BS 351 completed
Tue Dec 12 18:57:02 2023: BS 352 completed
Tue Dec 12 18:57:18 2023: BS 353 completed
Tue Dec 12 18:57:35 2023: BS 354 completed
Tue Dec 12 18:57:51 2023: BS 355 completed
Tue Dec 12 18:58:08 2023: BS 356 completed
Tue Dec 12 18:58:24 2023: BS 357 completed
Tue Dec 12 18:58:40 2023: BS 358 completed
Tue Dec 12 18:58:57 2023: BS 359 completed
Tue Dec 12 18:59:13 2023: BS 360 completed
Tue Dec 12 18:59:29 2023: BS 361 completed
Tue Dec 12 18:59:46 2023: BS 362 completed
Tue Dec 12 19:00:02 2023: BS 363 completed
Tue Dec 12 19:00:19 2023: BS 364 completed
Tue Dec 12 19:00:35 2023: BS 365 completed
Tue Dec 12 19:00:51 2023: BS 366 completed
Tue Dec 12 19:01:08 2023: BS 367 completed
Tue Dec 12 19:01:24 2023: BS 368 completed
Tue Dec 12 19:01:41 2023: BS 369 completed
Tue Dec 12 19:01:57 2023: BS 370 completed
Tue Dec 12 19:02:13 2023: BS 371 completed
Tue Dec 12 19:02:30 2023: BS 372 completed
Tue Dec 12 19:02:46 2023: BS 373 completed
Tue Dec 12 19:03:03 2023: BS 374 completed
Tue Dec 12 19:03:19 2023: BS 375 completed
Tue Dec 12 19:03:35 2023: BS 376 completed
Tue Dec 12 19:03:52 2023: BS 377 completed
Tue Dec 12 19:04:08 2023: BS 378 completed
Tue Dec 12 19:04:24 2023: BS 379 completed
Tue Dec 12 19:04:41 2023: BS 380 completed
Tue Dec 12 19:04:57 2023: BS 381 completed
Tue Dec 12 19:05:14 2023: BS 382 completed
Tue Dec 12 19:05:30 2023: BS 383 completed
Tue Dec 12 19:05:46 2023: BS 384 completed
Tue Dec 12 19:06:03 2023: BS 385 completed
Tue Dec 12 19:06:19 2023: BS 386 completed
Tue Dec 12 19:06:36 2023: BS 387 completed
Tue Dec 12 19:06:52 2023: BS 388 completed
Tue Dec 12 19:07:08 2023: BS 389 completed
Tue Dec 12 19:07:25 2023: BS 390 completed
Tue Dec 12 19:07:41 2023: BS 391 completed
Tue Dec 12 19:07:58 2023: BS 392 completed
Tue Dec 12 19:08:14 2023: BS 393 completed
Tue Dec 12 19:08:30 2023: BS 394 completed
Tue Dec 12 19:08:47 2023: BS 395 completed
Tue Dec 12 19:09:03 2023: BS 396 completed
Tue Dec 12 19:09:19 2023: BS 397 completed
Tue Dec 12 19:09:36 2023: BS 398 completed
Tue Dec 12 19:09:52 2023: BS 399 completed
Tue Dec 12 19:10:09 2023: BS 400 completed
Tue Dec 12 19:10:25 2023: BS 401 completed
Tue Dec 12 19:10:41 2023: BS 402 completed
Tue Dec 12 19:10:58 2023: BS 403 completed
Tue Dec 12 19:11:14 2023: BS 404 completed
Tue Dec 12 19:11:31 2023: BS 405 completed
Tue Dec 12 19:11:47 2023: BS 406 completed
Tue Dec 12 19:12:03 2023: BS 407 completed
Tue Dec 12 19:12:20 2023: BS 408 completed
Tue Dec 12 19:12:36 2023: BS 409 completed
Tue Dec 12 19:12:53 2023: BS 410 completed
Tue Dec 12 19:13:09 2023: BS 411 completed
Tue Dec 12 19:13:25 2023: BS 412 completed
Tue Dec 12 19:13:42 2023: BS 413 completed
Tue Dec 12 19:13:58 2023: BS 414 completed
Tue Dec 12 19:14:14 2023: BS 415 completed
Tue Dec 12 19:14:31 2023: BS 416 completed
Tue Dec 12 19:14:47 2023: BS 417 completed
Tue Dec 12 19:15:04 2023: BS 418 completed
Tue Dec 12 19:15:20 2023: BS 419 completed
Tue Dec 12 19:15:36 2023: BS 420 completed
Tue Dec 12 19:15:53 2023: BS 421 completed
Tue Dec 12 19:16:09 2023: BS 422 completed
Tue Dec 12 19:16:26 2023: BS 423 completed
Tue Dec 12 19:16:42 2023: BS 424 completed
Tue Dec 12 19:16:58 2023: BS 425 completed
Tue Dec 12 19:17:15 2023: BS 426 completed
Tue Dec 12 19:17:31 2023: BS 427 completed
Tue Dec 12 19:17:48 2023: BS 428 completed
Tue Dec 12 19:18:04 2023: BS 429 completed
Tue Dec 12 19:18:20 2023: BS 430 completed
Tue Dec 12 19:18:37 2023: BS 431 completed
Tue Dec 12 19:18:53 2023: BS 432 completed
Tue Dec 12 19:19:09 2023: BS 433 completed
Tue Dec 12 19:19:26 2023: BS 434 completed
Tue Dec 12 19:19:42 2023: BS 435 completed
Tue Dec 12 19:19:59 2023: BS 436 completed
Tue Dec 12 19:20:15 2023: BS 437 completed
Tue Dec 12 19:20:31 2023: BS 438 completed
Tue Dec 12 19:20:48 2023: BS 439 completed
Tue Dec 12 19:21:04 2023: BS 440 completed
Tue Dec 12 19:21:21 2023: BS 441 completed
Tue Dec 12 19:21:37 2023: BS 442 completed
Tue Dec 12 19:21:53 2023: BS 443 completed
Tue Dec 12 19:22:10 2023: BS 444 completed
Tue Dec 12 19:22:26 2023: BS 445 completed
Tue Dec 12 19:22:43 2023: BS 446 completed
Tue Dec 12 19:22:59 2023: BS 447 completed
Tue Dec 12 19:23:15 2023: BS 448 completed
Tue Dec 12 19:23:32 2023: BS 449 completed
Tue Dec 12 19:23:48 2023: BS 450 completed
Tue Dec 12 19:24:04 2023: BS 451 completed
Tue Dec 12 19:24:21 2023: BS 452 completed
Tue Dec 12 19:24:37 2023: BS 453 completed
Tue Dec 12 19:24:54 2023: BS 454 completed
Tue Dec 12 19:25:10 2023: BS 455 completed
Tue Dec 12 19:25:26 2023: BS 456 completed
Tue Dec 12 19:25:43 2023: BS 457 completed
Tue Dec 12 19:25:59 2023: BS 458 completed
Tue Dec 12 19:26:16 2023: BS 459 completed
Tue Dec 12 19:26:32 2023: BS 460 completed
Tue Dec 12 19:26:48 2023: BS 461 completed
Tue Dec 12 19:27:05 2023: BS 462 completed
Tue Dec 12 19:27:21 2023: BS 463 completed
Tue Dec 12 19:27:38 2023: BS 464 completed
Tue Dec 12 19:27:54 2023: BS 465 completed
Tue Dec 12 19:28:10 2023: BS 466 completed
Tue Dec 12 19:28:27 2023: BS 467 completed
Tue Dec 12 19:28:43 2023: BS 468 completed
Tue Dec 12 19:28:59 2023: BS 469 completed
Tue Dec 12 19:29:16 2023: BS 470 completed
Tue Dec 12 19:29:32 2023: BS 471 completed
Tue Dec 12 19:29:49 2023: BS 472 completed
Tue Dec 12 19:30:05 2023: BS 473 completed
Tue Dec 12 19:30:21 2023: BS 474 completed
Tue Dec 12 19:30:38 2023: BS 475 completed
Tue Dec 12 19:30:54 2023: BS 476 completed
Tue Dec 12 19:31:11 2023: BS 477 completed
Tue Dec 12 19:31:27 2023: BS 478 completed
Tue Dec 12 19:31:43 2023: BS 479 completed
Tue Dec 12 19:32:00 2023: BS 480 completed
Tue Dec 12 19:32:16 2023: BS 481 completed
Tue Dec 12 19:32:33 2023: BS 482 completed
Tue Dec 12 19:32:49 2023: BS 483 completed
Tue Dec 12 19:33:05 2023: BS 484 completed
Tue Dec 12 19:33:22 2023: BS 485 completed
Tue Dec 12 19:33:38 2023: BS 486 completed
Tue Dec 12 19:33:54 2023: BS 487 completed
Tue Dec 12 19:34:11 2023: BS 488 completed
Tue Dec 12 19:34:27 2023: BS 489 completed
Tue Dec 12 19:34:44 2023: BS 490 completed
Tue Dec 12 19:35:00 2023: BS 491 completed
Tue Dec 12 19:35:16 2023: BS 492 completed
Tue Dec 12 19:35:33 2023: BS 493 completed
Tue Dec 12 19:35:49 2023: BS 494 completed
Tue Dec 12 19:36:06 2023: BS 495 completed
Tue Dec 12 19:36:22 2023: BS 496 completed
Tue Dec 12 19:36:38 2023: BS 497 completed
Tue Dec 12 19:36:55 2023: BS 498 completed
Tue Dec 12 19:37:11 2023: BS 499 completed
Tue Dec 12 19:37:28 2023: BS 500 completed
Tue Dec 12 19:37:44 2023: BS 501 completed
Tue Dec 12 19:38:00 2023: BS 502 completed
Tue Dec 12 19:38:17 2023: BS 503 completed
Tue Dec 12 19:38:33 2023: BS 504 completed
Tue Dec 12 19:38:49 2023: BS 505 completed
Tue Dec 12 19:39:06 2023: BS 506 completed
Tue Dec 12 19:39:22 2023: BS 507 completed
Tue Dec 12 19:39:39 2023: BS 508 completed
Tue Dec 12 19:39:55 2023: BS 509 completed
Tue Dec 12 19:40:11 2023: BS 510 completed
Tue Dec 12 19:40:28 2023: BS 511 completed
Tue Dec 12 19:40:44 2023: BS 512 completed
Tue Dec 12 19:41:01 2023: BS 513 completed
Tue Dec 12 19:41:17 2023: BS 514 completed
Tue Dec 12 19:41:33 2023: BS 515 completed
Tue Dec 12 19:41:50 2023: BS 516 completed
Tue Dec 12 19:42:06 2023: BS 517 completed
Tue Dec 12 19:42:23 2023: BS 518 completed
Tue Dec 12 19:42:39 2023: BS 519 completed
Tue Dec 12 19:42:55 2023: BS 520 completed
Tue Dec 12 19:43:12 2023: BS 521 completed
Tue Dec 12 19:43:28 2023: BS 522 completed
Tue Dec 12 19:43:44 2023: BS 523 completed
Tue Dec 12 19:44:01 2023: BS 524 completed
Tue Dec 12 19:44:17 2023: BS 525 completed
Tue Dec 12 19:44:34 2023: BS 526 completed
Tue Dec 12 19:44:50 2023: BS 527 completed
Tue Dec 12 19:45:06 2023: BS 528 completed
Tue Dec 12 19:45:23 2023: BS 529 completed
Tue Dec 12 19:45:39 2023: BS 530 completed
Tue Dec 12 19:45:56 2023: BS 531 completed
Tue Dec 12 19:46:12 2023: BS 532 completed
Tue Dec 12 19:46:28 2023: BS 533 completed
Tue Dec 12 19:46:45 2023: BS 534 completed
Tue Dec 12 19:47:01 2023: BS 535 completed
Tue Dec 12 19:47:18 2023: BS 536 completed
Tue Dec 12 19:47:34 2023: BS 537 completed
Tue Dec 12 19:47:50 2023: BS 538 completed
Tue Dec 12 19:48:07 2023: BS 539 completed
Tue Dec 12 19:48:23 2023: BS 540 completed
Tue Dec 12 19:48:39 2023: BS 541 completed
Tue Dec 12 19:48:56 2023: BS 542 completed
Tue Dec 12 19:49:12 2023: BS 543 completed
Tue Dec 12 19:49:29 2023: BS 544 completed
Tue Dec 12 19:49:45 2023: BS 545 completed
Tue Dec 12 19:50:01 2023: BS 546 completed
Tue Dec 12 19:50:18 2023: BS 547 completed
Tue Dec 12 19:50:34 2023: BS 548 completed
Tue Dec 12 19:50:51 2023: BS 549 completed
Tue Dec 12 19:51:07 2023: BS 550 completed
Tue Dec 12 19:51:23 2023: BS 551 completed
Tue Dec 12 19:51:40 2023: BS 552 completed
Tue Dec 12 19:51:56 2023: BS 553 completed
Tue Dec 12 19:52:13 2023: BS 554 completed
Tue Dec 12 19:52:29 2023: BS 555 completed
Tue Dec 12 19:52:45 2023: BS 556 completed
Tue Dec 12 19:53:02 2023: BS 557 completed
Tue Dec 12 19:53:18 2023: BS 558 completed
Tue Dec 12 19:53:34 2023: BS 559 completed
Tue Dec 12 19:53:51 2023: BS 560 completed
Tue Dec 12 19:54:07 2023: BS 561 completed
Tue Dec 12 19:54:24 2023: BS 562 completed
Tue Dec 12 19:54:40 2023: BS 563 completed
Tue Dec 12 19:54:56 2023: BS 564 completed
Tue Dec 12 19:55:13 2023: BS 565 completed
Tue Dec 12 19:55:29 2023: BS 566 completed
Tue Dec 12 19:55:46 2023: BS 567 completed
Tue Dec 12 19:56:02 2023: BS 568 completed
Tue Dec 12 19:56:18 2023: BS 569 completed
Tue Dec 12 19:56:35 2023: BS 570 completed
Tue Dec 12 19:56:51 2023: BS 571 completed
Tue Dec 12 19:57:08 2023: BS 572 completed
Tue Dec 12 19:57:24 2023: BS 573 completed
Tue Dec 12 19:57:40 2023: BS 574 completed
Tue Dec 12 19:57:57 2023: BS 575 completed
Tue Dec 12 19:58:13 2023: BS 576 completed
Tue Dec 12 19:58:29 2023: BS 577 completed
Tue Dec 12 19:58:46 2023: BS 578 completed
Tue Dec 12 19:59:02 2023: BS 579 completed
Tue Dec 12 19:59:19 2023: BS 580 completed
Tue Dec 12 19:59:35 2023: BS 581 completed
Tue Dec 12 19:59:51 2023: BS 582 completed
Tue Dec 12 20:00:08 2023: BS 583 completed
Tue Dec 12 20:00:24 2023: BS 584 completed
Tue Dec 12 20:00:41 2023: BS 585 completed
Tue Dec 12 20:00:57 2023: BS 586 completed
Tue Dec 12 20:01:13 2023: BS 587 completed
Tue Dec 12 20:01:30 2023: BS 588 completed
Tue Dec 12 20:01:46 2023: BS 589 completed
Tue Dec 12 20:02:03 2023: BS 590 completed
Tue Dec 12 20:02:19 2023: BS 591 completed
Tue Dec 12 20:02:35 2023: BS 592 completed
Tue Dec 12 20:02:52 2023: BS 593 completed
Tue Dec 12 20:03:08 2023: BS 594 completed
Tue Dec 12 20:03:24 2023: BS 595 completed
Tue Dec 12 20:03:41 2023: BS 596 completed
Tue Dec 12 20:03:57 2023: BS 597 completed
Tue Dec 12 20:04:14 2023: BS 598 completed
Tue Dec 12 20:04:30 2023: BS 599 completed
Tue Dec 12 20:04:46 2023: BS 600 completed
Tue Dec 12 20:05:03 2023: BS 601 completed
Tue Dec 12 20:05:19 2023: BS 602 completed
Tue Dec 12 20:05:36 2023: BS 603 completed
Tue Dec 12 20:05:52 2023: BS 604 completed
Tue Dec 12 20:06:08 2023: BS 605 completed
Tue Dec 12 20:06:25 2023: BS 606 completed
Tue Dec 12 20:06:41 2023: BS 607 completed
Tue Dec 12 20:06:58 2023: BS 608 completed
Tue Dec 12 20:07:14 2023: BS 609 completed
Tue Dec 12 20:07:30 2023: BS 610 completed
Tue Dec 12 20:07:47 2023: BS 611 completed
Tue Dec 12 20:08:03 2023: BS 612 completed
Tue Dec 12 20:08:19 2023: BS 613 completed
Tue Dec 12 20:08:36 2023: BS 614 completed
Tue Dec 12 20:08:52 2023: BS 615 completed
Tue Dec 12 20:09:09 2023: BS 616 completed
Tue Dec 12 20:09:25 2023: BS 617 completed
Tue Dec 12 20:09:41 2023: BS 618 completed
Tue Dec 12 20:09:58 2023: BS 619 completed
Tue Dec 12 20:10:14 2023: BS 620 completed
Tue Dec 12 20:10:31 2023: BS 621 completed
Tue Dec 12 20:10:47 2023: BS 622 completed
Tue Dec 12 20:11:03 2023: BS 623 completed
Tue Dec 12 20:11:20 2023: BS 624 completed
Tue Dec 12 20:11:36 2023: BS 625 completed
Tue Dec 12 20:11:53 2023: BS 626 completed
Tue Dec 12 20:12:09 2023: BS 627 completed
Tue Dec 12 20:12:25 2023: BS 628 completed
Tue Dec 12 20:12:42 2023: BS 629 completed
Tue Dec 12 20:12:58 2023: BS 630 completed
Tue Dec 12 20:13:14 2023: BS 631 completed
Tue Dec 12 20:13:31 2023: BS 632 completed
Tue Dec 12 20:13:47 2023: BS 633 completed
Tue Dec 12 20:14:04 2023: BS 634 completed
Tue Dec 12 20:14:20 2023: BS 635 completed
Tue Dec 12 20:14:36 2023: BS 636 completed
Tue Dec 12 20:14:53 2023: BS 637 completed
Tue Dec 12 20:15:09 2023: BS 638 completed
Tue Dec 12 20:15:26 2023: BS 639 completed
Tue Dec 12 20:15:42 2023: BS 640 completed
Tue Dec 12 20:15:58 2023: BS 641 completed
Tue Dec 12 20:16:15 2023: BS 642 completed
Tue Dec 12 20:16:31 2023: BS 643 completed
Tue Dec 12 20:16:48 2023: BS 644 completed
Tue Dec 12 20:17:04 2023: BS 645 completed
Tue Dec 12 20:17:20 2023: BS 646 completed
Tue Dec 12 20:17:37 2023: BS 647 completed
Tue Dec 12 20:17:53 2023: BS 648 completed
Tue Dec 12 20:18:09 2023: BS 649 completed
Tue Dec 12 20:18:26 2023: BS 650 completed
Tue Dec 12 20:18:42 2023: BS 651 completed
Tue Dec 12 20:18:59 2023: BS 652 completed
Tue Dec 12 20:19:15 2023: BS 653 completed
Tue Dec 12 20:19:31 2023: BS 654 completed
Tue Dec 12 20:19:48 2023: BS 655 completed
Tue Dec 12 20:20:04 2023: BS 656 completed
Tue Dec 12 20:20:21 2023: BS 657 completed
Tue Dec 12 20:20:37 2023: BS 658 completed
Tue Dec 12 20:20:53 2023: BS 659 completed
Tue Dec 12 20:21:10 2023: BS 660 completed
Tue Dec 12 20:21:26 2023: BS 661 completed
Tue Dec 12 20:21:43 2023: BS 662 completed
Tue Dec 12 20:21:59 2023: BS 663 completed
Tue Dec 12 20:22:15 2023: BS 664 completed
Tue Dec 12 20:22:32 2023: BS 665 completed
Tue Dec 12 20:22:48 2023: BS 666 completed
Tue Dec 12 20:23:04 2023: BS 667 completed
Tue Dec 12 20:23:21 2023: BS 668 completed
Tue Dec 12 20:23:37 2023: BS 669 completed
Tue Dec 12 20:23:54 2023: BS 670 completed
Tue Dec 12 20:24:10 2023: BS 671 completed
Tue Dec 12 20:24:26 2023: BS 672 completed
Tue Dec 12 20:24:43 2023: BS 673 completed
Tue Dec 12 20:24:59 2023: BS 674 completed
Tue Dec 12 20:25:16 2023: BS 675 completed
Tue Dec 12 20:25:32 2023: BS 676 completed
Tue Dec 12 20:25:48 2023: BS 677 completed
Tue Dec 12 20:26:05 2023: BS 678 completed
Tue Dec 12 20:26:21 2023: BS 679 completed
Tue Dec 12 20:26:38 2023: BS 680 completed
Tue Dec 12 20:26:54 2023: BS 681 completed
Tue Dec 12 20:27:10 2023: BS 682 completed
Tue Dec 12 20:27:27 2023: BS 683 completed
Tue Dec 12 20:27:43 2023: BS 684 completed
Tue Dec 12 20:27:59 2023: BS 685 completed
Tue Dec 12 20:28:16 2023: BS 686 completed
Tue Dec 12 20:28:32 2023: BS 687 completed
Tue Dec 12 20:28:49 2023: BS 688 completed
Tue Dec 12 20:29:05 2023: BS 689 completed
Tue Dec 12 20:29:21 2023: BS 690 completed
Tue Dec 12 20:29:38 2023: BS 691 completed
Tue Dec 12 20:29:54 2023: BS 692 completed
Tue Dec 12 20:30:11 2023: BS 693 completed
Tue Dec 12 20:30:27 2023: BS 694 completed
Tue Dec 12 20:30:43 2023: BS 695 completed
Tue Dec 12 20:31:00 2023: BS 696 completed
Tue Dec 12 20:31:16 2023: BS 697 completed
Tue Dec 12 20:31:33 2023: BS 698 completed
Tue Dec 12 20:31:49 2023: BS 699 completed
Tue Dec 12 20:32:05 2023: BS 700 completed
Tue Dec 12 20:32:22 2023: BS 701 completed
Tue Dec 12 20:32:38 2023: BS 702 completed
Tue Dec 12 20:32:54 2023: BS 703 completed
Tue Dec 12 20:33:11 2023: BS 704 completed
Tue Dec 12 20:33:27 2023: BS 705 completed
Tue Dec 12 20:33:44 2023: BS 706 completed
Tue Dec 12 20:34:00 2023: BS 707 completed
Tue Dec 12 20:34:16 2023: BS 708 completed
Tue Dec 12 20:34:33 2023: BS 709 completed
Tue Dec 12 20:34:49 2023: BS 710 completed
Tue Dec 12 20:35:06 2023: BS 711 completed
Tue Dec 12 20:35:22 2023: BS 712 completed
Tue Dec 12 20:35:38 2023: BS 713 completed
Tue Dec 12 20:35:55 2023: BS 714 completed
Tue Dec 12 20:36:11 2023: BS 715 completed
Tue Dec 12 20:36:28 2023: BS 716 completed
Tue Dec 12 20:36:44 2023: BS 717 completed
Tue Dec 12 20:37:00 2023: BS 718 completed
Tue Dec 12 20:37:17 2023: BS 719 completed
Tue Dec 12 20:37:33 2023: BS 720 completed
Tue Dec 12 20:37:49 2023: BS 721 completed
Tue Dec 12 20:38:06 2023: BS 722 completed
Tue Dec 12 20:38:22 2023: BS 723 completed
Tue Dec 12 20:38:39 2023: BS 724 completed
Tue Dec 12 20:38:55 2023: BS 725 completed
Tue Dec 12 20:39:11 2023: BS 726 completed
Tue Dec 12 20:39:28 2023: BS 727 completed
Tue Dec 12 20:39:44 2023: BS 728 completed
Tue Dec 12 20:40:01 2023: BS 729 completed
Tue Dec 12 20:40:17 2023: BS 730 completed
Tue Dec 12 20:40:33 2023: BS 731 completed
Tue Dec 12 20:40:50 2023: BS 732 completed
Tue Dec 12 20:41:06 2023: BS 733 completed
Tue Dec 12 20:41:23 2023: BS 734 completed
Tue Dec 12 20:41:39 2023: BS 735 completed
Tue Dec 12 20:41:55 2023: BS 736 completed
Tue Dec 12 20:42:12 2023: BS 737 completed
Tue Dec 12 20:42:28 2023: BS 738 completed
Tue Dec 12 20:42:44 2023: BS 739 completed
Tue Dec 12 20:43:01 2023: BS 740 completed
Tue Dec 12 20:43:17 2023: BS 741 completed
Tue Dec 12 20:43:34 2023: BS 742 completed
Tue Dec 12 20:43:50 2023: BS 743 completed
Tue Dec 12 20:44:06 2023: BS 744 completed
Tue Dec 12 20:44:23 2023: BS 745 completed
Tue Dec 12 20:44:39 2023: BS 746 completed
Tue Dec 12 20:44:56 2023: BS 747 completed
Tue Dec 12 20:45:12 2023: BS 748 completed
Tue Dec 12 20:45:28 2023: BS 749 completed
Tue Dec 12 20:45:45 2023: BS 750 completed
Tue Dec 12 20:46:01 2023: BS 751 completed
Tue Dec 12 20:46:18 2023: BS 752 completed
Tue Dec 12 20:46:34 2023: BS 753 completed
Tue Dec 12 20:46:50 2023: BS 754 completed
Tue Dec 12 20:47:07 2023: BS 755 completed
Tue Dec 12 20:47:23 2023: BS 756 completed
Tue Dec 12 20:47:39 2023: BS 757 completed
Tue Dec 12 20:47:56 2023: BS 758 completed
Tue Dec 12 20:48:12 2023: BS 759 completed
Tue Dec 12 20:48:29 2023: BS 760 completed
Tue Dec 12 20:48:45 2023: BS 761 completed
Tue Dec 12 20:49:01 2023: BS 762 completed
Tue Dec 12 20:49:18 2023: BS 763 completed
Tue Dec 12 20:49:34 2023: BS 764 completed
Tue Dec 12 20:49:51 2023: BS 765 completed
Tue Dec 12 20:50:07 2023: BS 766 completed
Tue Dec 12 20:50:23 2023: BS 767 completed
Tue Dec 12 20:50:40 2023: BS 768 completed
Tue Dec 12 20:50:56 2023: BS 769 completed
Tue Dec 12 20:51:13 2023: BS 770 completed
Tue Dec 12 20:51:29 2023: BS 771 completed
Tue Dec 12 20:51:45 2023: BS 772 completed
Tue Dec 12 20:52:02 2023: BS 773 completed
Tue Dec 12 20:52:18 2023: BS 774 completed
Tue Dec 12 20:52:34 2023: BS 775 completed
Tue Dec 12 20:52:51 2023: BS 776 completed
Tue Dec 12 20:53:07 2023: BS 777 completed
Tue Dec 12 20:53:24 2023: BS 778 completed
Tue Dec 12 20:53:40 2023: BS 779 completed
Tue Dec 12 20:53:56 2023: BS 780 completed
Tue Dec 12 20:54:13 2023: BS 781 completed
Tue Dec 12 20:54:29 2023: BS 782 completed
Tue Dec 12 20:54:46 2023: BS 783 completed
Tue Dec 12 20:55:02 2023: BS 784 completed
Tue Dec 12 20:55:18 2023: BS 785 completed
Tue Dec 12 20:55:35 2023: BS 786 completed
Tue Dec 12 20:55:51 2023: BS 787 completed
Tue Dec 12 20:56:08 2023: BS 788 completed
Tue Dec 12 20:56:24 2023: BS 789 completed
Tue Dec 12 20:56:40 2023: BS 790 completed
Tue Dec 12 20:56:57 2023: BS 791 completed
Tue Dec 12 20:57:13 2023: BS 792 completed
Tue Dec 12 20:57:29 2023: BS 793 completed
Tue Dec 12 20:57:46 2023: BS 794 completed
Tue Dec 12 20:58:02 2023: BS 795 completed
Tue Dec 12 20:58:19 2023: BS 796 completed
Tue Dec 12 20:58:35 2023: BS 797 completed
Tue Dec 12 20:58:51 2023: BS 798 completed
Tue Dec 12 20:59:08 2023: BS 799 completed
Tue Dec 12 20:59:24 2023: BS 800 completed
Tue Dec 12 20:59:41 2023: BS 801 completed
Tue Dec 12 20:59:57 2023: BS 802 completed
Tue Dec 12 21:00:13 2023: BS 803 completed
Tue Dec 12 21:00:30 2023: BS 804 completed
Tue Dec 12 21:00:46 2023: BS 805 completed
Tue Dec 12 21:01:03 2023: BS 806 completed
Tue Dec 12 21:01:19 2023: BS 807 completed
Tue Dec 12 21:01:35 2023: BS 808 completed
Tue Dec 12 21:01:52 2023: BS 809 completed
Tue Dec 12 21:02:08 2023: BS 810 completed
Tue Dec 12 21:02:24 2023: BS 811 completed
Tue Dec 12 21:02:41 2023: BS 812 completed
Tue Dec 12 21:02:57 2023: BS 813 completed
Tue Dec 12 21:03:14 2023: BS 814 completed
Tue Dec 12 21:03:30 2023: BS 815 completed
Tue Dec 12 21:03:46 2023: BS 816 completed
Tue Dec 12 21:04:03 2023: BS 817 completed
Tue Dec 12 21:04:19 2023: BS 818 completed
Tue Dec 12 21:04:36 2023: BS 819 completed
Tue Dec 12 21:04:52 2023: BS 820 completed
Tue Dec 12 21:05:08 2023: BS 821 completed
Tue Dec 12 21:05:25 2023: BS 822 completed
Tue Dec 12 21:05:41 2023: BS 823 completed
Tue Dec 12 21:05:58 2023: BS 824 completed
Tue Dec 12 21:06:14 2023: BS 825 completed
Tue Dec 12 21:06:30 2023: BS 826 completed
Tue Dec 12 21:06:47 2023: BS 827 completed
Tue Dec 12 21:07:03 2023: BS 828 completed
Tue Dec 12 21:07:19 2023: BS 829 completed
Tue Dec 12 21:07:36 2023: BS 830 completed
Tue Dec 12 21:07:52 2023: BS 831 completed
Tue Dec 12 21:08:09 2023: BS 832 completed
Tue Dec 12 21:08:25 2023: BS 833 completed
Tue Dec 12 21:08:41 2023: BS 834 completed
Tue Dec 12 21:08:58 2023: BS 835 completed
Tue Dec 12 21:09:14 2023: BS 836 completed
Tue Dec 12 21:09:31 2023: BS 837 completed
Tue Dec 12 21:09:47 2023: BS 838 completed
Tue Dec 12 21:10:03 2023: BS 839 completed
Tue Dec 12 21:10:20 2023: BS 840 completed
Tue Dec 12 21:10:36 2023: BS 841 completed
Tue Dec 12 21:10:53 2023: BS 842 completed
Tue Dec 12 21:11:09 2023: BS 843 completed
Tue Dec 12 21:11:25 2023: BS 844 completed
Tue Dec 12 21:11:42 2023: BS 845 completed
Tue Dec 12 21:11:58 2023: BS 846 completed
Tue Dec 12 21:12:14 2023: BS 847 completed
Tue Dec 12 21:12:31 2023: BS 848 completed
Tue Dec 12 21:12:47 2023: BS 849 completed
Tue Dec 12 21:13:04 2023: BS 850 completed
Tue Dec 12 21:13:20 2023: BS 851 completed
Tue Dec 12 21:13:36 2023: BS 852 completed
Tue Dec 12 21:13:53 2023: BS 853 completed
Tue Dec 12 21:14:09 2023: BS 854 completed
Tue Dec 12 21:14:26 2023: BS 855 completed
Tue Dec 12 21:14:42 2023: BS 856 completed
Tue Dec 12 21:14:58 2023: BS 857 completed
Tue Dec 12 21:15:15 2023: BS 858 completed
Tue Dec 12 21:15:31 2023: BS 859 completed
Tue Dec 12 21:15:48 2023: BS 860 completed
Tue Dec 12 21:16:04 2023: BS 861 completed
Tue Dec 12 21:16:20 2023: BS 862 completed
Tue Dec 12 21:16:37 2023: BS 863 completed
Tue Dec 12 21:16:53 2023: BS 864 completed
Tue Dec 12 21:17:09 2023: BS 865 completed
Tue Dec 12 21:17:26 2023: BS 866 completed
Tue Dec 12 21:17:42 2023: BS 867 completed
Tue Dec 12 21:17:59 2023: BS 868 completed
Tue Dec 12 21:18:15 2023: BS 869 completed
Tue Dec 12 21:18:31 2023: BS 870 completed
Tue Dec 12 21:18:48 2023: BS 871 completed
Tue Dec 12 21:19:04 2023: BS 872 completed
Tue Dec 12 21:19:21 2023: BS 873 completed
Tue Dec 12 21:19:37 2023: BS 874 completed
Tue Dec 12 21:19:53 2023: BS 875 completed
Tue Dec 12 21:20:10 2023: BS 876 completed
Tue Dec 12 21:20:26 2023: BS 877 completed
Tue Dec 12 21:20:43 2023: BS 878 completed
Tue Dec 12 21:20:59 2023: BS 879 completed
Tue Dec 12 21:21:15 2023: BS 880 completed
Tue Dec 12 21:21:32 2023: BS 881 completed
Tue Dec 12 21:21:48 2023: BS 882 completed
Tue Dec 12 21:22:04 2023: BS 883 completed
Tue Dec 12 21:22:21 2023: BS 884 completed
Tue Dec 12 21:22:37 2023: BS 885 completed
Tue Dec 12 21:22:54 2023: BS 886 completed
Tue Dec 12 21:23:10 2023: BS 887 completed
Tue Dec 12 21:23:26 2023: BS 888 completed
Tue Dec 12 21:23:43 2023: BS 889 completed
Tue Dec 12 21:23:59 2023: BS 890 completed
Tue Dec 12 21:24:16 2023: BS 891 completed
Tue Dec 12 21:24:32 2023: BS 892 completed
Tue Dec 12 21:24:48 2023: BS 893 completed
Tue Dec 12 21:25:05 2023: BS 894 completed
Tue Dec 12 21:25:21 2023: BS 895 completed
Tue Dec 12 21:25:38 2023: BS 896 completed
Tue Dec 12 21:25:54 2023: BS 897 completed
Tue Dec 12 21:26:10 2023: BS 898 completed
Tue Dec 12 21:26:27 2023: BS 899 completed
Tue Dec 12 21:26:43 2023: BS 900 completed
Tue Dec 12 21:26:59 2023: BS 901 completed
Tue Dec 12 21:27:16 2023: BS 902 completed
Tue Dec 12 21:27:32 2023: BS 903 completed
Tue Dec 12 21:27:49 2023: BS 904 completed
Tue Dec 12 21:28:05 2023: BS 905 completed
Tue Dec 12 21:28:21 2023: BS 906 completed
Tue Dec 12 21:28:38 2023: BS 907 completed
Tue Dec 12 21:28:54 2023: BS 908 completed
Tue Dec 12 21:29:11 2023: BS 909 completed
Tue Dec 12 21:29:27 2023: BS 910 completed
Tue Dec 12 21:29:43 2023: BS 911 completed
Tue Dec 12 21:30:00 2023: BS 912 completed
Tue Dec 12 21:30:16 2023: BS 913 completed
Tue Dec 12 21:30:33 2023: BS 914 completed
Tue Dec 12 21:30:49 2023: BS 915 completed
Tue Dec 12 21:31:05 2023: BS 916 completed
Tue Dec 12 21:31:22 2023: BS 917 completed
Tue Dec 12 21:31:38 2023: BS 918 completed
Tue Dec 12 21:31:54 2023: BS 919 completed
Tue Dec 12 21:32:11 2023: BS 920 completed
Tue Dec 12 21:32:27 2023: BS 921 completed
Tue Dec 12 21:32:44 2023: BS 922 completed
Tue Dec 12 21:33:00 2023: BS 923 completed
Tue Dec 12 21:33:16 2023: BS 924 completed
Tue Dec 12 21:33:33 2023: BS 925 completed
Tue Dec 12 21:33:49 2023: BS 926 completed
Tue Dec 12 21:34:06 2023: BS 927 completed
Tue Dec 12 21:34:22 2023: BS 928 completed
Tue Dec 12 21:34:38 2023: BS 929 completed
Tue Dec 12 21:34:55 2023: BS 930 completed
Tue Dec 12 21:35:11 2023: BS 931 completed
Tue Dec 12 21:35:28 2023: BS 932 completed
Tue Dec 12 21:35:44 2023: BS 933 completed
Tue Dec 12 21:36:00 2023: BS 934 completed
Tue Dec 12 21:36:17 2023: BS 935 completed
Tue Dec 12 21:36:33 2023: BS 936 completed
Tue Dec 12 21:36:49 2023: BS 937 completed
Tue Dec 12 21:37:06 2023: BS 938 completed
Tue Dec 12 21:37:22 2023: BS 939 completed
Tue Dec 12 21:37:39 2023: BS 940 completed
Tue Dec 12 21:37:55 2023: BS 941 completed
Tue Dec 12 21:38:11 2023: BS 942 completed
Tue Dec 12 21:38:28 2023: BS 943 completed
Tue Dec 12 21:38:44 2023: BS 944 completed
Tue Dec 12 21:39:01 2023: BS 945 completed
Tue Dec 12 21:39:17 2023: BS 946 completed
Tue Dec 12 21:39:33 2023: BS 947 completed
Tue Dec 12 21:39:50 2023: BS 948 completed
Tue Dec 12 21:40:06 2023: BS 949 completed
Tue Dec 12 21:40:23 2023: BS 950 completed
Tue Dec 12 21:40:39 2023: BS 951 completed
Tue Dec 12 21:40:55 2023: BS 952 completed
Tue Dec 12 21:41:12 2023: BS 953 completed
Tue Dec 12 21:41:28 2023: BS 954 completed
Tue Dec 12 21:41:44 2023: BS 955 completed
Tue Dec 12 21:42:01 2023: BS 956 completed
Tue Dec 12 21:42:17 2023: BS 957 completed
Tue Dec 12 21:42:34 2023: BS 958 completed
Tue Dec 12 21:42:50 2023: BS 959 completed
Tue Dec 12 21:43:06 2023: BS 960 completed
Tue Dec 12 21:43:23 2023: BS 961 completed
Tue Dec 12 21:43:39 2023: BS 962 completed
Tue Dec 12 21:43:56 2023: BS 963 completed
Tue Dec 12 21:44:12 2023: BS 964 completed
Tue Dec 12 21:44:28 2023: BS 965 completed
Tue Dec 12 21:44:45 2023: BS 966 completed
Tue Dec 12 21:45:01 2023: BS 967 completed
Tue Dec 12 21:45:18 2023: BS 968 completed
Tue Dec 12 21:45:34 2023: BS 969 completed
Tue Dec 12 21:45:50 2023: BS 970 completed
Tue Dec 12 21:46:07 2023: BS 971 completed
Tue Dec 12 21:46:23 2023: BS 972 completed
Tue Dec 12 21:46:39 2023: BS 973 completed
Tue Dec 12 21:46:56 2023: BS 974 completed
Tue Dec 12 21:47:12 2023: BS 975 completed
Tue Dec 12 21:47:29 2023: BS 976 completed
Tue Dec 12 21:47:45 2023: BS 977 completed
Tue Dec 12 21:48:01 2023: BS 978 completed
Tue Dec 12 21:48:18 2023: BS 979 completed
Tue Dec 12 21:48:34 2023: BS 980 completed
Tue Dec 12 21:48:51 2023: BS 981 completed
Tue Dec 12 21:49:07 2023: BS 982 completed
Tue Dec 12 21:49:23 2023: BS 983 completed
Tue Dec 12 21:49:40 2023: BS 984 completed
Tue Dec 12 21:49:56 2023: BS 985 completed
Tue Dec 12 21:50:13 2023: BS 986 completed
Tue Dec 12 21:50:29 2023: BS 987 completed
Tue Dec 12 21:50:45 2023: BS 988 completed
Tue Dec 12 21:51:02 2023: BS 989 completed
Tue Dec 12 21:51:18 2023: BS 990 completed
Tue Dec 12 21:51:34 2023: BS 991 completed
Tue Dec 12 21:51:51 2023: BS 992 completed
Tue Dec 12 21:52:07 2023: BS 993 completed
Tue Dec 12 21:52:24 2023: BS 994 completed
Tue Dec 12 21:52:40 2023: BS 995 completed
Tue Dec 12 21:52:56 2023: BS 996 completed
Tue Dec 12 21:53:13 2023: BS 997 completed
Tue Dec 12 21:53:29 2023: BS 998 completed
Tue Dec 12 21:53:46 2023: BS 999 completed
Tue Dec 12 21:54:02 2023: BS 1000 completed
Tue Dec 12 21:54:18 2023: BS 1001 completed
Tue Dec 12 21:54:35 2023: BS 1002 completed
Tue Dec 12 21:54:51 2023: BS 1003 completed
Tue Dec 12 21:55:08 2023: BS 1004 completed
Tue Dec 12 21:55:24 2023: BS 1005 completed
Tue Dec 12 21:55:40 2023: BS 1006 completed
Tue Dec 12 21:55:57 2023: BS 1007 completed
Tue Dec 12 21:56:13 2023: BS 1008 completed
Tue Dec 12 21:56:29 2023: BS 1009 completed
Tue Dec 12 21:56:46 2023: BS 1010 completed
Tue Dec 12 21:57:02 2023: BS 1011 completed
Tue Dec 12 21:57:19 2023: BS 1012 completed
Tue Dec 12 21:57:35 2023: BS 1013 completed
Tue Dec 12 21:57:51 2023: BS 1014 completed
Tue Dec 12 21:58:08 2023: BS 1015 completed
Tue Dec 12 21:58:24 2023: BS 1016 completed
Tue Dec 12 21:58:41 2023: BS 1017 completed
Tue Dec 12 21:58:57 2023: BS 1018 completed
Tue Dec 12 21:59:13 2023: BS 1019 completed
Tue Dec 12 21:59:30 2023: BS 1020 completed
Tue Dec 12 21:59:46 2023: BS 1021 completed
Tue Dec 12 22:00:03 2023: BS 1022 completed
Tue Dec 12 22:00:19 2023: BS 1023 completed
Tue Dec 12 22:00:35 2023: BS 1024 completed
Tue Dec 12 22:00:52 2023: BS 1025 completed
Tue Dec 12 22:01:08 2023: BS 1026 completed
Tue Dec 12 22:01:24 2023: BS 1027 completed
Tue Dec 12 22:01:41 2023: BS 1028 completed
Tue Dec 12 22:01:57 2023: BS 1029 completed
Tue Dec 12 22:02:14 2023: BS 1030 completed
Tue Dec 12 22:02:30 2023: BS 1031 completed
Tue Dec 12 22:02:46 2023: BS 1032 completed
Tue Dec 12 22:03:03 2023: BS 1033 completed
Tue Dec 12 22:03:19 2023: BS 1034 completed
Tue Dec 12 22:03:36 2023: BS 1035 completed
Tue Dec 12 22:03:52 2023: BS 1036 completed
Tue Dec 12 22:04:08 2023: BS 1037 completed
Tue Dec 12 22:04:25 2023: BS 1038 completed
Tue Dec 12 22:04:41 2023: BS 1039 completed
Tue Dec 12 22:04:58 2023: BS 1040 completed
Tue Dec 12 22:05:14 2023: BS 1041 completed
Tue Dec 12 22:05:30 2023: BS 1042 completed
Tue Dec 12 22:05:47 2023: BS 1043 completed
Tue Dec 12 22:06:03 2023: BS 1044 completed
Tue Dec 12 22:06:19 2023: BS 1045 completed
Tue Dec 12 22:06:36 2023: BS 1046 completed
Tue Dec 12 22:06:52 2023: BS 1047 completed
Tue Dec 12 22:07:09 2023: BS 1048 completed
Tue Dec 12 22:07:25 2023: BS 1049 completed
Tue Dec 12 22:07:41 2023: BS 1050 completed
Tue Dec 12 22:07:58 2023: BS 1051 completed
Tue Dec 12 22:08:14 2023: BS 1052 completed
Tue Dec 12 22:08:31 2023: BS 1053 completed
Tue Dec 12 22:08:47 2023: BS 1054 completed
Tue Dec 12 22:09:03 2023: BS 1055 completed
Tue Dec 12 22:09:20 2023: BS 1056 completed
Tue Dec 12 22:09:36 2023: BS 1057 completed
Tue Dec 12 22:09:53 2023: BS 1058 completed
Tue Dec 12 22:10:09 2023: BS 1059 completed
Tue Dec 12 22:10:25 2023: BS 1060 completed
Tue Dec 12 22:10:42 2023: BS 1061 completed
Tue Dec 12 22:10:58 2023: BS 1062 completed
Tue Dec 12 22:11:14 2023: BS 1063 completed
Tue Dec 12 22:11:31 2023: BS 1064 completed
Tue Dec 12 22:11:47 2023: BS 1065 completed
Tue Dec 12 22:12:04 2023: BS 1066 completed
Tue Dec 12 22:12:20 2023: BS 1067 completed
Tue Dec 12 22:12:36 2023: BS 1068 completed
Tue Dec 12 22:12:53 2023: BS 1069 completed
Tue Dec 12 22:13:09 2023: BS 1070 completed
Tue Dec 12 22:13:26 2023: BS 1071 completed
Tue Dec 12 22:13:42 2023: BS 1072 completed
Tue Dec 12 22:13:58 2023: BS 1073 completed
Tue Dec 12 22:14:15 2023: BS 1074 completed
Tue Dec 12 22:14:31 2023: BS 1075 completed
Tue Dec 12 22:14:48 2023: BS 1076 completed
Tue Dec 12 22:15:04 2023: BS 1077 completed
Tue Dec 12 22:15:20 2023: BS 1078 completed
Tue Dec 12 22:15:37 2023: BS 1079 completed
Tue Dec 12 22:15:53 2023: BS 1080 completed
Tue Dec 12 22:16:09 2023: BS 1081 completed
Tue Dec 12 22:16:26 2023: BS 1082 completed
Tue Dec 12 22:16:42 2023: BS 1083 completed
Tue Dec 12 22:16:59 2023: BS 1084 completed
Tue Dec 12 22:17:15 2023: BS 1085 completed
Tue Dec 12 22:17:31 2023: BS 1086 completed
Tue Dec 12 22:17:48 2023: BS 1087 completed
Tue Dec 12 22:18:04 2023: BS 1088 completed
Tue Dec 12 22:18:21 2023: BS 1089 completed
Tue Dec 12 22:18:37 2023: BS 1090 completed
Tue Dec 12 22:18:53 2023: BS 1091 completed
Tue Dec 12 22:19:10 2023: BS 1092 completed
Tue Dec 12 22:19:26 2023: BS 1093 completed
Tue Dec 12 22:19:43 2023: BS 1094 completed
Tue Dec 12 22:19:59 2023: BS 1095 completed
Tue Dec 12 22:20:15 2023: BS 1096 completed
Tue Dec 12 22:20:32 2023: BS 1097 completed
Tue Dec 12 22:20:48 2023: BS 1098 completed
Tue Dec 12 22:21:04 2023: BS 1099 completed
Tue Dec 12 22:21:21 2023: BS 1100 completed
Tue Dec 12 22:21:37 2023: BS 1101 completed
Tue Dec 12 22:21:54 2023: BS 1102 completed
Tue Dec 12 22:22:10 2023: BS 1103 completed
Tue Dec 12 22:22:26 2023: BS 1104 completed
Tue Dec 12 22:22:43 2023: BS 1105 completed
Tue Dec 12 22:22:59 2023: BS 1106 completed
Tue Dec 12 22:23:16 2023: BS 1107 completed
Tue Dec 12 22:23:32 2023: BS 1108 completed
Tue Dec 12 22:23:48 2023: BS 1109 completed
Tue Dec 12 22:24:05 2023: BS 1110 completed
Tue Dec 12 22:24:21 2023: BS 1111 completed
Tue Dec 12 22:24:38 2023: BS 1112 completed
Tue Dec 12 22:24:54 2023: BS 1113 completed
Tue Dec 12 22:25:10 2023: BS 1114 completed
Tue Dec 12 22:25:27 2023: BS 1115 completed
Tue Dec 12 22:25:43 2023: BS 1116 completed
Tue Dec 12 22:25:59 2023: BS 1117 completed
Tue Dec 12 22:26:16 2023: BS 1118 completed
Tue Dec 12 22:26:32 2023: BS 1119 completed
Tue Dec 12 22:26:49 2023: BS 1120 completed
Tue Dec 12 22:27:05 2023: BS 1121 completed
Tue Dec 12 22:27:21 2023: BS 1122 completed
Tue Dec 12 22:27:38 2023: BS 1123 completed
Tue Dec 12 22:27:54 2023: BS 1124 completed
Tue Dec 12 22:28:11 2023: BS 1125 completed
Tue Dec 12 22:28:27 2023: BS 1126 completed
Tue Dec 12 22:28:43 2023: BS 1127 completed
Tue Dec 12 22:29:00 2023: BS 1128 completed
Tue Dec 12 22:29:16 2023: BS 1129 completed
Tue Dec 12 22:29:33 2023: BS 1130 completed
Tue Dec 12 22:29:49 2023: BS 1131 completed
Tue Dec 12 22:30:05 2023: BS 1132 completed
Tue Dec 12 22:30:22 2023: BS 1133 completed
Tue Dec 12 22:30:38 2023: BS 1134 completed
Tue Dec 12 22:30:54 2023: BS 1135 completed
Tue Dec 12 22:31:11 2023: BS 1136 completed
Tue Dec 12 22:31:27 2023: BS 1137 completed
Tue Dec 12 22:31:44 2023: BS 1138 completed
Tue Dec 12 22:32:00 2023: BS 1139 completed
Tue Dec 12 22:32:16 2023: BS 1140 completed
Tue Dec 12 22:32:33 2023: BS 1141 completed
Tue Dec 12 22:32:49 2023: BS 1142 completed
Tue Dec 12 22:33:06 2023: BS 1143 completed
Tue Dec 12 22:33:22 2023: BS 1144 completed
Tue Dec 12 22:33:38 2023: BS 1145 completed
Tue Dec 12 22:33:55 2023: BS 1146 completed
Tue Dec 12 22:34:11 2023: BS 1147 completed
Tue Dec 12 22:34:28 2023: BS 1148 completed
Tue Dec 12 22:34:44 2023: BS 1149 completed
Tue Dec 12 22:35:00 2023: BS 1150 completed
Tue Dec 12 22:35:17 2023: BS 1151 completed
Tue Dec 12 22:35:33 2023: BS 1152 completed
Tue Dec 12 22:35:49 2023: BS 1153 completed
Tue Dec 12 22:36:06 2023: BS 1154 completed
Tue Dec 12 22:36:22 2023: BS 1155 completed
Tue Dec 12 22:36:39 2023: BS 1156 completed
Tue Dec 12 22:36:55 2023: BS 1157 completed
Tue Dec 12 22:37:11 2023: BS 1158 completed
Tue Dec 12 22:37:28 2023: BS 1159 completed
Tue Dec 12 22:37:44 2023: BS 1160 completed
Tue Dec 12 22:38:01 2023: BS 1161 completed
Tue Dec 12 22:38:17 2023: BS 1162 completed
Tue Dec 12 22:38:33 2023: BS 1163 completed
Tue Dec 12 22:38:50 2023: BS 1164 completed
Tue Dec 12 22:39:06 2023: BS 1165 completed
Tue Dec 12 22:39:23 2023: BS 1166 completed
Tue Dec 12 22:39:39 2023: BS 1167 completed
Tue Dec 12 22:39:55 2023: BS 1168 completed
Tue Dec 12 22:40:12 2023: BS 1169 completed
Tue Dec 12 22:40:28 2023: BS 1170 completed
Tue Dec 12 22:40:44 2023: BS 1171 completed
Tue Dec 12 22:41:01 2023: BS 1172 completed
Tue Dec 12 22:41:17 2023: BS 1173 completed
Tue Dec 12 22:41:34 2023: BS 1174 completed
Tue Dec 12 22:41:50 2023: BS 1175 completed
Tue Dec 12 22:42:06 2023: BS 1176 completed
Tue Dec 12 22:42:23 2023: BS 1177 completed
Tue Dec 12 22:42:39 2023: BS 1178 completed
Tue Dec 12 22:42:56 2023: BS 1179 completed
Tue Dec 12 22:43:12 2023: BS 1180 completed
Tue Dec 12 22:43:28 2023: BS 1181 completed
Tue Dec 12 22:43:45 2023: BS 1182 completed
Tue Dec 12 22:44:01 2023: BS 1183 completed
Tue Dec 12 22:44:18 2023: BS 1184 completed
Tue Dec 12 22:44:34 2023: BS 1185 completed
Tue Dec 12 22:44:50 2023: BS 1186 completed
Tue Dec 12 22:45:07 2023: BS 1187 completed
Tue Dec 12 22:45:23 2023: BS 1188 completed
Tue Dec 12 22:45:39 2023: BS 1189 completed
Tue Dec 12 22:45:56 2023: BS 1190 completed
Tue Dec 12 22:46:12 2023: BS 1191 completed
Tue Dec 12 22:46:29 2023: BS 1192 completed
Tue Dec 12 22:46:45 2023: BS 1193 completed
Tue Dec 12 22:47:01 2023: BS 1194 completed
Tue Dec 12 22:47:18 2023: BS 1195 completed
Tue Dec 12 22:47:34 2023: BS 1196 completed
Tue Dec 12 22:47:51 2023: BS 1197 completed
Tue Dec 12 22:48:07 2023: BS 1198 completed
Tue Dec 12 22:48:23 2023: BS 1199 completed
Tue Dec 12 22:48:40 2023: BS 1200 completed
Tue Dec 12 22:48:56 2023: BS 1201 completed
Tue Dec 12 22:49:13 2023: BS 1202 completed
Tue Dec 12 22:49:29 2023: BS 1203 completed
Tue Dec 12 22:49:45 2023: BS 1204 completed
Tue Dec 12 22:50:02 2023: BS 1205 completed
Tue Dec 12 22:50:18 2023: BS 1206 completed
Tue Dec 12 22:50:34 2023: BS 1207 completed
Tue Dec 12 22:50:51 2023: BS 1208 completed
Tue Dec 12 22:51:07 2023: BS 1209 completed
Tue Dec 12 22:51:24 2023: BS 1210 completed
Tue Dec 12 22:51:40 2023: BS 1211 completed
Tue Dec 12 22:51:56 2023: BS 1212 completed
Tue Dec 12 22:52:13 2023: BS 1213 completed
Tue Dec 12 22:52:29 2023: BS 1214 completed
Tue Dec 12 22:52:46 2023: BS 1215 completed
Tue Dec 12 22:53:02 2023: BS 1216 completed
Tue Dec 12 22:53:18 2023: BS 1217 completed
Tue Dec 12 22:53:35 2023: BS 1218 completed
Tue Dec 12 22:53:51 2023: BS 1219 completed
Tue Dec 12 22:54:08 2023: BS 1220 completed
Tue Dec 12 22:54:24 2023: BS 1221 completed
Tue Dec 12 22:54:40 2023: BS 1222 completed
Tue Dec 12 22:54:57 2023: BS 1223 completed
Tue Dec 12 22:55:13 2023: BS 1224 completed
Tue Dec 12 22:55:29 2023: BS 1225 completed
Tue Dec 12 22:55:46 2023: BS 1226 completed
Tue Dec 12 22:56:02 2023: BS 1227 completed
Tue Dec 12 22:56:19 2023: BS 1228 completed
Tue Dec 12 22:56:35 2023: BS 1229 completed
Tue Dec 12 22:56:51 2023: BS 1230 completed
Tue Dec 12 22:57:08 2023: BS 1231 completed
Tue Dec 12 22:57:24 2023: BS 1232 completed
Tue Dec 12 22:57:41 2023: BS 1233 completed
Tue Dec 12 22:57:57 2023: BS 1234 completed
Tue Dec 12 22:58:13 2023: BS 1235 completed
Tue Dec 12 22:58:30 2023: BS 1236 completed
Tue Dec 12 22:58:46 2023: BS 1237 completed
Tue Dec 12 22:59:03 2023: BS 1238 completed
Tue Dec 12 22:59:19 2023: BS 1239 completed
Tue Dec 12 22:59:35 2023: BS 1240 completed
Tue Dec 12 22:59:52 2023: BS 1241 completed
Tue Dec 12 23:00:08 2023: BS 1242 completed
Tue Dec 12 23:00:24 2023: BS 1243 completed
Tue Dec 12 23:00:41 2023: BS 1244 completed
Tue Dec 12 23:00:57 2023: BS 1245 completed
Tue Dec 12 23:01:14 2023: BS 1246 completed
Tue Dec 12 23:01:30 2023: BS 1247 completed
Tue Dec 12 23:01:46 2023: BS 1248 completed
Tue Dec 12 23:02:03 2023: BS 1249 completed
Tue Dec 12 23:02:19 2023: BS 1250 completed
Tue Dec 12 23:02:36 2023: BS 1251 completed
Tue Dec 12 23:02:52 2023: BS 1252 completed
Tue Dec 12 23:03:08 2023: BS 1253 completed
Tue Dec 12 23:03:25 2023: BS 1254 completed
Tue Dec 12 23:03:41 2023: BS 1255 completed
Tue Dec 12 23:03:58 2023: BS 1256 completed
Tue Dec 12 23:04:14 2023: BS 1257 completed
Tue Dec 12 23:04:30 2023: BS 1258 completed
Tue Dec 12 23:04:47 2023: BS 1259 completed
Tue Dec 12 23:05:03 2023: BS 1260 completed
Tue Dec 12 23:05:19 2023: BS 1261 completed
Tue Dec 12 23:05:36 2023: BS 1262 completed
Tue Dec 12 23:05:52 2023: BS 1263 completed
Tue Dec 12 23:06:09 2023: BS 1264 completed
Tue Dec 12 23:06:25 2023: BS 1265 completed
Tue Dec 12 23:06:41 2023: BS 1266 completed
Tue Dec 12 23:06:58 2023: BS 1267 completed
Tue Dec 12 23:07:14 2023: BS 1268 completed
Tue Dec 12 23:07:31 2023: BS 1269 completed
Tue Dec 12 23:07:47 2023: BS 1270 completed
Tue Dec 12 23:08:03 2023: BS 1271 completed
Tue Dec 12 23:08:20 2023: BS 1272 completed
Tue Dec 12 23:08:36 2023: BS 1273 completed
Tue Dec 12 23:08:53 2023: BS 1274 completed
Tue Dec 12 23:09:09 2023: BS 1275 completed
Tue Dec 12 23:09:25 2023: BS 1276 completed
Tue Dec 12 23:09:42 2023: BS 1277 completed
Tue Dec 12 23:09:58 2023: BS 1278 completed
Tue Dec 12 23:10:14 2023: BS 1279 completed
Tue Dec 12 23:10:31 2023: BS 1280 completed
Tue Dec 12 23:10:47 2023: BS 1281 completed
Tue Dec 12 23:11:04 2023: BS 1282 completed
Tue Dec 12 23:11:20 2023: BS 1283 completed
Tue Dec 12 23:11:36 2023: BS 1284 completed
Tue Dec 12 23:11:53 2023: BS 1285 completed
Tue Dec 12 23:12:09 2023: BS 1286 completed
Tue Dec 12 23:12:26 2023: BS 1287 completed
Tue Dec 12 23:12:42 2023: BS 1288 completed
Tue Dec 12 23:12:58 2023: BS 1289 completed
Tue Dec 12 23:13:15 2023: BS 1290 completed
Tue Dec 12 23:13:31 2023: BS 1291 completed
Tue Dec 12 23:13:48 2023: BS 1292 completed
Tue Dec 12 23:14:04 2023: BS 1293 completed
Tue Dec 12 23:14:20 2023: BS 1294 completed
Tue Dec 12 23:14:37 2023: BS 1295 completed
Tue Dec 12 23:14:53 2023: BS 1296 completed
Tue Dec 12 23:15:09 2023: BS 1297 completed
Tue Dec 12 23:15:26 2023: BS 1298 completed
Tue Dec 12 23:15:42 2023: BS 1299 completed
Tue Dec 12 23:15:59 2023: BS 1300 completed
Tue Dec 12 23:16:15 2023: BS 1301 completed
Tue Dec 12 23:16:31 2023: BS 1302 completed
Tue Dec 12 23:16:48 2023: BS 1303 completed
Tue Dec 12 23:17:04 2023: BS 1304 completed
Tue Dec 12 23:17:21 2023: BS 1305 completed
Tue Dec 12 23:17:37 2023: BS 1306 completed
Tue Dec 12 23:17:53 2023: BS 1307 completed
Tue Dec 12 23:18:10 2023: BS 1308 completed
Tue Dec 12 23:18:26 2023: BS 1309 completed
Tue Dec 12 23:18:43 2023: BS 1310 completed
Tue Dec 12 23:18:59 2023: BS 1311 completed
Tue Dec 12 23:19:15 2023: BS 1312 completed
Tue Dec 12 23:19:32 2023: BS 1313 completed
Tue Dec 12 23:19:48 2023: BS 1314 completed
Tue Dec 12 23:20:04 2023: BS 1315 completed
Tue Dec 12 23:20:21 2023: BS 1316 completed
Tue Dec 12 23:20:37 2023: BS 1317 completed
Tue Dec 12 23:20:54 2023: BS 1318 completed
Tue Dec 12 23:21:10 2023: BS 1319 completed
Tue Dec 12 23:21:26 2023: BS 1320 completed
Tue Dec 12 23:21:43 2023: BS 1321 completed
Tue Dec 12 23:21:59 2023: BS 1322 completed
Tue Dec 12 23:22:16 2023: BS 1323 completed
Tue Dec 12 23:22:32 2023: BS 1324 completed
Tue Dec 12 23:22:48 2023: BS 1325 completed
Tue Dec 12 23:23:05 2023: BS 1326 completed
Tue Dec 12 23:23:21 2023: BS 1327 completed
Tue Dec 12 23:23:38 2023: BS 1328 completed
Tue Dec 12 23:23:54 2023: BS 1329 completed
Tue Dec 12 23:24:10 2023: BS 1330 completed
Tue Dec 12 23:24:27 2023: BS 1331 completed
Tue Dec 12 23:24:43 2023: BS 1332 completed
Tue Dec 12 23:24:59 2023: BS 1333 completed
Tue Dec 12 23:25:16 2023: BS 1334 completed
Tue Dec 12 23:25:32 2023: BS 1335 completed
Tue Dec 12 23:25:49 2023: BS 1336 completed
Tue Dec 12 23:26:05 2023: BS 1337 completed
Tue Dec 12 23:26:21 2023: BS 1338 completed
Tue Dec 12 23:26:38 2023: BS 1339 completed
Tue Dec 12 23:26:54 2023: BS 1340 completed
Tue Dec 12 23:27:11 2023: BS 1341 completed
Tue Dec 12 23:27:27 2023: BS 1342 completed
Tue Dec 12 23:27:43 2023: BS 1343 completed
Tue Dec 12 23:28:00 2023: BS 1344 completed
Tue Dec 12 23:28:16 2023: BS 1345 completed
Tue Dec 12 23:28:33 2023: BS 1346 completed
Tue Dec 12 23:28:49 2023: BS 1347 completed
Tue Dec 12 23:29:05 2023: BS 1348 completed
Tue Dec 12 23:29:22 2023: BS 1349 completed
Tue Dec 12 23:29:38 2023: BS 1350 completed
Tue Dec 12 23:29:54 2023: BS 1351 completed
Tue Dec 12 23:30:11 2023: BS 1352 completed
Tue Dec 12 23:30:27 2023: BS 1353 completed
Tue Dec 12 23:30:44 2023: BS 1354 completed
Tue Dec 12 23:31:00 2023: BS 1355 completed
Tue Dec 12 23:31:16 2023: BS 1356 completed
Tue Dec 12 23:31:33 2023: BS 1357 completed
Tue Dec 12 23:31:49 2023: BS 1358 completed
Tue Dec 12 23:32:06 2023: BS 1359 completed
Tue Dec 12 23:32:22 2023: BS 1360 completed
Tue Dec 12 23:32:38 2023: BS 1361 completed
Tue Dec 12 23:32:55 2023: BS 1362 completed
Tue Dec 12 23:33:11 2023: BS 1363 completed
Tue Dec 12 23:33:28 2023: BS 1364 completed
Tue Dec 12 23:33:44 2023: BS 1365 completed
Tue Dec 12 23:34:00 2023: BS 1366 completed
Tue Dec 12 23:34:17 2023: BS 1367 completed
Tue Dec 12 23:34:33 2023: BS 1368 completed
Tue Dec 12 23:34:49 2023: BS 1369 completed
Tue Dec 12 23:35:06 2023: BS 1370 completed
Tue Dec 12 23:35:22 2023: BS 1371 completed
Tue Dec 12 23:35:39 2023: BS 1372 completed
Tue Dec 12 23:35:55 2023: BS 1373 completed
Tue Dec 12 23:36:11 2023: BS 1374 completed
Tue Dec 12 23:36:28 2023: BS 1375 completed
Tue Dec 12 23:36:44 2023: BS 1376 completed
Tue Dec 12 23:37:01 2023: BS 1377 completed
Tue Dec 12 23:37:17 2023: BS 1378 completed
Tue Dec 12 23:37:33 2023: BS 1379 completed
Tue Dec 12 23:37:50 2023: BS 1380 completed
Tue Dec 12 23:38:06 2023: BS 1381 completed
Tue Dec 12 23:38:23 2023: BS 1382 completed
Tue Dec 12 23:38:39 2023: BS 1383 completed
Tue Dec 12 23:38:55 2023: BS 1384 completed
Tue Dec 12 23:39:12 2023: BS 1385 completed
Tue Dec 12 23:39:28 2023: BS 1386 completed
Tue Dec 12 23:39:44 2023: BS 1387 completed
Tue Dec 12 23:40:01 2023: BS 1388 completed
Tue Dec 12 23:40:17 2023: BS 1389 completed
Tue Dec 12 23:40:34 2023: BS 1390 completed
Tue Dec 12 23:40:50 2023: BS 1391 completed
Tue Dec 12 23:41:06 2023: BS 1392 completed
Tue Dec 12 23:41:23 2023: BS 1393 completed
Tue Dec 12 23:41:39 2023: BS 1394 completed
Tue Dec 12 23:41:56 2023: BS 1395 completed
Tue Dec 12 23:42:12 2023: BS 1396 completed
Tue Dec 12 23:42:28 2023: BS 1397 completed
Tue Dec 12 23:42:45 2023: BS 1398 completed
Tue Dec 12 23:43:01 2023: BS 1399 completed
Tue Dec 12 23:43:18 2023: BS 1400 completed
Tue Dec 12 23:43:34 2023: BS 1401 completed
Tue Dec 12 23:43:50 2023: BS 1402 completed
Tue Dec 12 23:44:07 2023: BS 1403 completed
Tue Dec 12 23:44:23 2023: BS 1404 completed
Tue Dec 12 23:44:39 2023: BS 1405 completed
Tue Dec 12 23:44:56 2023: BS 1406 completed
Tue Dec 12 23:45:12 2023: BS 1407 completed
Tue Dec 12 23:45:29 2023: BS 1408 completed
Tue Dec 12 23:45:45 2023: BS 1409 completed
Tue Dec 12 23:46:01 2023: BS 1410 completed
Tue Dec 12 23:46:18 2023: BS 1411 completed
Tue Dec 12 23:46:34 2023: BS 1412 completed
Tue Dec 12 23:46:51 2023: BS 1413 completed
Tue Dec 12 23:47:07 2023: BS 1414 completed
Tue Dec 12 23:47:23 2023: BS 1415 completed
Tue Dec 12 23:47:40 2023: BS 1416 completed
Tue Dec 12 23:47:56 2023: BS 1417 completed
Tue Dec 12 23:48:13 2023: BS 1418 completed
Tue Dec 12 23:48:29 2023: BS 1419 completed
Tue Dec 12 23:48:45 2023: BS 1420 completed
Tue Dec 12 23:49:02 2023: BS 1421 completed
Tue Dec 12 23:49:18 2023: BS 1422 completed
Tue Dec 12 23:49:34 2023: BS 1423 completed
Tue Dec 12 23:49:51 2023: BS 1424 completed
Tue Dec 12 23:50:07 2023: BS 1425 completed
Tue Dec 12 23:50:24 2023: BS 1426 completed
Tue Dec 12 23:50:40 2023: BS 1427 completed
Tue Dec 12 23:50:56 2023: BS 1428 completed
Tue Dec 12 23:51:13 2023: BS 1429 completed
Tue Dec 12 23:51:29 2023: BS 1430 completed
Tue Dec 12 23:51:46 2023: BS 1431 completed
Tue Dec 12 23:52:02 2023: BS 1432 completed
Tue Dec 12 23:52:18 2023: BS 1433 completed
Tue Dec 12 23:52:35 2023: BS 1434 completed
Tue Dec 12 23:52:51 2023: BS 1435 completed
Tue Dec 12 23:53:08 2023: BS 1436 completed
Tue Dec 12 23:53:24 2023: BS 1437 completed
Tue Dec 12 23:53:40 2023: BS 1438 completed
Tue Dec 12 23:53:57 2023: BS 1439 completed
Tue Dec 12 23:54:13 2023: BS 1440 completed
Tue Dec 12 23:54:29 2023: BS 1441 completed
Tue Dec 12 23:54:46 2023: BS 1442 completed
Tue Dec 12 23:55:02 2023: BS 1443 completed
Tue Dec 12 23:55:19 2023: BS 1444 completed
Tue Dec 12 23:55:35 2023: BS 1445 completed
Tue Dec 12 23:55:51 2023: BS 1446 completed
Tue Dec 12 23:56:08 2023: BS 1447 completed
Tue Dec 12 23:56:24 2023: BS 1448 completed
Tue Dec 12 23:56:41 2023: BS 1449 completed
Tue Dec 12 23:56:57 2023: BS 1450 completed
Tue Dec 12 23:57:13 2023: BS 1451 completed
Tue Dec 12 23:57:30 2023: BS 1452 completed
Tue Dec 12 23:57:46 2023: BS 1453 completed
Tue Dec 12 23:58:03 2023: BS 1454 completed
Tue Dec 12 23:58:19 2023: BS 1455 completed
Tue Dec 12 23:58:35 2023: BS 1456 completed
Tue Dec 12 23:58:52 2023: BS 1457 completed
Tue Dec 12 23:59:08 2023: BS 1458 completed
Tue Dec 12 23:59:24 2023: BS 1459 completed
Tue Dec 12 23:59:41 2023: BS 1460 completed
Tue Dec 12 23:59:57 2023: BS 1461 completed
Wed Dec 13 00:00:14 2023: BS 1462 completed
Wed Dec 13 00:00:30 2023: BS 1463 completed
Wed Dec 13 00:00:46 2023: BS 1464 completed
Wed Dec 13 00:01:03 2023: BS 1465 completed
Wed Dec 13 00:01:19 2023: BS 1466 completed
Wed Dec 13 00:01:36 2023: BS 1467 completed
Wed Dec 13 00:01:52 2023: BS 1468 completed
Wed Dec 13 00:02:08 2023: BS 1469 completed
Wed Dec 13 00:02:25 2023: BS 1470 completed
Wed Dec 13 00:02:41 2023: BS 1471 completed
Wed Dec 13 00:02:58 2023: BS 1472 completed
Wed Dec 13 00:03:14 2023: BS 1473 completed
Wed Dec 13 00:03:30 2023: BS 1474 completed
Wed Dec 13 00:03:47 2023: BS 1475 completed
Wed Dec 13 00:04:03 2023: BS 1476 completed
Wed Dec 13 00:04:19 2023: BS 1477 completed
Wed Dec 13 00:04:36 2023: BS 1478 completed
Wed Dec 13 00:04:52 2023: BS 1479 completed
Wed Dec 13 00:05:09 2023: BS 1480 completed
Wed Dec 13 00:05:25 2023: BS 1481 completed
Wed Dec 13 00:05:41 2023: BS 1482 completed
Wed Dec 13 00:05:58 2023: BS 1483 completed
Wed Dec 13 00:06:14 2023: BS 1484 completed
Wed Dec 13 00:06:31 2023: BS 1485 completed
Wed Dec 13 00:06:47 2023: BS 1486 completed
Wed Dec 13 00:07:03 2023: BS 1487 completed
Wed Dec 13 00:07:20 2023: BS 1488 completed
Wed Dec 13 00:07:36 2023: BS 1489 completed
Wed Dec 13 00:07:53 2023: BS 1490 completed
Wed Dec 13 00:08:09 2023: BS 1491 completed
Wed Dec 13 00:08:25 2023: BS 1492 completed
Wed Dec 13 00:08:42 2023: BS 1493 completed
Wed Dec 13 00:08:58 2023: BS 1494 completed
Wed Dec 13 00:09:14 2023: BS 1495 completed
Wed Dec 13 00:09:31 2023: BS 1496 completed
Wed Dec 13 00:09:47 2023: BS 1497 completed
Wed Dec 13 00:10:04 2023: BS 1498 completed
Wed Dec 13 00:10:20 2023: BS 1499 completed
Wed Dec 13 00:10:36 2023: BS 1500 completed
Wed Dec 13 00:10:53 2023: BS 1501 completed
Wed Dec 13 00:11:09 2023: BS 1502 completed
Wed Dec 13 00:11:26 2023: BS 1503 completed
Wed Dec 13 00:11:42 2023: BS 1504 completed
Wed Dec 13 00:11:58 2023: BS 1505 completed
Wed Dec 13 00:12:15 2023: BS 1506 completed
Wed Dec 13 00:12:31 2023: BS 1507 completed
Wed Dec 13 00:12:48 2023: BS 1508 completed
Wed Dec 13 00:13:04 2023: BS 1509 completed
Wed Dec 13 00:13:20 2023: BS 1510 completed
Wed Dec 13 00:13:37 2023: BS 1511 completed
Wed Dec 13 00:13:53 2023: BS 1512 completed
Wed Dec 13 00:14:09 2023: BS 1513 completed
Wed Dec 13 00:14:26 2023: BS 1514 completed
Wed Dec 13 00:14:42 2023: BS 1515 completed
Wed Dec 13 00:14:59 2023: BS 1516 completed
Wed Dec 13 00:15:15 2023: BS 1517 completed
Wed Dec 13 00:15:31 2023: BS 1518 completed
Wed Dec 13 00:15:48 2023: BS 1519 completed
Wed Dec 13 00:16:04 2023: BS 1520 completed
Wed Dec 13 00:16:21 2023: BS 1521 completed
Wed Dec 13 00:16:37 2023: BS 1522 completed
Wed Dec 13 00:16:53 2023: BS 1523 completed
Wed Dec 13 00:17:10 2023: BS 1524 completed
Wed Dec 13 00:17:26 2023: BS 1525 completed
Wed Dec 13 00:17:43 2023: BS 1526 completed
Wed Dec 13 00:17:59 2023: BS 1527 completed
Wed Dec 13 00:18:15 2023: BS 1528 completed
Wed Dec 13 00:18:32 2023: BS 1529 completed
Wed Dec 13 00:18:48 2023: BS 1530 completed
Wed Dec 13 00:19:04 2023: BS 1531 completed
Wed Dec 13 00:19:21 2023: BS 1532 completed
Wed Dec 13 00:19:37 2023: BS 1533 completed
Wed Dec 13 00:19:54 2023: BS 1534 completed
Wed Dec 13 00:20:10 2023: BS 1535 completed
Wed Dec 13 00:20:26 2023: BS 1536 completed
Wed Dec 13 00:20:43 2023: BS 1537 completed
Wed Dec 13 00:20:59 2023: BS 1538 completed
Wed Dec 13 00:21:16 2023: BS 1539 completed
Wed Dec 13 00:21:32 2023: BS 1540 completed
Wed Dec 13 00:21:48 2023: BS 1541 completed
Wed Dec 13 00:22:05 2023: BS 1542 completed
Wed Dec 13 00:22:21 2023: BS 1543 completed
Wed Dec 13 00:22:38 2023: BS 1544 completed
Wed Dec 13 00:22:54 2023: BS 1545 completed
Wed Dec 13 00:23:10 2023: BS 1546 completed
Wed Dec 13 00:23:27 2023: BS 1547 completed
Wed Dec 13 00:23:43 2023: BS 1548 completed
Wed Dec 13 00:23:59 2023: BS 1549 completed
Wed Dec 13 00:24:16 2023: BS 1550 completed
Wed Dec 13 00:24:32 2023: BS 1551 completed
Wed Dec 13 00:24:49 2023: BS 1552 completed
Wed Dec 13 00:25:05 2023: BS 1553 completed
Wed Dec 13 00:25:21 2023: BS 1554 completed
Wed Dec 13 00:25:38 2023: BS 1555 completed
Wed Dec 13 00:25:54 2023: BS 1556 completed
Wed Dec 13 00:26:11 2023: BS 1557 completed
Wed Dec 13 00:26:27 2023: BS 1558 completed
Wed Dec 13 00:26:43 2023: BS 1559 completed
Wed Dec 13 00:27:00 2023: BS 1560 completed
Wed Dec 13 00:27:16 2023: BS 1561 completed
Wed Dec 13 00:27:33 2023: BS 1562 completed
Wed Dec 13 00:27:49 2023: BS 1563 completed
Wed Dec 13 00:28:05 2023: BS 1564 completed
Wed Dec 13 00:28:22 2023: BS 1565 completed
Wed Dec 13 00:28:38 2023: BS 1566 completed
Wed Dec 13 00:28:54 2023: BS 1567 completed
Wed Dec 13 00:29:11 2023: BS 1568 completed
Wed Dec 13 00:29:27 2023: BS 1569 completed
Wed Dec 13 00:29:44 2023: BS 1570 completed
Wed Dec 13 00:30:00 2023: BS 1571 completed
Wed Dec 13 00:30:16 2023: BS 1572 completed
Wed Dec 13 00:30:33 2023: BS 1573 completed
Wed Dec 13 00:30:49 2023: BS 1574 completed
Wed Dec 13 00:31:06 2023: BS 1575 completed
Wed Dec 13 00:31:22 2023: BS 1576 completed
Wed Dec 13 00:31:38 2023: BS 1577 completed
Wed Dec 13 00:31:55 2023: BS 1578 completed
Wed Dec 13 00:32:11 2023: BS 1579 completed
Wed Dec 13 00:32:28 2023: BS 1580 completed
Wed Dec 13 00:32:44 2023: BS 1581 completed
Wed Dec 13 00:33:00 2023: BS 1582 completed
Wed Dec 13 00:33:17 2023: BS 1583 completed
Wed Dec 13 00:33:33 2023: BS 1584 completed
Wed Dec 13 00:33:49 2023: BS 1585 completed
Wed Dec 13 00:34:06 2023: BS 1586 completed
Wed Dec 13 00:34:22 2023: BS 1587 completed
Wed Dec 13 00:34:39 2023: BS 1588 completed
Wed Dec 13 00:34:55 2023: BS 1589 completed
Wed Dec 13 00:35:11 2023: BS 1590 completed
Wed Dec 13 00:35:28 2023: BS 1591 completed
Wed Dec 13 00:35:44 2023: BS 1592 completed
Wed Dec 13 00:36:01 2023: BS 1593 completed
Wed Dec 13 00:36:17 2023: BS 1594 completed
Wed Dec 13 00:36:33 2023: BS 1595 completed
Wed Dec 13 00:36:50 2023: BS 1596 completed
Wed Dec 13 00:37:06 2023: BS 1597 completed
Wed Dec 13 00:37:23 2023: BS 1598 completed
Wed Dec 13 00:37:39 2023: BS 1599 completed
Wed Dec 13 00:37:55 2023: BS 1600 completed
Wed Dec 13 00:38:12 2023: BS 1601 completed
Wed Dec 13 00:38:28 2023: BS 1602 completed
Wed Dec 13 00:38:44 2023: BS 1603 completed
Wed Dec 13 00:39:01 2023: BS 1604 completed
Wed Dec 13 00:39:17 2023: BS 1605 completed
Wed Dec 13 00:39:34 2023: BS 1606 completed
Wed Dec 13 00:39:50 2023: BS 1607 completed
Wed Dec 13 00:40:06 2023: BS 1608 completed
Wed Dec 13 00:40:23 2023: BS 1609 completed
Wed Dec 13 00:40:39 2023: BS 1610 completed
Wed Dec 13 00:40:56 2023: BS 1611 completed
Wed Dec 13 00:41:12 2023: BS 1612 completed
Wed Dec 13 00:41:28 2023: BS 1613 completed
Wed Dec 13 00:41:45 2023: BS 1614 completed
Wed Dec 13 00:42:01 2023: BS 1615 completed
Wed Dec 13 00:42:18 2023: BS 1616 completed
Wed Dec 13 00:42:34 2023: BS 1617 completed
Wed Dec 13 00:42:50 2023: BS 1618 completed
Wed Dec 13 00:43:07 2023: BS 1619 completed
Wed Dec 13 00:43:23 2023: BS 1620 completed
Wed Dec 13 00:43:39 2023: BS 1621 completed
Wed Dec 13 00:43:56 2023: BS 1622 completed
Wed Dec 13 00:44:12 2023: BS 1623 completed
Wed Dec 13 00:44:29 2023: BS 1624 completed
Wed Dec 13 00:44:45 2023: BS 1625 completed
Wed Dec 13 00:45:01 2023: BS 1626 completed
Wed Dec 13 00:45:18 2023: BS 1627 completed
Wed Dec 13 00:45:34 2023: BS 1628 completed
Wed Dec 13 00:45:51 2023: BS 1629 completed
Wed Dec 13 00:46:07 2023: BS 1630 completed
Wed Dec 13 00:46:23 2023: BS 1631 completed
Wed Dec 13 00:46:40 2023: BS 1632 completed
Wed Dec 13 00:46:56 2023: BS 1633 completed
Wed Dec 13 00:47:13 2023: BS 1634 completed
Wed Dec 13 00:47:29 2023: BS 1635 completed
Wed Dec 13 00:47:45 2023: BS 1636 completed
Wed Dec 13 00:48:02 2023: BS 1637 completed
Wed Dec 13 00:48:18 2023: BS 1638 completed
Wed Dec 13 00:48:34 2023: BS 1639 completed
Wed Dec 13 00:48:51 2023: BS 1640 completed
Wed Dec 13 00:49:07 2023: BS 1641 completed
Wed Dec 13 00:49:24 2023: BS 1642 completed
Wed Dec 13 00:49:40 2023: BS 1643 completed
Wed Dec 13 00:49:56 2023: BS 1644 completed
Wed Dec 13 00:50:13 2023: BS 1645 completed
Wed Dec 13 00:50:29 2023: BS 1646 completed
Wed Dec 13 00:50:46 2023: BS 1647 completed
Wed Dec 13 00:51:02 2023: BS 1648 completed
Wed Dec 13 00:51:18 2023: BS 1649 completed
Wed Dec 13 00:51:35 2023: BS 1650 completed
Wed Dec 13 00:51:51 2023: BS 1651 completed
Wed Dec 13 00:52:08 2023: BS 1652 completed
Wed Dec 13 00:52:24 2023: BS 1653 completed
Wed Dec 13 00:52:40 2023: BS 1654 completed
Wed Dec 13 00:52:57 2023: BS 1655 completed
Wed Dec 13 00:53:13 2023: BS 1656 completed
Wed Dec 13 00:53:29 2023: BS 1657 completed
Wed Dec 13 00:53:46 2023: BS 1658 completed
Wed Dec 13 00:54:02 2023: BS 1659 completed
Wed Dec 13 00:54:19 2023: BS 1660 completed
Wed Dec 13 00:54:35 2023: BS 1661 completed
Wed Dec 13 00:54:51 2023: BS 1662 completed
Wed Dec 13 00:55:08 2023: BS 1663 completed
Wed Dec 13 00:55:24 2023: BS 1664 completed
Wed Dec 13 00:55:41 2023: BS 1665 completed
Wed Dec 13 00:55:57 2023: BS 1666 completed
Wed Dec 13 00:56:13 2023: BS 1667 completed
Wed Dec 13 00:56:30 2023: BS 1668 completed
Wed Dec 13 00:56:46 2023: BS 1669 completed
Wed Dec 13 00:57:03 2023: BS 1670 completed
Wed Dec 13 00:57:19 2023: BS 1671 completed
Wed Dec 13 00:57:35 2023: BS 1672 completed
Wed Dec 13 00:57:52 2023: BS 1673 completed
Wed Dec 13 00:58:08 2023: BS 1674 completed
Wed Dec 13 00:58:24 2023: BS 1675 completed
Wed Dec 13 00:58:41 2023: BS 1676 completed
Wed Dec 13 00:58:57 2023: BS 1677 completed
Wed Dec 13 00:59:14 2023: BS 1678 completed
Wed Dec 13 00:59:30 2023: BS 1679 completed
Wed Dec 13 00:59:46 2023: BS 1680 completed
Wed Dec 13 01:00:03 2023: BS 1681 completed
Wed Dec 13 01:00:19 2023: BS 1682 completed
Wed Dec 13 01:00:36 2023: BS 1683 completed
Wed Dec 13 01:00:52 2023: BS 1684 completed
Wed Dec 13 01:01:08 2023: BS 1685 completed
Wed Dec 13 01:01:25 2023: BS 1686 completed
Wed Dec 13 01:01:41 2023: BS 1687 completed
Wed Dec 13 01:01:58 2023: BS 1688 completed
Wed Dec 13 01:02:14 2023: BS 1689 completed
Wed Dec 13 01:02:30 2023: BS 1690 completed
Wed Dec 13 01:02:47 2023: BS 1691 completed
Wed Dec 13 01:03:03 2023: BS 1692 completed
Wed Dec 13 01:03:19 2023: BS 1693 completed
Wed Dec 13 01:03:36 2023: BS 1694 completed
Wed Dec 13 01:03:52 2023: BS 1695 completed
Wed Dec 13 01:04:09 2023: BS 1696 completed
Wed Dec 13 01:04:25 2023: BS 1697 completed
Wed Dec 13 01:04:41 2023: BS 1698 completed
Wed Dec 13 01:04:58 2023: BS 1699 completed
Wed Dec 13 01:05:14 2023: BS 1700 completed
Wed Dec 13 01:05:31 2023: BS 1701 completed
Wed Dec 13 01:05:47 2023: BS 1702 completed
Wed Dec 13 01:06:03 2023: BS 1703 completed
Wed Dec 13 01:06:20 2023: BS 1704 completed
Wed Dec 13 01:06:36 2023: BS 1705 completed
Wed Dec 13 01:06:53 2023: BS 1706 completed
Wed Dec 13 01:07:09 2023: BS 1707 completed
Wed Dec 13 01:07:25 2023: BS 1708 completed
Wed Dec 13 01:07:42 2023: BS 1709 completed
Wed Dec 13 01:07:58 2023: BS 1710 completed
Wed Dec 13 01:08:14 2023: BS 1711 completed
Wed Dec 13 01:08:31 2023: BS 1712 completed
Wed Dec 13 01:08:47 2023: BS 1713 completed
Wed Dec 13 01:09:04 2023: BS 1714 completed
Wed Dec 13 01:09:20 2023: BS 1715 completed
Wed Dec 13 01:09:36 2023: BS 1716 completed
Wed Dec 13 01:09:53 2023: BS 1717 completed
Wed Dec 13 01:10:09 2023: BS 1718 completed
Wed Dec 13 01:10:26 2023: BS 1719 completed
Wed Dec 13 01:10:42 2023: BS 1720 completed
Wed Dec 13 01:10:58 2023: BS 1721 completed
Wed Dec 13 01:11:15 2023: BS 1722 completed
Wed Dec 13 01:11:31 2023: BS 1723 completed
Wed Dec 13 01:11:48 2023: BS 1724 completed
Wed Dec 13 01:12:04 2023: BS 1725 completed
Wed Dec 13 01:12:20 2023: BS 1726 completed
Wed Dec 13 01:12:37 2023: BS 1727 completed
Wed Dec 13 01:12:53 2023: BS 1728 completed
Wed Dec 13 01:13:09 2023: BS 1729 completed
Wed Dec 13 01:13:26 2023: BS 1730 completed
Wed Dec 13 01:13:42 2023: BS 1731 completed
Wed Dec 13 01:13:59 2023: BS 1732 completed
Wed Dec 13 01:14:15 2023: BS 1733 completed
Wed Dec 13 01:14:31 2023: BS 1734 completed
Wed Dec 13 01:14:48 2023: BS 1735 completed
Wed Dec 13 01:15:04 2023: BS 1736 completed
Wed Dec 13 01:15:21 2023: BS 1737 completed
Wed Dec 13 01:15:37 2023: BS 1738 completed
Wed Dec 13 01:15:53 2023: BS 1739 completed
Wed Dec 13 01:16:10 2023: BS 1740 completed
Wed Dec 13 01:16:26 2023: BS 1741 completed
Wed Dec 13 01:16:43 2023: BS 1742 completed
Wed Dec 13 01:16:59 2023: BS 1743 completed
Wed Dec 13 01:17:15 2023: BS 1744 completed
Wed Dec 13 01:17:32 2023: BS 1745 completed
Wed Dec 13 01:17:48 2023: BS 1746 completed
Wed Dec 13 01:18:04 2023: BS 1747 completed
Wed Dec 13 01:18:21 2023: BS 1748 completed
Wed Dec 13 01:18:37 2023: BS 1749 completed
Wed Dec 13 01:18:54 2023: BS 1750 completed
Wed Dec 13 01:19:10 2023: BS 1751 completed
Wed Dec 13 01:19:26 2023: BS 1752 completed
Wed Dec 13 01:19:43 2023: BS 1753 completed
Wed Dec 13 01:19:59 2023: BS 1754 completed
Wed Dec 13 01:20:16 2023: BS 1755 completed
Wed Dec 13 01:20:32 2023: BS 1756 completed
Wed Dec 13 01:20:48 2023: BS 1757 completed
Wed Dec 13 01:21:05 2023: BS 1758 completed
Wed Dec 13 01:21:21 2023: BS 1759 completed
Wed Dec 13 01:21:38 2023: BS 1760 completed
Wed Dec 13 01:21:54 2023: BS 1761 completed
Wed Dec 13 01:22:10 2023: BS 1762 completed
Wed Dec 13 01:22:27 2023: BS 1763 completed
Wed Dec 13 01:22:43 2023: BS 1764 completed
Wed Dec 13 01:22:59 2023: BS 1765 completed
Wed Dec 13 01:23:16 2023: BS 1766 completed
Wed Dec 13 01:23:32 2023: BS 1767 completed
Wed Dec 13 01:23:49 2023: BS 1768 completed
Wed Dec 13 01:24:05 2023: BS 1769 completed
Wed Dec 13 01:24:21 2023: BS 1770 completed
Wed Dec 13 01:24:38 2023: BS 1771 completed
Wed Dec 13 01:24:54 2023: BS 1772 completed
Wed Dec 13 01:25:11 2023: BS 1773 completed
Wed Dec 13 01:25:27 2023: BS 1774 completed
Wed Dec 13 01:25:43 2023: BS 1775 completed
Wed Dec 13 01:26:00 2023: BS 1776 completed
Wed Dec 13 01:26:16 2023: BS 1777 completed
Wed Dec 13 01:26:33 2023: BS 1778 completed
Wed Dec 13 01:26:49 2023: BS 1779 completed
Wed Dec 13 01:27:05 2023: BS 1780 completed
Wed Dec 13 01:27:22 2023: BS 1781 completed
Wed Dec 13 01:27:38 2023: BS 1782 completed
Wed Dec 13 01:27:54 2023: BS 1783 completed
Wed Dec 13 01:28:11 2023: BS 1784 completed
Wed Dec 13 01:28:27 2023: BS 1785 completed
Wed Dec 13 01:28:44 2023: BS 1786 completed
Wed Dec 13 01:29:00 2023: BS 1787 completed
Wed Dec 13 01:29:16 2023: BS 1788 completed
Wed Dec 13 01:29:33 2023: BS 1789 completed
Wed Dec 13 01:29:49 2023: BS 1790 completed
Wed Dec 13 01:30:06 2023: BS 1791 completed
Wed Dec 13 01:30:22 2023: BS 1792 completed
Wed Dec 13 01:30:38 2023: BS 1793 completed
Wed Dec 13 01:30:55 2023: BS 1794 completed
Wed Dec 13 01:31:11 2023: BS 1795 completed
Wed Dec 13 01:31:28 2023: BS 1796 completed
Wed Dec 13 01:31:44 2023: BS 1797 completed
Wed Dec 13 01:32:00 2023: BS 1798 completed
Wed Dec 13 01:32:17 2023: BS 1799 completed
Wed Dec 13 01:32:33 2023: BS 1800 completed
Wed Dec 13 01:32:49 2023: BS 1801 completed
Wed Dec 13 01:33:06 2023: BS 1802 completed
Wed Dec 13 01:33:22 2023: BS 1803 completed
Wed Dec 13 01:33:39 2023: BS 1804 completed
Wed Dec 13 01:33:55 2023: BS 1805 completed
Wed Dec 13 01:34:11 2023: BS 1806 completed
Wed Dec 13 01:34:28 2023: BS 1807 completed
Wed Dec 13 01:34:44 2023: BS 1808 completed
Wed Dec 13 01:35:01 2023: BS 1809 completed
Wed Dec 13 01:35:17 2023: BS 1810 completed
Wed Dec 13 01:35:33 2023: BS 1811 completed
Wed Dec 13 01:35:50 2023: BS 1812 completed
Wed Dec 13 01:36:06 2023: BS 1813 completed
Wed Dec 13 01:36:23 2023: BS 1814 completed
Wed Dec 13 01:36:39 2023: BS 1815 completed
Wed Dec 13 01:36:55 2023: BS 1816 completed
Wed Dec 13 01:37:12 2023: BS 1817 completed
Wed Dec 13 01:37:28 2023: BS 1818 completed
Wed Dec 13 01:37:44 2023: BS 1819 completed
Wed Dec 13 01:38:01 2023: BS 1820 completed
Wed Dec 13 01:38:17 2023: BS 1821 completed
Wed Dec 13 01:38:34 2023: BS 1822 completed
Wed Dec 13 01:38:50 2023: BS 1823 completed
Wed Dec 13 01:39:06 2023: BS 1824 completed
Wed Dec 13 01:39:23 2023: BS 1825 completed
Wed Dec 13 01:39:39 2023: BS 1826 completed
Wed Dec 13 01:39:56 2023: BS 1827 completed
Wed Dec 13 01:40:12 2023: BS 1828 completed
Wed Dec 13 01:40:28 2023: BS 1829 completed
Wed Dec 13 01:40:45 2023: BS 1830 completed
Wed Dec 13 01:41:01 2023: BS 1831 completed
Wed Dec 13 01:41:18 2023: BS 1832 completed
Wed Dec 13 01:41:34 2023: BS 1833 completed
Wed Dec 13 01:41:50 2023: BS 1834 completed
Wed Dec 13 01:42:07 2023: BS 1835 completed
Wed Dec 13 01:42:23 2023: BS 1836 completed
Wed Dec 13 01:42:39 2023: BS 1837 completed
Wed Dec 13 01:42:56 2023: BS 1838 completed
Wed Dec 13 01:43:12 2023: BS 1839 completed
Wed Dec 13 01:43:29 2023: BS 1840 completed
Wed Dec 13 01:43:45 2023: BS 1841 completed
Wed Dec 13 01:44:01 2023: BS 1842 completed
Wed Dec 13 01:44:18 2023: BS 1843 completed
Wed Dec 13 01:44:34 2023: BS 1844 completed
Wed Dec 13 01:44:51 2023: BS 1845 completed
Wed Dec 13 01:45:07 2023: BS 1846 completed
Wed Dec 13 01:45:23 2023: BS 1847 completed
Wed Dec 13 01:45:40 2023: BS 1848 completed
Wed Dec 13 01:45:56 2023: BS 1849 completed
Wed Dec 13 01:46:13 2023: BS 1850 completed
Wed Dec 13 01:46:29 2023: BS 1851 completed
Wed Dec 13 01:46:45 2023: BS 1852 completed
Wed Dec 13 01:47:02 2023: BS 1853 completed
Wed Dec 13 01:47:18 2023: BS 1854 completed
Wed Dec 13 01:47:34 2023: BS 1855 completed
Wed Dec 13 01:47:51 2023: BS 1856 completed
Wed Dec 13 01:48:07 2023: BS 1857 completed
Wed Dec 13 01:48:24 2023: BS 1858 completed
Wed Dec 13 01:48:40 2023: BS 1859 completed
Wed Dec 13 01:48:56 2023: BS 1860 completed
Wed Dec 13 01:49:13 2023: BS 1861 completed
Wed Dec 13 01:49:29 2023: BS 1862 completed
Wed Dec 13 01:49:46 2023: BS 1863 completed
Wed Dec 13 01:50:02 2023: BS 1864 completed
Wed Dec 13 01:50:18 2023: BS 1865 completed
Wed Dec 13 01:50:35 2023: BS 1866 completed
Wed Dec 13 01:50:51 2023: BS 1867 completed
Wed Dec 13 01:51:08 2023: BS 1868 completed
Wed Dec 13 01:51:24 2023: BS 1869 completed
Wed Dec 13 01:51:40 2023: BS 1870 completed
Wed Dec 13 01:51:57 2023: BS 1871 completed
Wed Dec 13 01:52:13 2023: BS 1872 completed
Wed Dec 13 01:52:29 2023: BS 1873 completed
Wed Dec 13 01:52:46 2023: BS 1874 completed
Wed Dec 13 01:53:02 2023: BS 1875 completed
Wed Dec 13 01:53:19 2023: BS 1876 completed
Wed Dec 13 01:53:35 2023: BS 1877 completed
Wed Dec 13 01:53:51 2023: BS 1878 completed
Wed Dec 13 01:54:08 2023: BS 1879 completed
Wed Dec 13 01:54:24 2023: BS 1880 completed
Wed Dec 13 01:54:41 2023: BS 1881 completed
Wed Dec 13 01:54:57 2023: BS 1882 completed
Wed Dec 13 01:55:13 2023: BS 1883 completed
Wed Dec 13 01:55:30 2023: BS 1884 completed
Wed Dec 13 01:55:46 2023: BS 1885 completed
Wed Dec 13 01:56:03 2023: BS 1886 completed
Wed Dec 13 01:56:19 2023: BS 1887 completed
Wed Dec 13 01:56:35 2023: BS 1888 completed
Wed Dec 13 01:56:52 2023: BS 1889 completed
Wed Dec 13 01:57:08 2023: BS 1890 completed
Wed Dec 13 01:57:24 2023: BS 1891 completed
Wed Dec 13 01:57:41 2023: BS 1892 completed
Wed Dec 13 01:57:57 2023: BS 1893 completed
Wed Dec 13 01:58:14 2023: BS 1894 completed
Wed Dec 13 01:58:30 2023: BS 1895 completed
Wed Dec 13 01:58:46 2023: BS 1896 completed
Wed Dec 13 01:59:03 2023: BS 1897 completed
Wed Dec 13 01:59:19 2023: BS 1898 completed
Wed Dec 13 01:59:36 2023: BS 1899 completed
Wed Dec 13 01:59:52 2023: BS 1900 completed
Wed Dec 13 02:00:08 2023: BS 1901 completed
Wed Dec 13 02:00:25 2023: BS 1902 completed
Wed Dec 13 02:00:41 2023: BS 1903 completed
Wed Dec 13 02:00:58 2023: BS 1904 completed
Wed Dec 13 02:01:14 2023: BS 1905 completed
Wed Dec 13 02:01:30 2023: BS 1906 completed
Wed Dec 13 02:01:47 2023: BS 1907 completed
Wed Dec 13 02:02:03 2023: BS 1908 completed
Wed Dec 13 02:02:19 2023: BS 1909 completed
Wed Dec 13 02:02:36 2023: BS 1910 completed
Wed Dec 13 02:02:52 2023: BS 1911 completed
Wed Dec 13 02:03:09 2023: BS 1912 completed
Wed Dec 13 02:03:25 2023: BS 1913 completed
Wed Dec 13 02:03:41 2023: BS 1914 completed
Wed Dec 13 02:03:58 2023: BS 1915 completed
Wed Dec 13 02:04:14 2023: BS 1916 completed
Wed Dec 13 02:04:31 2023: BS 1917 completed
Wed Dec 13 02:04:47 2023: BS 1918 completed
Wed Dec 13 02:05:03 2023: BS 1919 completed
Wed Dec 13 02:05:20 2023: BS 1920 completed
Wed Dec 13 02:05:36 2023: BS 1921 completed
Wed Dec 13 02:05:53 2023: BS 1922 completed
Wed Dec 13 02:06:09 2023: BS 1923 completed
Wed Dec 13 02:06:25 2023: BS 1924 completed
Wed Dec 13 02:06:42 2023: BS 1925 completed
Wed Dec 13 02:06:58 2023: BS 1926 completed
Wed Dec 13 02:07:14 2023: BS 1927 completed
Wed Dec 13 02:07:31 2023: BS 1928 completed
Wed Dec 13 02:07:47 2023: BS 1929 completed
Wed Dec 13 02:08:04 2023: BS 1930 completed
Wed Dec 13 02:08:20 2023: BS 1931 completed
Wed Dec 13 02:08:36 2023: BS 1932 completed
Wed Dec 13 02:08:53 2023: BS 1933 completed
Wed Dec 13 02:09:09 2023: BS 1934 completed
Wed Dec 13 02:09:26 2023: BS 1935 completed
Wed Dec 13 02:09:42 2023: BS 1936 completed
Wed Dec 13 02:09:58 2023: BS 1937 completed
Wed Dec 13 02:10:15 2023: BS 1938 completed
Wed Dec 13 02:10:31 2023: BS 1939 completed
Wed Dec 13 02:10:48 2023: BS 1940 completed
Wed Dec 13 02:11:04 2023: BS 1941 completed
Wed Dec 13 02:11:20 2023: BS 1942 completed
Wed Dec 13 02:11:37 2023: BS 1943 completed
Wed Dec 13 02:11:53 2023: BS 1944 completed
Wed Dec 13 02:12:09 2023: BS 1945 completed
Wed Dec 13 02:12:26 2023: BS 1946 completed
Wed Dec 13 02:12:42 2023: BS 1947 completed
Wed Dec 13 02:12:59 2023: BS 1948 completed
Wed Dec 13 02:13:15 2023: BS 1949 completed
Wed Dec 13 02:13:31 2023: BS 1950 completed
Wed Dec 13 02:13:48 2023: BS 1951 completed
Wed Dec 13 02:14:04 2023: BS 1952 completed
Wed Dec 13 02:14:21 2023: BS 1953 completed
Wed Dec 13 02:14:37 2023: BS 1954 completed
Wed Dec 13 02:14:53 2023: BS 1955 completed
Wed Dec 13 02:15:10 2023: BS 1956 completed
Wed Dec 13 02:15:26 2023: BS 1957 completed
Wed Dec 13 02:15:43 2023: BS 1958 completed
Wed Dec 13 02:15:59 2023: BS 1959 completed
Wed Dec 13 02:16:15 2023: BS 1960 completed
Wed Dec 13 02:16:32 2023: BS 1961 completed
Wed Dec 13 02:16:48 2023: BS 1962 completed
Wed Dec 13 02:17:04 2023: BS 1963 completed
Wed Dec 13 02:17:21 2023: BS 1964 completed
Wed Dec 13 02:17:37 2023: BS 1965 completed
Wed Dec 13 02:17:54 2023: BS 1966 completed
Wed Dec 13 02:18:10 2023: BS 1967 completed
Wed Dec 13 02:18:26 2023: BS 1968 completed
Wed Dec 13 02:18:43 2023: BS 1969 completed
Wed Dec 13 02:18:59 2023: BS 1970 completed
Wed Dec 13 02:19:16 2023: BS 1971 completed
Wed Dec 13 02:19:32 2023: BS 1972 completed
Wed Dec 13 02:19:48 2023: BS 1973 completed
Wed Dec 13 02:20:05 2023: BS 1974 completed
Wed Dec 13 02:20:21 2023: BS 1975 completed
Wed Dec 13 02:20:38 2023: BS 1976 completed
Wed Dec 13 02:20:54 2023: BS 1977 completed
Wed Dec 13 02:21:10 2023: BS 1978 completed
Wed Dec 13 02:21:27 2023: BS 1979 completed
Wed Dec 13 02:21:43 2023: BS 1980 completed
Wed Dec 13 02:21:59 2023: BS 1981 completed
Wed Dec 13 02:22:16 2023: BS 1982 completed
Wed Dec 13 02:22:32 2023: BS 1983 completed
Wed Dec 13 02:22:49 2023: BS 1984 completed
Wed Dec 13 02:23:05 2023: BS 1985 completed
Wed Dec 13 02:23:21 2023: BS 1986 completed
Wed Dec 13 02:23:38 2023: BS 1987 completed
Wed Dec 13 02:23:54 2023: BS 1988 completed
Wed Dec 13 02:24:11 2023: BS 1989 completed
Wed Dec 13 02:24:27 2023: BS 1990 completed
Wed Dec 13 02:24:43 2023: BS 1991 completed
Wed Dec 13 02:25:00 2023: BS 1992 completed
Wed Dec 13 02:25:16 2023: BS 1993 completed
Wed Dec 13 02:25:33 2023: BS 1994 completed
Wed Dec 13 02:25:49 2023: BS 1995 completed
Wed Dec 13 02:26:05 2023: BS 1996 completed
Wed Dec 13 02:26:22 2023: BS 1997 completed
Wed Dec 13 02:26:38 2023: BS 1998 completed
Wed Dec 13 02:26:54 2023: BS 1999 completed
Wed Dec 13 02:27:11 2023: BS 2000 completed
Wed Dec 13 02:27:27 2023: BS 2001 completed
Wed Dec 13 02:27:44 2023: BS 2002 completed
Wed Dec 13 02:28:00 2023: BS 2003 completed
Wed Dec 13 02:28:16 2023: BS 2004 completed
Wed Dec 13 02:28:33 2023: BS 2005 completed
Wed Dec 13 02:28:49 2023: BS 2006 completed
Wed Dec 13 02:29:06 2023: BS 2007 completed
Wed Dec 13 02:29:22 2023: BS 2008 completed
Wed Dec 13 02:29:38 2023: BS 2009 completed
Wed Dec 13 02:29:55 2023: BS 2010 completed
Wed Dec 13 02:30:11 2023: BS 2011 completed
Wed Dec 13 02:30:28 2023: BS 2012 completed
Wed Dec 13 02:30:44 2023: BS 2013 completed
Wed Dec 13 02:31:00 2023: BS 2014 completed
Wed Dec 13 02:31:17 2023: BS 2015 completed
Wed Dec 13 02:31:33 2023: BS 2016 completed
Wed Dec 13 02:31:49 2023: BS 2017 completed
Wed Dec 13 02:32:06 2023: BS 2018 completed
Wed Dec 13 02:32:22 2023: BS 2019 completed
Wed Dec 13 02:32:39 2023: BS 2020 completed
Wed Dec 13 02:32:55 2023: BS 2021 completed
Wed Dec 13 02:33:11 2023: BS 2022 completed
Wed Dec 13 02:33:28 2023: BS 2023 completed
Wed Dec 13 02:33:44 2023: BS 2024 completed
Wed Dec 13 02:34:01 2023: BS 2025 completed
Wed Dec 13 02:34:17 2023: BS 2026 completed
Wed Dec 13 02:34:33 2023: BS 2027 completed
Wed Dec 13 02:34:50 2023: BS 2028 completed
Wed Dec 13 02:35:06 2023: BS 2029 completed
Wed Dec 13 02:35:23 2023: BS 2030 completed
Wed Dec 13 02:35:39 2023: BS 2031 completed
Wed Dec 13 02:35:55 2023: BS 2032 completed
Wed Dec 13 02:36:12 2023: BS 2033 completed
Wed Dec 13 02:36:28 2023: BS 2034 completed
Wed Dec 13 02:36:44 2023: BS 2035 completed
Wed Dec 13 02:37:01 2023: BS 2036 completed
Wed Dec 13 02:37:17 2023: BS 2037 completed
Wed Dec 13 02:37:34 2023: BS 2038 completed
Wed Dec 13 02:37:50 2023: BS 2039 completed
Wed Dec 13 02:38:06 2023: BS 2040 completed
Wed Dec 13 02:38:23 2023: BS 2041 completed
Wed Dec 13 02:38:39 2023: BS 2042 completed
Wed Dec 13 02:38:56 2023: BS 2043 completed
Wed Dec 13 02:39:12 2023: BS 2044 completed
Wed Dec 13 02:39:28 2023: BS 2045 completed
Wed Dec 13 02:39:45 2023: BS 2046 completed
Wed Dec 13 02:40:01 2023: BS 2047 completed
Wed Dec 13 02:40:18 2023: BS 2048 completed
Wed Dec 13 02:40:34 2023: BS 2049 completed
Wed Dec 13 02:40:50 2023: BS 2050 completed
Wed Dec 13 02:41:07 2023: BS 2051 completed
Wed Dec 13 02:41:23 2023: BS 2052 completed
Wed Dec 13 02:41:39 2023: BS 2053 completed
Wed Dec 13 02:41:56 2023: BS 2054 completed
Wed Dec 13 02:42:12 2023: BS 2055 completed
Wed Dec 13 02:42:29 2023: BS 2056 completed
Wed Dec 13 02:42:45 2023: BS 2057 completed
Wed Dec 13 02:43:01 2023: BS 2058 completed
Wed Dec 13 02:43:18 2023: BS 2059 completed
Wed Dec 13 02:43:34 2023: BS 2060 completed
Wed Dec 13 02:43:51 2023: BS 2061 completed
Wed Dec 13 02:44:07 2023: BS 2062 completed
Wed Dec 13 02:44:23 2023: BS 2063 completed
Wed Dec 13 02:44:40 2023: BS 2064 completed
Wed Dec 13 02:44:56 2023: BS 2065 completed
Wed Dec 13 02:45:13 2023: BS 2066 completed
Wed Dec 13 02:45:29 2023: BS 2067 completed
Wed Dec 13 02:45:45 2023: BS 2068 completed
Wed Dec 13 02:46:02 2023: BS 2069 completed
Wed Dec 13 02:46:18 2023: BS 2070 completed
Wed Dec 13 02:46:34 2023: BS 2071 completed
Wed Dec 13 02:46:51 2023: BS 2072 completed
Wed Dec 13 02:47:07 2023: BS 2073 completed
Wed Dec 13 02:47:24 2023: BS 2074 completed
Wed Dec 13 02:47:40 2023: BS 2075 completed
Wed Dec 13 02:47:56 2023: BS 2076 completed
Wed Dec 13 02:48:13 2023: BS 2077 completed
Wed Dec 13 02:48:29 2023: BS 2078 completed
Wed Dec 13 02:48:46 2023: BS 2079 completed
Wed Dec 13 02:49:02 2023: BS 2080 completed
Wed Dec 13 02:49:18 2023: BS 2081 completed
Wed Dec 13 02:49:35 2023: BS 2082 completed
Wed Dec 13 02:49:51 2023: BS 2083 completed
Wed Dec 13 02:50:08 2023: BS 2084 completed
Wed Dec 13 02:50:24 2023: BS 2085 completed
Wed Dec 13 02:50:40 2023: BS 2086 completed
Wed Dec 13 02:50:57 2023: BS 2087 completed
Wed Dec 13 02:51:13 2023: BS 2088 completed
Wed Dec 13 02:51:29 2023: BS 2089 completed
Wed Dec 13 02:51:46 2023: BS 2090 completed
Wed Dec 13 02:52:02 2023: BS 2091 completed
Wed Dec 13 02:52:19 2023: BS 2092 completed
Wed Dec 13 02:52:35 2023: BS 2093 completed
Wed Dec 13 02:52:51 2023: BS 2094 completed
Wed Dec 13 02:53:08 2023: BS 2095 completed
Wed Dec 13 02:53:24 2023: BS 2096 completed
Wed Dec 13 02:53:41 2023: BS 2097 completed
Wed Dec 13 02:53:57 2023: BS 2098 completed
Wed Dec 13 02:54:13 2023: BS 2099 completed
Wed Dec 13 02:54:30 2023: BS 2100 completed
Wed Dec 13 02:54:46 2023: BS 2101 completed
Wed Dec 13 02:55:03 2023: BS 2102 completed
Wed Dec 13 02:55:19 2023: BS 2103 completed
Wed Dec 13 02:55:35 2023: BS 2104 completed
Wed Dec 13 02:55:52 2023: BS 2105 completed
Wed Dec 13 02:56:08 2023: BS 2106 completed
Wed Dec 13 02:56:24 2023: BS 2107 completed
Wed Dec 13 02:56:41 2023: BS 2108 completed
Wed Dec 13 02:56:57 2023: BS 2109 completed
Wed Dec 13 02:57:14 2023: BS 2110 completed
Wed Dec 13 02:57:30 2023: BS 2111 completed
Wed Dec 13 02:57:46 2023: BS 2112 completed
Wed Dec 13 02:58:03 2023: BS 2113 completed
Wed Dec 13 02:58:19 2023: BS 2114 completed
Wed Dec 13 02:58:36 2023: BS 2115 completed
Wed Dec 13 02:58:52 2023: BS 2116 completed
Wed Dec 13 02:59:08 2023: BS 2117 completed
Wed Dec 13 02:59:25 2023: BS 2118 completed
Wed Dec 13 02:59:41 2023: BS 2119 completed
Wed Dec 13 02:59:58 2023: BS 2120 completed
Wed Dec 13 03:00:14 2023: BS 2121 completed
Wed Dec 13 03:00:30 2023: BS 2122 completed
Wed Dec 13 03:00:47 2023: BS 2123 completed
Wed Dec 13 03:01:03 2023: BS 2124 completed
Wed Dec 13 03:01:19 2023: BS 2125 completed
Wed Dec 13 03:01:36 2023: BS 2126 completed
Wed Dec 13 03:01:52 2023: BS 2127 completed
Wed Dec 13 03:02:09 2023: BS 2128 completed
Wed Dec 13 03:02:25 2023: BS 2129 completed
Wed Dec 13 03:02:41 2023: BS 2130 completed
Wed Dec 13 03:02:58 2023: BS 2131 completed
Wed Dec 13 03:03:14 2023: BS 2132 completed
Wed Dec 13 03:03:31 2023: BS 2133 completed
Wed Dec 13 03:03:47 2023: BS 2134 completed
Wed Dec 13 03:04:03 2023: BS 2135 completed
Wed Dec 13 03:04:20 2023: BS 2136 completed
Wed Dec 13 03:04:36 2023: BS 2137 completed
Wed Dec 13 03:04:53 2023: BS 2138 completed
Wed Dec 13 03:05:09 2023: BS 2139 completed
Wed Dec 13 03:05:25 2023: BS 2140 completed
Wed Dec 13 03:05:42 2023: BS 2141 completed
Wed Dec 13 03:05:58 2023: BS 2142 completed
Wed Dec 13 03:06:14 2023: BS 2143 completed
Wed Dec 13 03:06:31 2023: BS 2144 completed
Wed Dec 13 03:06:47 2023: BS 2145 completed
Wed Dec 13 03:07:04 2023: BS 2146 completed
Wed Dec 13 03:07:20 2023: BS 2147 completed
Wed Dec 13 03:07:36 2023: BS 2148 completed
Wed Dec 13 03:07:53 2023: BS 2149 completed
Wed Dec 13 03:08:09 2023: BS 2150 completed
Wed Dec 13 03:08:26 2023: BS 2151 completed
Wed Dec 13 03:08:42 2023: BS 2152 completed
Wed Dec 13 03:08:58 2023: BS 2153 completed
Wed Dec 13 03:09:15 2023: BS 2154 completed
Wed Dec 13 03:09:31 2023: BS 2155 completed
Wed Dec 13 03:09:48 2023: BS 2156 completed
Wed Dec 13 03:10:04 2023: BS 2157 completed
Wed Dec 13 03:10:20 2023: BS 2158 completed
Wed Dec 13 03:10:37 2023: BS 2159 completed
Wed Dec 13 03:10:53 2023: BS 2160 completed
Wed Dec 13 03:11:09 2023: BS 2161 completed
Wed Dec 13 03:11:26 2023: BS 2162 completed
Wed Dec 13 03:11:42 2023: BS 2163 completed
Wed Dec 13 03:11:59 2023: BS 2164 completed
Wed Dec 13 03:12:15 2023: BS 2165 completed
Wed Dec 13 03:12:31 2023: BS 2166 completed
Wed Dec 13 03:12:48 2023: BS 2167 completed
Wed Dec 13 03:13:04 2023: BS 2168 completed
Wed Dec 13 03:13:21 2023: BS 2169 completed
Wed Dec 13 03:13:37 2023: BS 2170 completed
Wed Dec 13 03:13:53 2023: BS 2171 completed
Wed Dec 13 03:14:10 2023: BS 2172 completed
Wed Dec 13 03:14:26 2023: BS 2173 completed
Wed Dec 13 03:14:43 2023: BS 2174 completed
Wed Dec 13 03:14:59 2023: BS 2175 completed
Wed Dec 13 03:15:15 2023: BS 2176 completed
Wed Dec 13 03:15:32 2023: BS 2177 completed
Wed Dec 13 03:15:48 2023: BS 2178 completed
Wed Dec 13 03:16:04 2023: BS 2179 completed
Wed Dec 13 03:16:21 2023: BS 2180 completed
Wed Dec 13 03:16:37 2023: BS 2181 completed
Wed Dec 13 03:16:54 2023: BS 2182 completed
Wed Dec 13 03:17:10 2023: BS 2183 completed
Wed Dec 13 03:17:26 2023: BS 2184 completed
Wed Dec 13 03:17:43 2023: BS 2185 completed
Wed Dec 13 03:17:59 2023: BS 2186 completed
Wed Dec 13 03:18:16 2023: BS 2187 completed
Wed Dec 13 03:18:32 2023: BS 2188 completed
Wed Dec 13 03:18:48 2023: BS 2189 completed
Wed Dec 13 03:19:05 2023: BS 2190 completed
Wed Dec 13 03:19:21 2023: BS 2191 completed
Wed Dec 13 03:19:38 2023: BS 2192 completed
Wed Dec 13 03:19:54 2023: BS 2193 completed
Wed Dec 13 03:20:10 2023: BS 2194 completed
Wed Dec 13 03:20:27 2023: BS 2195 completed
Wed Dec 13 03:20:43 2023: BS 2196 completed
Wed Dec 13 03:20:59 2023: BS 2197 completed
Wed Dec 13 03:21:16 2023: BS 2198 completed
Wed Dec 13 03:21:32 2023: BS 2199 completed
Wed Dec 13 03:21:49 2023: BS 2200 completed
Wed Dec 13 03:22:05 2023: BS 2201 completed
Wed Dec 13 03:22:21 2023: BS 2202 completed
Wed Dec 13 03:22:38 2023: BS 2203 completed
Wed Dec 13 03:22:54 2023: BS 2204 completed
Wed Dec 13 03:23:11 2023: BS 2205 completed
Wed Dec 13 03:23:27 2023: BS 2206 completed
Wed Dec 13 03:23:43 2023: BS 2207 completed
Wed Dec 13 03:24:00 2023: BS 2208 completed
Wed Dec 13 03:24:16 2023: BS 2209 completed
Wed Dec 13 03:24:33 2023: BS 2210 completed
Wed Dec 13 03:24:49 2023: BS 2211 completed
Wed Dec 13 03:25:05 2023: BS 2212 completed
Wed Dec 13 03:25:22 2023: BS 2213 completed
Wed Dec 13 03:25:38 2023: BS 2214 completed
Wed Dec 13 03:25:54 2023: BS 2215 completed
Wed Dec 13 03:26:11 2023: BS 2216 completed
Wed Dec 13 03:26:27 2023: BS 2217 completed
Wed Dec 13 03:26:44 2023: BS 2218 completed
Wed Dec 13 03:27:00 2023: BS 2219 completed
Wed Dec 13 03:27:16 2023: BS 2220 completed
Wed Dec 13 03:27:33 2023: BS 2221 completed
Wed Dec 13 03:27:49 2023: BS 2222 completed
Wed Dec 13 03:28:06 2023: BS 2223 completed
Wed Dec 13 03:28:22 2023: BS 2224 completed
Wed Dec 13 03:28:38 2023: BS 2225 completed
Wed Dec 13 03:28:55 2023: BS 2226 completed
Wed Dec 13 03:29:11 2023: BS 2227 completed
Wed Dec 13 03:29:28 2023: BS 2228 completed
Wed Dec 13 03:29:44 2023: BS 2229 completed
Wed Dec 13 03:30:00 2023: BS 2230 completed
Wed Dec 13 03:30:17 2023: BS 2231 completed
Wed Dec 13 03:30:33 2023: BS 2232 completed
Wed Dec 13 03:30:49 2023: BS 2233 completed
Wed Dec 13 03:31:06 2023: BS 2234 completed
Wed Dec 13 03:31:22 2023: BS 2235 completed
Wed Dec 13 03:31:39 2023: BS 2236 completed
Wed Dec 13 03:31:55 2023: BS 2237 completed
Wed Dec 13 03:32:11 2023: BS 2238 completed
Wed Dec 13 03:32:28 2023: BS 2239 completed
Wed Dec 13 03:32:44 2023: BS 2240 completed
Wed Dec 13 03:33:01 2023: BS 2241 completed
Wed Dec 13 03:33:17 2023: BS 2242 completed
Wed Dec 13 03:33:33 2023: BS 2243 completed
Wed Dec 13 03:33:50 2023: BS 2244 completed
Wed Dec 13 03:34:06 2023: BS 2245 completed
Wed Dec 13 03:34:23 2023: BS 2246 completed
Wed Dec 13 03:34:39 2023: BS 2247 completed
Wed Dec 13 03:34:55 2023: BS 2248 completed
Wed Dec 13 03:35:12 2023: BS 2249 completed
Wed Dec 13 03:35:28 2023: BS 2250 completed
Wed Dec 13 03:35:44 2023: BS 2251 completed
Wed Dec 13 03:36:01 2023: BS 2252 completed
Wed Dec 13 03:36:17 2023: BS 2253 completed
Wed Dec 13 03:36:34 2023: BS 2254 completed
Wed Dec 13 03:36:50 2023: BS 2255 completed
Wed Dec 13 03:37:06 2023: BS 2256 completed
Wed Dec 13 03:37:23 2023: BS 2257 completed
Wed Dec 13 03:37:39 2023: BS 2258 completed
Wed Dec 13 03:37:56 2023: BS 2259 completed
Wed Dec 13 03:38:12 2023: BS 2260 completed
Wed Dec 13 03:38:28 2023: BS 2261 completed
Wed Dec 13 03:38:45 2023: BS 2262 completed
Wed Dec 13 03:39:01 2023: BS 2263 completed
Wed Dec 13 03:39:18 2023: BS 2264 completed
Wed Dec 13 03:39:34 2023: BS 2265 completed
Wed Dec 13 03:39:50 2023: BS 2266 completed
Wed Dec 13 03:40:07 2023: BS 2267 completed
Wed Dec 13 03:40:23 2023: BS 2268 completed
Wed Dec 13 03:40:39 2023: BS 2269 completed
Wed Dec 13 03:40:56 2023: BS 2270 completed
Wed Dec 13 03:41:12 2023: BS 2271 completed
Wed Dec 13 03:41:29 2023: BS 2272 completed
Wed Dec 13 03:41:45 2023: BS 2273 completed
Wed Dec 13 03:42:01 2023: BS 2274 completed
Wed Dec 13 03:42:18 2023: BS 2275 completed
Wed Dec 13 03:42:34 2023: BS 2276 completed
Wed Dec 13 03:42:51 2023: BS 2277 completed
Wed Dec 13 03:43:07 2023: BS 2278 completed
Wed Dec 13 03:43:23 2023: BS 2279 completed
Wed Dec 13 03:43:40 2023: BS 2280 completed
Wed Dec 13 03:43:56 2023: BS 2281 completed
Wed Dec 13 03:44:13 2023: BS 2282 completed
Wed Dec 13 03:44:29 2023: BS 2283 completed
Wed Dec 13 03:44:45 2023: BS 2284 completed
Wed Dec 13 03:45:02 2023: BS 2285 completed
Wed Dec 13 03:45:18 2023: BS 2286 completed
Wed Dec 13 03:45:34 2023: BS 2287 completed
Wed Dec 13 03:45:51 2023: BS 2288 completed
Wed Dec 13 03:46:07 2023: BS 2289 completed
Wed Dec 13 03:46:24 2023: BS 2290 completed
Wed Dec 13 03:46:40 2023: BS 2291 completed
Wed Dec 13 03:46:56 2023: BS 2292 completed
Wed Dec 13 03:47:13 2023: BS 2293 completed
Wed Dec 13 03:47:29 2023: BS 2294 completed
Wed Dec 13 03:47:46 2023: BS 2295 completed
Wed Dec 13 03:48:02 2023: BS 2296 completed
Wed Dec 13 03:48:18 2023: BS 2297 completed
Wed Dec 13 03:48:35 2023: BS 2298 completed
Wed Dec 13 03:48:51 2023: BS 2299 completed
Wed Dec 13 03:49:08 2023: BS 2300 completed
Wed Dec 13 03:49:24 2023: BS 2301 completed
Wed Dec 13 03:49:40 2023: BS 2302 completed
Wed Dec 13 03:49:57 2023: BS 2303 completed
Wed Dec 13 03:50:13 2023: BS 2304 completed
Wed Dec 13 03:50:29 2023: BS 2305 completed
Wed Dec 13 03:50:46 2023: BS 2306 completed
Wed Dec 13 03:51:02 2023: BS 2307 completed
Wed Dec 13 03:51:19 2023: BS 2308 completed
Wed Dec 13 03:51:35 2023: BS 2309 completed
Wed Dec 13 03:51:51 2023: BS 2310 completed
Wed Dec 13 03:52:08 2023: BS 2311 completed
Wed Dec 13 03:52:24 2023: BS 2312 completed
Wed Dec 13 03:52:41 2023: BS 2313 completed
Wed Dec 13 03:52:57 2023: BS 2314 completed
Wed Dec 13 03:53:13 2023: BS 2315 completed
Wed Dec 13 03:53:30 2023: BS 2316 completed
Wed Dec 13 03:53:46 2023: BS 2317 completed
Wed Dec 13 03:54:03 2023: BS 2318 completed
Wed Dec 13 03:54:19 2023: BS 2319 completed
Wed Dec 13 03:54:35 2023: BS 2320 completed
Wed Dec 13 03:54:52 2023: BS 2321 completed
Wed Dec 13 03:55:08 2023: BS 2322 completed
Wed Dec 13 03:55:24 2023: BS 2323 completed
Wed Dec 13 03:55:41 2023: BS 2324 completed
Wed Dec 13 03:55:57 2023: BS 2325 completed
Wed Dec 13 03:56:14 2023: BS 2326 completed
Wed Dec 13 03:56:30 2023: BS 2327 completed
Wed Dec 13 03:56:46 2023: BS 2328 completed
Wed Dec 13 03:57:03 2023: BS 2329 completed
Wed Dec 13 03:57:19 2023: BS 2330 completed
Wed Dec 13 03:57:36 2023: BS 2331 completed
Wed Dec 13 03:57:52 2023: BS 2332 completed
Wed Dec 13 03:58:08 2023: BS 2333 completed
Wed Dec 13 03:58:25 2023: BS 2334 completed
Wed Dec 13 03:58:41 2023: BS 2335 completed
Wed Dec 13 03:58:58 2023: BS 2336 completed
Wed Dec 13 03:59:14 2023: BS 2337 completed
Wed Dec 13 03:59:30 2023: BS 2338 completed
Wed Dec 13 03:59:47 2023: BS 2339 completed
Wed Dec 13 04:00:03 2023: BS 2340 completed
Wed Dec 13 04:00:19 2023: BS 2341 completed
Wed Dec 13 04:00:36 2023: BS 2342 completed
Wed Dec 13 04:00:52 2023: BS 2343 completed
Wed Dec 13 04:01:09 2023: BS 2344 completed
Wed Dec 13 04:01:25 2023: BS 2345 completed
Wed Dec 13 04:01:41 2023: BS 2346 completed
Wed Dec 13 04:01:58 2023: BS 2347 completed
Wed Dec 13 04:02:14 2023: BS 2348 completed
Wed Dec 13 04:02:31 2023: BS 2349 completed
Wed Dec 13 04:02:47 2023: BS 2350 completed
Wed Dec 13 04:03:03 2023: BS 2351 completed
Wed Dec 13 04:03:20 2023: BS 2352 completed
Wed Dec 13 04:03:36 2023: BS 2353 completed
Wed Dec 13 04:03:53 2023: BS 2354 completed
Wed Dec 13 04:04:09 2023: BS 2355 completed
Wed Dec 13 04:04:25 2023: BS 2356 completed
Wed Dec 13 04:04:42 2023: BS 2357 completed
Wed Dec 13 04:04:58 2023: BS 2358 completed
Wed Dec 13 04:05:14 2023: BS 2359 completed
Wed Dec 13 04:05:31 2023: BS 2360 completed
Wed Dec 13 04:05:47 2023: BS 2361 completed
Wed Dec 13 04:06:04 2023: BS 2362 completed
Wed Dec 13 04:06:20 2023: BS 2363 completed
Wed Dec 13 04:06:36 2023: BS 2364 completed
Wed Dec 13 04:06:53 2023: BS 2365 completed
Wed Dec 13 04:07:09 2023: BS 2366 completed
Wed Dec 13 04:07:26 2023: BS 2367 completed
Wed Dec 13 04:07:42 2023: BS 2368 completed
Wed Dec 13 04:07:58 2023: BS 2369 completed
Wed Dec 13 04:08:15 2023: BS 2370 completed
Wed Dec 13 04:08:31 2023: BS 2371 completed
Wed Dec 13 04:08:48 2023: BS 2372 completed
Wed Dec 13 04:09:04 2023: BS 2373 completed
Wed Dec 13 04:09:20 2023: BS 2374 completed
Wed Dec 13 04:09:37 2023: BS 2375 completed
Wed Dec 13 04:09:53 2023: BS 2376 completed
Wed Dec 13 04:10:09 2023: BS 2377 completed
Wed Dec 13 04:10:26 2023: BS 2378 completed
Wed Dec 13 04:10:42 2023: BS 2379 completed
Wed Dec 13 04:10:59 2023: BS 2380 completed
Wed Dec 13 04:11:15 2023: BS 2381 completed
Wed Dec 13 04:11:31 2023: BS 2382 completed
Wed Dec 13 04:11:48 2023: BS 2383 completed
Wed Dec 13 04:12:04 2023: BS 2384 completed
Wed Dec 13 04:12:21 2023: BS 2385 completed
Wed Dec 13 04:12:37 2023: BS 2386 completed
Wed Dec 13 04:12:53 2023: BS 2387 completed
Wed Dec 13 04:13:10 2023: BS 2388 completed
Wed Dec 13 04:13:26 2023: BS 2389 completed
Wed Dec 13 04:13:43 2023: BS 2390 completed
Wed Dec 13 04:13:59 2023: BS 2391 completed
Wed Dec 13 04:14:15 2023: BS 2392 completed
Wed Dec 13 04:14:32 2023: BS 2393 completed
Wed Dec 13 04:14:48 2023: BS 2394 completed
Wed Dec 13 04:15:04 2023: BS 2395 completed
Wed Dec 13 04:15:21 2023: BS 2396 completed
Wed Dec 13 04:15:37 2023: BS 2397 completed
Wed Dec 13 04:15:54 2023: BS 2398 completed
Wed Dec 13 04:16:10 2023: BS 2399 completed
Wed Dec 13 04:16:26 2023: BS 2400 completed
Wed Dec 13 04:16:43 2023: BS 2401 completed
Wed Dec 13 04:16:59 2023: BS 2402 completed
Wed Dec 13 04:17:16 2023: BS 2403 completed
Wed Dec 13 04:17:32 2023: BS 2404 completed
Wed Dec 13 04:17:48 2023: BS 2405 completed
Wed Dec 13 04:18:05 2023: BS 2406 completed
Wed Dec 13 04:18:21 2023: BS 2407 completed
Wed Dec 13 04:18:38 2023: BS 2408 completed
Wed Dec 13 04:18:54 2023: BS 2409 completed
Wed Dec 13 04:19:10 2023: BS 2410 completed
Wed Dec 13 04:19:27 2023: BS 2411 completed
Wed Dec 13 04:19:43 2023: BS 2412 completed
Wed Dec 13 04:19:59 2023: BS 2413 completed
Wed Dec 13 04:20:16 2023: BS 2414 completed
Wed Dec 13 04:20:32 2023: BS 2415 completed
Wed Dec 13 04:20:49 2023: BS 2416 completed
Wed Dec 13 04:21:05 2023: BS 2417 completed
Wed Dec 13 04:21:21 2023: BS 2418 completed
Wed Dec 13 04:21:38 2023: BS 2419 completed
Wed Dec 13 04:21:54 2023: BS 2420 completed
Wed Dec 13 04:22:11 2023: BS 2421 completed
Wed Dec 13 04:22:27 2023: BS 2422 completed
Wed Dec 13 04:22:43 2023: BS 2423 completed
Wed Dec 13 04:23:00 2023: BS 2424 completed
Wed Dec 13 04:23:16 2023: BS 2425 completed
Wed Dec 13 04:23:33 2023: BS 2426 completed
Wed Dec 13 04:23:49 2023: BS 2427 completed
Wed Dec 13 04:24:05 2023: BS 2428 completed
Wed Dec 13 04:24:22 2023: BS 2429 completed
Wed Dec 13 04:24:38 2023: BS 2430 completed
Wed Dec 13 04:24:54 2023: BS 2431 completed
Wed Dec 13 04:25:11 2023: BS 2432 completed
Wed Dec 13 04:25:27 2023: BS 2433 completed
Wed Dec 13 04:25:44 2023: BS 2434 completed
Wed Dec 13 04:26:00 2023: BS 2435 completed
Wed Dec 13 04:26:16 2023: BS 2436 completed
Wed Dec 13 04:26:33 2023: BS 2437 completed
Wed Dec 13 04:26:49 2023: BS 2438 completed
Wed Dec 13 04:27:06 2023: BS 2439 completed
Wed Dec 13 04:27:22 2023: BS 2440 completed
Wed Dec 13 04:27:38 2023: BS 2441 completed
Wed Dec 13 04:27:55 2023: BS 2442 completed
Wed Dec 13 04:28:11 2023: BS 2443 completed
Wed Dec 13 04:28:28 2023: BS 2444 completed
Wed Dec 13 04:28:44 2023: BS 2445 completed
Wed Dec 13 04:29:00 2023: BS 2446 completed
Wed Dec 13 04:29:17 2023: BS 2447 completed
Wed Dec 13 04:29:33 2023: BS 2448 completed
Wed Dec 13 04:29:49 2023: BS 2449 completed
Wed Dec 13 04:30:06 2023: BS 2450 completed
Wed Dec 13 04:30:22 2023: BS 2451 completed
Wed Dec 13 04:30:39 2023: BS 2452 completed
Wed Dec 13 04:30:55 2023: BS 2453 completed
Wed Dec 13 04:31:11 2023: BS 2454 completed
Wed Dec 13 04:31:28 2023: BS 2455 completed
Wed Dec 13 04:31:44 2023: BS 2456 completed
Wed Dec 13 04:32:01 2023: BS 2457 completed
Wed Dec 13 04:32:17 2023: BS 2458 completed
Wed Dec 13 04:32:33 2023: BS 2459 completed
Wed Dec 13 04:32:50 2023: BS 2460 completed
Wed Dec 13 04:33:06 2023: BS 2461 completed
Wed Dec 13 04:33:23 2023: BS 2462 completed
Wed Dec 13 04:33:39 2023: BS 2463 completed
Wed Dec 13 04:33:55 2023: BS 2464 completed
Wed Dec 13 04:34:12 2023: BS 2465 completed
Wed Dec 13 04:34:28 2023: BS 2466 completed
Wed Dec 13 04:34:44 2023: BS 2467 completed
Wed Dec 13 04:35:01 2023: BS 2468 completed
Wed Dec 13 04:35:17 2023: BS 2469 completed
Wed Dec 13 04:35:34 2023: BS 2470 completed
Wed Dec 13 04:35:50 2023: BS 2471 completed
Wed Dec 13 04:36:06 2023: BS 2472 completed
Wed Dec 13 04:36:23 2023: BS 2473 completed
Wed Dec 13 04:36:39 2023: BS 2474 completed
Wed Dec 13 04:36:56 2023: BS 2475 completed
Wed Dec 13 04:37:12 2023: BS 2476 completed
Wed Dec 13 04:37:28 2023: BS 2477 completed
Wed Dec 13 04:37:45 2023: BS 2478 completed
Wed Dec 13 04:38:01 2023: BS 2479 completed
Wed Dec 13 04:38:18 2023: BS 2480 completed
Wed Dec 13 04:38:34 2023: BS 2481 completed
Wed Dec 13 04:38:50 2023: BS 2482 completed
Wed Dec 13 04:39:07 2023: BS 2483 completed
Wed Dec 13 04:39:23 2023: BS 2484 completed
Wed Dec 13 04:39:39 2023: BS 2485 completed
Wed Dec 13 04:39:56 2023: BS 2486 completed
Wed Dec 13 04:40:12 2023: BS 2487 completed
Wed Dec 13 04:40:29 2023: BS 2488 completed
Wed Dec 13 04:40:45 2023: BS 2489 completed
Wed Dec 13 04:41:01 2023: BS 2490 completed
Wed Dec 13 04:41:18 2023: BS 2491 completed
Wed Dec 13 04:41:34 2023: BS 2492 completed
Wed Dec 13 04:41:51 2023: BS 2493 completed
Wed Dec 13 04:42:07 2023: BS 2494 completed
Wed Dec 13 04:42:23 2023: BS 2495 completed
Wed Dec 13 04:42:40 2023: BS 2496 completed
Wed Dec 13 04:42:56 2023: BS 2497 completed
Wed Dec 13 04:43:13 2023: BS 2498 completed
Wed Dec 13 04:43:29 2023: BS 2499 completed
Wed Dec 13 04:43:45 2023: BS 2500 completed
Wed Dec 13 04:44:02 2023: BS 2501 completed
Wed Dec 13 04:44:18 2023: BS 2502 completed
Wed Dec 13 04:44:34 2023: BS 2503 completed
Wed Dec 13 04:44:51 2023: BS 2504 completed
Wed Dec 13 04:45:07 2023: BS 2505 completed
Wed Dec 13 04:45:24 2023: BS 2506 completed
Wed Dec 13 04:45:40 2023: BS 2507 completed
Wed Dec 13 04:45:56 2023: BS 2508 completed
Wed Dec 13 04:46:13 2023: BS 2509 completed
Wed Dec 13 04:46:29 2023: BS 2510 completed
Wed Dec 13 04:46:46 2023: BS 2511 completed
Wed Dec 13 04:47:02 2023: BS 2512 completed
Wed Dec 13 04:47:18 2023: BS 2513 completed
Wed Dec 13 04:47:35 2023: BS 2514 completed
Wed Dec 13 04:47:51 2023: BS 2515 completed
Wed Dec 13 04:48:08 2023: BS 2516 completed
Wed Dec 13 04:48:24 2023: BS 2517 completed
Wed Dec 13 04:48:40 2023: BS 2518 completed
Wed Dec 13 04:48:57 2023: BS 2519 completed
Wed Dec 13 04:49:13 2023: BS 2520 completed
Wed Dec 13 04:49:29 2023: BS 2521 completed
Wed Dec 13 04:49:46 2023: BS 2522 completed
Wed Dec 13 04:50:02 2023: BS 2523 completed
Wed Dec 13 04:50:19 2023: BS 2524 completed
Wed Dec 13 04:50:35 2023: BS 2525 completed
Wed Dec 13 04:50:51 2023: BS 2526 completed
Wed Dec 13 04:51:08 2023: BS 2527 completed
Wed Dec 13 04:51:24 2023: BS 2528 completed
Wed Dec 13 04:51:41 2023: BS 2529 completed
Wed Dec 13 04:51:57 2023: BS 2530 completed
Wed Dec 13 04:52:13 2023: BS 2531 completed
Wed Dec 13 04:52:30 2023: BS 2532 completed
Wed Dec 13 04:52:46 2023: BS 2533 completed
Wed Dec 13 04:53:03 2023: BS 2534 completed
Wed Dec 13 04:53:19 2023: BS 2535 completed
Wed Dec 13 04:53:35 2023: BS 2536 completed
Wed Dec 13 04:53:52 2023: BS 2537 completed
Wed Dec 13 04:54:08 2023: BS 2538 completed
Wed Dec 13 04:54:24 2023: BS 2539 completed
Wed Dec 13 04:54:41 2023: BS 2540 completed
Wed Dec 13 04:54:57 2023: BS 2541 completed
Wed Dec 13 04:55:14 2023: BS 2542 completed
Wed Dec 13 04:55:30 2023: BS 2543 completed
Wed Dec 13 04:55:46 2023: BS 2544 completed
Wed Dec 13 04:56:03 2023: BS 2545 completed
Wed Dec 13 04:56:19 2023: BS 2546 completed
Wed Dec 13 04:56:36 2023: BS 2547 completed
Wed Dec 13 04:56:52 2023: BS 2548 completed
Wed Dec 13 04:57:08 2023: BS 2549 completed
Wed Dec 13 04:57:25 2023: BS 2550 completed
Wed Dec 13 04:57:41 2023: BS 2551 completed
Wed Dec 13 04:57:58 2023: BS 2552 completed
Wed Dec 13 04:58:14 2023: BS 2553 completed
Wed Dec 13 04:58:30 2023: BS 2554 completed
Wed Dec 13 04:58:47 2023: BS 2555 completed
Wed Dec 13 04:59:03 2023: BS 2556 completed
Wed Dec 13 04:59:19 2023: BS 2557 completed
Wed Dec 13 04:59:36 2023: BS 2558 completed
Wed Dec 13 04:59:52 2023: BS 2559 completed
Wed Dec 13 05:00:09 2023: BS 2560 completed
Wed Dec 13 05:00:25 2023: BS 2561 completed
Wed Dec 13 05:00:41 2023: BS 2562 completed
Wed Dec 13 05:00:58 2023: BS 2563 completed
Wed Dec 13 05:01:14 2023: BS 2564 completed
Wed Dec 13 05:01:31 2023: BS 2565 completed
Wed Dec 13 05:01:47 2023: BS 2566 completed
Wed Dec 13 05:02:03 2023: BS 2567 completed
Wed Dec 13 05:02:20 2023: BS 2568 completed
Wed Dec 13 05:02:36 2023: BS 2569 completed
Wed Dec 13 05:02:53 2023: BS 2570 completed
Wed Dec 13 05:03:09 2023: BS 2571 completed
Wed Dec 13 05:03:25 2023: BS 2572 completed
Wed Dec 13 05:03:42 2023: BS 2573 completed
Wed Dec 13 05:03:58 2023: BS 2574 completed
Wed Dec 13 05:04:14 2023: BS 2575 completed
Wed Dec 13 05:04:31 2023: BS 2576 completed
Wed Dec 13 05:04:47 2023: BS 2577 completed
Wed Dec 13 05:05:04 2023: BS 2578 completed
Wed Dec 13 05:05:20 2023: BS 2579 completed
Wed Dec 13 05:05:36 2023: BS 2580 completed
Wed Dec 13 05:05:53 2023: BS 2581 completed
Wed Dec 13 05:06:09 2023: BS 2582 completed
Wed Dec 13 05:06:26 2023: BS 2583 completed
Wed Dec 13 05:06:42 2023: BS 2584 completed
Wed Dec 13 05:06:58 2023: BS 2585 completed
Wed Dec 13 05:07:15 2023: BS 2586 completed
Wed Dec 13 05:07:31 2023: BS 2587 completed
Wed Dec 13 05:07:48 2023: BS 2588 completed
Wed Dec 13 05:08:04 2023: BS 2589 completed
Wed Dec 13 05:08:20 2023: BS 2590 completed
Wed Dec 13 05:08:37 2023: BS 2591 completed
Wed Dec 13 05:08:53 2023: BS 2592 completed
Wed Dec 13 05:09:09 2023: BS 2593 completed
Wed Dec 13 05:09:26 2023: BS 2594 completed
Wed Dec 13 05:09:42 2023: BS 2595 completed
Wed Dec 13 05:09:59 2023: BS 2596 completed
Wed Dec 13 05:10:15 2023: BS 2597 completed
Wed Dec 13 05:10:31 2023: BS 2598 completed
Wed Dec 13 05:10:48 2023: BS 2599 completed
Wed Dec 13 05:11:04 2023: BS 2600 completed
Wed Dec 13 05:11:21 2023: BS 2601 completed
Wed Dec 13 05:11:37 2023: BS 2602 completed
Wed Dec 13 05:11:53 2023: BS 2603 completed
Wed Dec 13 05:12:10 2023: BS 2604 completed
Wed Dec 13 05:12:26 2023: BS 2605 completed
Wed Dec 13 05:12:43 2023: BS 2606 completed
Wed Dec 13 05:12:59 2023: BS 2607 completed
Wed Dec 13 05:13:15 2023: BS 2608 completed
Wed Dec 13 05:13:32 2023: BS 2609 completed
Wed Dec 13 05:13:48 2023: BS 2610 completed
Wed Dec 13 05:14:04 2023: BS 2611 completed
Wed Dec 13 05:14:21 2023: BS 2612 completed
Wed Dec 13 05:14:37 2023: BS 2613 completed
Wed Dec 13 05:14:54 2023: BS 2614 completed
Wed Dec 13 05:15:10 2023: BS 2615 completed
Wed Dec 13 05:15:26 2023: BS 2616 completed
Wed Dec 13 05:15:43 2023: BS 2617 completed
Wed Dec 13 05:15:59 2023: BS 2618 completed
Wed Dec 13 05:16:16 2023: BS 2619 completed
Wed Dec 13 05:16:32 2023: BS 2620 completed
Wed Dec 13 05:16:48 2023: BS 2621 completed
Wed Dec 13 05:17:05 2023: BS 2622 completed
Wed Dec 13 05:17:21 2023: BS 2623 completed
Wed Dec 13 05:17:38 2023: BS 2624 completed
Wed Dec 13 05:17:54 2023: BS 2625 completed
Wed Dec 13 05:18:10 2023: BS 2626 completed
Wed Dec 13 05:18:27 2023: BS 2627 completed
Wed Dec 13 05:18:43 2023: BS 2628 completed
Wed Dec 13 05:18:59 2023: BS 2629 completed
Wed Dec 13 05:19:16 2023: BS 2630 completed
Wed Dec 13 05:19:32 2023: BS 2631 completed
Wed Dec 13 05:19:49 2023: BS 2632 completed
Wed Dec 13 05:20:05 2023: BS 2633 completed
Wed Dec 13 05:20:21 2023: BS 2634 completed
Wed Dec 13 05:20:38 2023: BS 2635 completed
Wed Dec 13 05:20:54 2023: BS 2636 completed
Wed Dec 13 05:21:11 2023: BS 2637 completed
Wed Dec 13 05:21:27 2023: BS 2638 completed
Wed Dec 13 05:21:43 2023: BS 2639 completed
Wed Dec 13 05:22:00 2023: BS 2640 completed
Wed Dec 13 05:22:16 2023: BS 2641 completed
Wed Dec 13 05:22:33 2023: BS 2642 completed
Wed Dec 13 05:22:49 2023: BS 2643 completed
Wed Dec 13 05:23:05 2023: BS 2644 completed
Wed Dec 13 05:23:22 2023: BS 2645 completed
Wed Dec 13 05:23:38 2023: BS 2646 completed
Wed Dec 13 05:23:54 2023: BS 2647 completed
Wed Dec 13 05:24:11 2023: BS 2648 completed
Wed Dec 13 05:24:27 2023: BS 2649 completed
Wed Dec 13 05:24:44 2023: BS 2650 completed
Wed Dec 13 05:25:00 2023: BS 2651 completed
Wed Dec 13 05:25:16 2023: BS 2652 completed
Wed Dec 13 05:25:33 2023: BS 2653 completed
Wed Dec 13 05:25:49 2023: BS 2654 completed
Wed Dec 13 05:26:06 2023: BS 2655 completed
Wed Dec 13 05:26:22 2023: BS 2656 completed
Wed Dec 13 05:26:38 2023: BS 2657 completed
Wed Dec 13 05:26:55 2023: BS 2658 completed
Wed Dec 13 05:27:11 2023: BS 2659 completed
Wed Dec 13 05:27:28 2023: BS 2660 completed
Wed Dec 13 05:27:44 2023: BS 2661 completed
Wed Dec 13 05:28:00 2023: BS 2662 completed
Wed Dec 13 05:28:17 2023: BS 2663 completed
Wed Dec 13 05:28:33 2023: BS 2664 completed
Wed Dec 13 05:28:49 2023: BS 2665 completed
Wed Dec 13 05:29:06 2023: BS 2666 completed
Wed Dec 13 05:29:22 2023: BS 2667 completed
Wed Dec 13 05:29:39 2023: BS 2668 completed
Wed Dec 13 05:29:55 2023: BS 2669 completed
Wed Dec 13 05:30:11 2023: BS 2670 completed
Wed Dec 13 05:30:28 2023: BS 2671 completed
Wed Dec 13 05:30:44 2023: BS 2672 completed
Wed Dec 13 05:31:01 2023: BS 2673 completed
Wed Dec 13 05:31:17 2023: BS 2674 completed
Wed Dec 13 05:31:33 2023: BS 2675 completed
Wed Dec 13 05:31:50 2023: BS 2676 completed
Wed Dec 13 05:32:06 2023: BS 2677 completed
Wed Dec 13 05:32:23 2023: BS 2678 completed
Wed Dec 13 05:32:39 2023: BS 2679 completed
Wed Dec 13 05:32:55 2023: BS 2680 completed
Wed Dec 13 05:33:12 2023: BS 2681 completed
Wed Dec 13 05:33:28 2023: BS 2682 completed
Wed Dec 13 05:33:44 2023: BS 2683 completed
Wed Dec 13 05:34:01 2023: BS 2684 completed
Wed Dec 13 05:34:17 2023: BS 2685 completed
Wed Dec 13 05:34:34 2023: BS 2686 completed
Wed Dec 13 05:34:50 2023: BS 2687 completed
Wed Dec 13 05:35:06 2023: BS 2688 completed
Wed Dec 13 05:35:23 2023: BS 2689 completed
Wed Dec 13 05:35:39 2023: BS 2690 completed
Wed Dec 13 05:35:56 2023: BS 2691 completed
Wed Dec 13 05:36:12 2023: BS 2692 completed
Wed Dec 13 05:36:28 2023: BS 2693 completed
Wed Dec 13 05:36:45 2023: BS 2694 completed
Wed Dec 13 05:37:01 2023: BS 2695 completed
Wed Dec 13 05:37:18 2023: BS 2696 completed
Wed Dec 13 05:37:34 2023: BS 2697 completed
Wed Dec 13 05:37:50 2023: BS 2698 completed
Wed Dec 13 05:38:07 2023: BS 2699 completed
Wed Dec 13 05:38:23 2023: BS 2700 completed
Wed Dec 13 05:38:39 2023: BS 2701 completed
Wed Dec 13 05:38:56 2023: BS 2702 completed
Wed Dec 13 05:39:12 2023: BS 2703 completed
Wed Dec 13 05:39:29 2023: BS 2704 completed
Wed Dec 13 05:39:45 2023: BS 2705 completed
Wed Dec 13 05:40:01 2023: BS 2706 completed
Wed Dec 13 05:40:18 2023: BS 2707 completed
Wed Dec 13 05:40:34 2023: BS 2708 completed
Wed Dec 13 05:40:51 2023: BS 2709 completed
Wed Dec 13 05:41:07 2023: BS 2710 completed
Wed Dec 13 05:41:23 2023: BS 2711 completed
Wed Dec 13 05:41:40 2023: BS 2712 completed
Wed Dec 13 05:41:56 2023: BS 2713 completed
Wed Dec 13 05:42:13 2023: BS 2714 completed
Wed Dec 13 05:42:29 2023: BS 2715 completed
Wed Dec 13 05:42:45 2023: BS 2716 completed
Wed Dec 13 05:43:02 2023: BS 2717 completed
Wed Dec 13 05:43:18 2023: BS 2718 completed
Wed Dec 13 05:43:34 2023: BS 2719 completed
Wed Dec 13 05:43:51 2023: BS 2720 completed
Wed Dec 13 05:44:07 2023: BS 2721 completed
Wed Dec 13 05:44:24 2023: BS 2722 completed
Wed Dec 13 05:44:40 2023: BS 2723 completed
Wed Dec 13 05:44:56 2023: BS 2724 completed
Wed Dec 13 05:45:13 2023: BS 2725 completed
Wed Dec 13 05:45:29 2023: BS 2726 completed
Wed Dec 13 05:45:46 2023: BS 2727 completed
Wed Dec 13 05:46:02 2023: BS 2728 completed
Wed Dec 13 05:46:18 2023: BS 2729 completed
Wed Dec 13 05:46:35 2023: BS 2730 completed
Wed Dec 13 05:46:51 2023: BS 2731 completed
Wed Dec 13 05:47:08 2023: BS 2732 completed
Wed Dec 13 05:47:24 2023: BS 2733 completed
Wed Dec 13 05:47:40 2023: BS 2734 completed
Wed Dec 13 05:47:57 2023: BS 2735 completed
Wed Dec 13 05:48:13 2023: BS 2736 completed
Wed Dec 13 05:48:29 2023: BS 2737 completed
Wed Dec 13 05:48:46 2023: BS 2738 completed
Wed Dec 13 05:49:02 2023: BS 2739 completed
Wed Dec 13 05:49:19 2023: BS 2740 completed
Wed Dec 13 05:49:35 2023: BS 2741 completed
Wed Dec 13 05:49:51 2023: BS 2742 completed
Wed Dec 13 05:50:08 2023: BS 2743 completed
Wed Dec 13 05:50:24 2023: BS 2744 completed
Wed Dec 13 05:50:41 2023: BS 2745 completed
Wed Dec 13 05:50:57 2023: BS 2746 completed
Wed Dec 13 05:51:13 2023: BS 2747 completed
Wed Dec 13 05:51:30 2023: BS 2748 completed
Wed Dec 13 05:51:46 2023: BS 2749 completed
Wed Dec 13 05:52:03 2023: BS 2750 completed
Wed Dec 13 05:52:19 2023: BS 2751 completed
Wed Dec 13 05:52:35 2023: BS 2752 completed
Wed Dec 13 05:52:52 2023: BS 2753 completed
Wed Dec 13 05:53:08 2023: BS 2754 completed
Wed Dec 13 05:53:24 2023: BS 2755 completed
Wed Dec 13 05:53:41 2023: BS 2756 completed
Wed Dec 13 05:53:57 2023: BS 2757 completed
Wed Dec 13 05:54:14 2023: BS 2758 completed
Wed Dec 13 05:54:30 2023: BS 2759 completed
Wed Dec 13 05:54:46 2023: BS 2760 completed
Wed Dec 13 05:55:03 2023: BS 2761 completed
Wed Dec 13 05:55:19 2023: BS 2762 completed
Wed Dec 13 05:55:36 2023: BS 2763 completed
Wed Dec 13 05:55:52 2023: BS 2764 completed
Wed Dec 13 05:56:08 2023: BS 2765 completed
Wed Dec 13 05:56:25 2023: BS 2766 completed
Wed Dec 13 05:56:41 2023: BS 2767 completed
Wed Dec 13 05:56:58 2023: BS 2768 completed
Wed Dec 13 05:57:14 2023: BS 2769 completed
Wed Dec 13 05:57:30 2023: BS 2770 completed
Wed Dec 13 05:57:47 2023: BS 2771 completed
Wed Dec 13 05:58:03 2023: BS 2772 completed
Wed Dec 13 05:58:19 2023: BS 2773 completed
Wed Dec 13 05:58:36 2023: BS 2774 completed
Wed Dec 13 05:58:52 2023: BS 2775 completed
Wed Dec 13 05:59:09 2023: BS 2776 completed
Wed Dec 13 05:59:25 2023: BS 2777 completed
Wed Dec 13 05:59:41 2023: BS 2778 completed
Wed Dec 13 05:59:58 2023: BS 2779 completed
Wed Dec 13 06:00:14 2023: BS 2780 completed
Wed Dec 13 06:00:31 2023: BS 2781 completed
Wed Dec 13 06:00:47 2023: BS 2782 completed
Wed Dec 13 06:01:03 2023: BS 2783 completed
Wed Dec 13 06:01:20 2023: BS 2784 completed
Wed Dec 13 06:01:36 2023: BS 2785 completed
Wed Dec 13 06:01:53 2023: BS 2786 completed
Wed Dec 13 06:02:09 2023: BS 2787 completed
Wed Dec 13 06:02:25 2023: BS 2788 completed
Wed Dec 13 06:02:42 2023: BS 2789 completed
Wed Dec 13 06:02:58 2023: BS 2790 completed
Wed Dec 13 06:03:14 2023: BS 2791 completed
Wed Dec 13 06:03:31 2023: BS 2792 completed
Wed Dec 13 06:03:47 2023: BS 2793 completed
Wed Dec 13 06:04:04 2023: BS 2794 completed
Wed Dec 13 06:04:20 2023: BS 2795 completed
Wed Dec 13 06:04:36 2023: BS 2796 completed
Wed Dec 13 06:04:53 2023: BS 2797 completed
Wed Dec 13 06:05:09 2023: BS 2798 completed
Wed Dec 13 06:05:26 2023: BS 2799 completed
Wed Dec 13 06:05:42 2023: BS 2800 completed
Wed Dec 13 06:05:58 2023: BS 2801 completed
Wed Dec 13 06:06:15 2023: BS 2802 completed
Wed Dec 13 06:06:31 2023: BS 2803 completed
Wed Dec 13 06:06:48 2023: BS 2804 completed
Wed Dec 13 06:07:04 2023: BS 2805 completed
Wed Dec 13 06:07:20 2023: BS 2806 completed
Wed Dec 13 06:07:37 2023: BS 2807 completed
Wed Dec 13 06:07:53 2023: BS 2808 completed
Wed Dec 13 06:08:09 2023: BS 2809 completed
Wed Dec 13 06:08:26 2023: BS 2810 completed
Wed Dec 13 06:08:42 2023: BS 2811 completed
Wed Dec 13 06:08:59 2023: BS 2812 completed
Wed Dec 13 06:09:15 2023: BS 2813 completed
Wed Dec 13 06:09:31 2023: BS 2814 completed
Wed Dec 13 06:09:48 2023: BS 2815 completed
Wed Dec 13 06:10:04 2023: BS 2816 completed
Wed Dec 13 06:10:21 2023: BS 2817 completed
Wed Dec 13 06:10:37 2023: BS 2818 completed
Wed Dec 13 06:10:53 2023: BS 2819 completed
Wed Dec 13 06:11:10 2023: BS 2820 completed
Wed Dec 13 06:11:26 2023: BS 2821 completed
Wed Dec 13 06:11:43 2023: BS 2822 completed
Wed Dec 13 06:11:59 2023: BS 2823 completed
Wed Dec 13 06:12:15 2023: BS 2824 completed
Wed Dec 13 06:12:32 2023: BS 2825 completed
Wed Dec 13 06:12:48 2023: BS 2826 completed
Wed Dec 13 06:13:04 2023: BS 2827 completed
Wed Dec 13 06:13:21 2023: BS 2828 completed
Wed Dec 13 06:13:37 2023: BS 2829 completed
Wed Dec 13 06:13:54 2023: BS 2830 completed
Wed Dec 13 06:14:10 2023: BS 2831 completed
Wed Dec 13 06:14:26 2023: BS 2832 completed
Wed Dec 13 06:14:43 2023: BS 2833 completed
Wed Dec 13 06:14:59 2023: BS 2834 completed
Wed Dec 13 06:15:16 2023: BS 2835 completed
Wed Dec 13 06:15:32 2023: BS 2836 completed
Wed Dec 13 06:15:48 2023: BS 2837 completed
Wed Dec 13 06:16:05 2023: BS 2838 completed
Wed Dec 13 06:16:21 2023: BS 2839 completed
Wed Dec 13 06:16:38 2023: BS 2840 completed
Wed Dec 13 06:16:54 2023: BS 2841 completed
Wed Dec 13 06:17:10 2023: BS 2842 completed
Wed Dec 13 06:17:27 2023: BS 2843 completed
Wed Dec 13 06:17:43 2023: BS 2844 completed
Wed Dec 13 06:17:59 2023: BS 2845 completed
Wed Dec 13 06:18:16 2023: BS 2846 completed
Wed Dec 13 06:18:32 2023: BS 2847 completed
Wed Dec 13 06:18:49 2023: BS 2848 completed
Wed Dec 13 06:19:05 2023: BS 2849 completed
Wed Dec 13 06:19:21 2023: BS 2850 completed
Wed Dec 13 06:19:38 2023: BS 2851 completed
Wed Dec 13 06:19:54 2023: BS 2852 completed
Wed Dec 13 06:20:11 2023: BS 2853 completed
Wed Dec 13 06:20:27 2023: BS 2854 completed
Wed Dec 13 06:20:43 2023: BS 2855 completed
Wed Dec 13 06:21:00 2023: BS 2856 completed
Wed Dec 13 06:21:16 2023: BS 2857 completed
Wed Dec 13 06:21:33 2023: BS 2858 completed
Wed Dec 13 06:21:49 2023: BS 2859 completed
Wed Dec 13 06:22:05 2023: BS 2860 completed
Wed Dec 13 06:22:22 2023: BS 2861 completed
Wed Dec 13 06:22:38 2023: BS 2862 completed
Wed Dec 13 06:22:54 2023: BS 2863 completed
Wed Dec 13 06:23:11 2023: BS 2864 completed
Wed Dec 13 06:23:27 2023: BS 2865 completed
Wed Dec 13 06:23:44 2023: BS 2866 completed
Wed Dec 13 06:24:00 2023: BS 2867 completed
Wed Dec 13 06:24:16 2023: BS 2868 completed
Wed Dec 13 06:24:33 2023: BS 2869 completed
Wed Dec 13 06:24:49 2023: BS 2870 completed
Wed Dec 13 06:25:06 2023: BS 2871 completed
Wed Dec 13 06:25:22 2023: BS 2872 completed
Wed Dec 13 06:25:38 2023: BS 2873 completed
Wed Dec 13 06:25:55 2023: BS 2874 completed
Wed Dec 13 06:26:11 2023: BS 2875 completed
Wed Dec 13 06:26:28 2023: BS 2876 completed
Wed Dec 13 06:26:44 2023: BS 2877 completed
Wed Dec 13 06:27:00 2023: BS 2878 completed
Wed Dec 13 06:27:17 2023: BS 2879 completed
Wed Dec 13 06:27:33 2023: BS 2880 completed
Wed Dec 13 06:27:49 2023: BS 2881 completed
Wed Dec 13 06:28:06 2023: BS 2882 completed
Wed Dec 13 06:28:22 2023: BS 2883 completed
Wed Dec 13 06:28:39 2023: BS 2884 completed
Wed Dec 13 06:28:55 2023: BS 2885 completed
Wed Dec 13 06:29:11 2023: BS 2886 completed
Wed Dec 13 06:29:28 2023: BS 2887 completed
Wed Dec 13 06:29:44 2023: BS 2888 completed
Wed Dec 13 06:30:01 2023: BS 2889 completed
Wed Dec 13 06:30:17 2023: BS 2890 completed
Wed Dec 13 06:30:33 2023: BS 2891 completed
Wed Dec 13 06:30:50 2023: BS 2892 completed
Wed Dec 13 06:31:06 2023: BS 2893 completed
Wed Dec 13 06:31:23 2023: BS 2894 completed
Wed Dec 13 06:31:39 2023: BS 2895 completed
Wed Dec 13 06:31:55 2023: BS 2896 completed
Wed Dec 13 06:32:12 2023: BS 2897 completed
Wed Dec 13 06:32:28 2023: BS 2898 completed
Wed Dec 13 06:32:44 2023: BS 2899 completed
Wed Dec 13 06:33:01 2023: BS 2900 completed
Wed Dec 13 06:33:17 2023: BS 2901 completed
Wed Dec 13 06:33:34 2023: BS 2902 completed
Wed Dec 13 06:33:50 2023: BS 2903 completed
Wed Dec 13 06:34:06 2023: BS 2904 completed
Wed Dec 13 06:34:23 2023: BS 2905 completed
Wed Dec 13 06:34:39 2023: BS 2906 completed
Wed Dec 13 06:34:56 2023: BS 2907 completed
Wed Dec 13 06:35:12 2023: BS 2908 completed
Wed Dec 13 06:35:28 2023: BS 2909 completed
Wed Dec 13 06:35:45 2023: BS 2910 completed
Wed Dec 13 06:36:01 2023: BS 2911 completed
Wed Dec 13 06:36:18 2023: BS 2912 completed
Wed Dec 13 06:36:34 2023: BS 2913 completed
Wed Dec 13 06:36:50 2023: BS 2914 completed
Wed Dec 13 06:37:07 2023: BS 2915 completed
Wed Dec 13 06:37:23 2023: BS 2916 completed
Wed Dec 13 06:37:39 2023: BS 2917 completed
Wed Dec 13 06:37:56 2023: BS 2918 completed
Wed Dec 13 06:38:12 2023: BS 2919 completed
Wed Dec 13 06:38:29 2023: BS 2920 completed
Wed Dec 13 06:38:45 2023: BS 2921 completed
Wed Dec 13 06:39:01 2023: BS 2922 completed
Wed Dec 13 06:39:18 2023: BS 2923 completed
Wed Dec 13 06:39:34 2023: BS 2924 completed
Wed Dec 13 06:39:51 2023: BS 2925 completed
Wed Dec 13 06:40:07 2023: BS 2926 completed
Wed Dec 13 06:40:23 2023: BS 2927 completed
Wed Dec 13 06:40:40 2023: BS 2928 completed
Wed Dec 13 06:40:56 2023: BS 2929 completed
Wed Dec 13 06:41:13 2023: BS 2930 completed
Wed Dec 13 06:41:29 2023: BS 2931 completed
Wed Dec 13 06:41:45 2023: BS 2932 completed
Wed Dec 13 06:42:02 2023: BS 2933 completed
Wed Dec 13 06:42:18 2023: BS 2934 completed
Wed Dec 13 06:42:34 2023: BS 2935 completed
Wed Dec 13 06:42:51 2023: BS 2936 completed
Wed Dec 13 06:43:07 2023: BS 2937 completed
Wed Dec 13 06:43:24 2023: BS 2938 completed
Wed Dec 13 06:43:40 2023: BS 2939 completed
Wed Dec 13 06:43:56 2023: BS 2940 completed
Wed Dec 13 06:44:13 2023: BS 2941 completed
Wed Dec 13 06:44:29 2023: BS 2942 completed
Wed Dec 13 06:44:46 2023: BS 2943 completed
Wed Dec 13 06:45:02 2023: BS 2944 completed
Wed Dec 13 06:45:18 2023: BS 2945 completed
Wed Dec 13 06:45:35 2023: BS 2946 completed
Wed Dec 13 06:45:51 2023: BS 2947 completed
Wed Dec 13 06:46:08 2023: BS 2948 completed
Wed Dec 13 06:46:24 2023: BS 2949 completed
Wed Dec 13 06:46:40 2023: BS 2950 completed
Wed Dec 13 06:46:57 2023: BS 2951 completed
Wed Dec 13 06:47:13 2023: BS 2952 completed
Wed Dec 13 06:47:29 2023: BS 2953 completed
Wed Dec 13 06:47:46 2023: BS 2954 completed
Wed Dec 13 06:48:02 2023: BS 2955 completed
Wed Dec 13 06:48:19 2023: BS 2956 completed
Wed Dec 13 06:48:35 2023: BS 2957 completed
Wed Dec 13 06:48:51 2023: BS 2958 completed
Wed Dec 13 06:49:08 2023: BS 2959 completed
Wed Dec 13 06:49:24 2023: BS 2960 completed
Wed Dec 13 06:49:41 2023: BS 2961 completed
Wed Dec 13 06:49:57 2023: BS 2962 completed
Wed Dec 13 06:50:13 2023: BS 2963 completed
Wed Dec 13 06:50:30 2023: BS 2964 completed
Wed Dec 13 06:50:46 2023: BS 2965 completed
Wed Dec 13 06:51:03 2023: BS 2966 completed
Wed Dec 13 06:51:19 2023: BS 2967 completed
Wed Dec 13 06:51:35 2023: BS 2968 completed
Wed Dec 13 06:51:52 2023: BS 2969 completed
Wed Dec 13 06:52:08 2023: BS 2970 completed
Wed Dec 13 06:52:24 2023: BS 2971 completed
Wed Dec 13 06:52:41 2023: BS 2972 completed
Wed Dec 13 06:52:57 2023: BS 2973 completed
Wed Dec 13 06:53:14 2023: BS 2974 completed
Wed Dec 13 06:53:30 2023: BS 2975 completed
Wed Dec 13 06:53:46 2023: BS 2976 completed
Wed Dec 13 06:54:03 2023: BS 2977 completed
Wed Dec 13 06:54:19 2023: BS 2978 completed
Wed Dec 13 06:54:36 2023: BS 2979 completed
Wed Dec 13 06:54:52 2023: BS 2980 completed
Wed Dec 13 06:55:08 2023: BS 2981 completed
Wed Dec 13 06:55:25 2023: BS 2982 completed
Wed Dec 13 06:55:41 2023: BS 2983 completed
Wed Dec 13 06:55:58 2023: BS 2984 completed
Wed Dec 13 06:56:14 2023: BS 2985 completed
Wed Dec 13 06:56:30 2023: BS 2986 completed
Wed Dec 13 06:56:47 2023: BS 2987 completed
Wed Dec 13 06:57:03 2023: BS 2988 completed
Wed Dec 13 06:57:19 2023: BS 2989 completed
Wed Dec 13 06:57:36 2023: BS 2990 completed
Wed Dec 13 06:57:52 2023: BS 2991 completed
Wed Dec 13 06:58:09 2023: BS 2992 completed
Wed Dec 13 06:58:25 2023: BS 2993 completed
Wed Dec 13 06:58:41 2023: BS 2994 completed
Wed Dec 13 06:58:58 2023: BS 2995 completed
Wed Dec 13 06:59:14 2023: BS 2996 completed
Wed Dec 13 06:59:31 2023: BS 2997 completed
Wed Dec 13 06:59:47 2023: BS 2998 completed
Wed Dec 13 07:00:03 2023: BS 2999 completed
Wed Dec 13 07:00:20 2023: BS 3000 completed
Wed Dec 13 07:00:36 2023: BS 3001 completed
Wed Dec 13 07:00:53 2023: BS 3002 completed
Wed Dec 13 07:01:09 2023: BS 3003 completed
Wed Dec 13 07:01:25 2023: BS 3004 completed
Wed Dec 13 07:01:42 2023: BS 3005 completed
Wed Dec 13 07:01:58 2023: BS 3006 completed
Wed Dec 13 07:02:14 2023: BS 3007 completed
Wed Dec 13 07:02:31 2023: BS 3008 completed
Wed Dec 13 07:02:47 2023: BS 3009 completed
Wed Dec 13 07:03:04 2023: BS 3010 completed
Wed Dec 13 07:03:20 2023: BS 3011 completed
Wed Dec 13 07:03:36 2023: BS 3012 completed
Wed Dec 13 07:03:53 2023: BS 3013 completed
Wed Dec 13 07:04:09 2023: BS 3014 completed
Wed Dec 13 07:04:26 2023: BS 3015 completed
Wed Dec 13 07:04:42 2023: BS 3016 completed
Wed Dec 13 07:04:58 2023: BS 3017 completed
Wed Dec 13 07:05:15 2023: BS 3018 completed
Wed Dec 13 07:05:31 2023: BS 3019 completed
Wed Dec 13 07:05:48 2023: BS 3020 completed
Wed Dec 13 07:06:04 2023: BS 3021 completed
Wed Dec 13 07:06:20 2023: BS 3022 completed
Wed Dec 13 07:06:37 2023: BS 3023 completed
Wed Dec 13 07:06:53 2023: BS 3024 completed
Wed Dec 13 07:07:09 2023: BS 3025 completed
Wed Dec 13 07:07:26 2023: BS 3026 completed
Wed Dec 13 07:07:42 2023: BS 3027 completed
Wed Dec 13 07:07:59 2023: BS 3028 completed
Wed Dec 13 07:08:15 2023: BS 3029 completed
Wed Dec 13 07:08:31 2023: BS 3030 completed
Wed Dec 13 07:08:48 2023: BS 3031 completed
Wed Dec 13 07:09:04 2023: BS 3032 completed
Wed Dec 13 07:09:21 2023: BS 3033 completed
Wed Dec 13 07:09:37 2023: BS 3034 completed
Wed Dec 13 07:09:53 2023: BS 3035 completed
Wed Dec 13 07:10:10 2023: BS 3036 completed
Wed Dec 13 07:10:26 2023: BS 3037 completed
Wed Dec 13 07:10:43 2023: BS 3038 completed
Wed Dec 13 07:10:59 2023: BS 3039 completed
Wed Dec 13 07:11:15 2023: BS 3040 completed
Wed Dec 13 07:11:32 2023: BS 3041 completed
Wed Dec 13 07:11:48 2023: BS 3042 completed
Wed Dec 13 07:12:04 2023: BS 3043 completed
Wed Dec 13 07:12:21 2023: BS 3044 completed
Wed Dec 13 07:12:37 2023: BS 3045 completed
Wed Dec 13 07:12:54 2023: BS 3046 completed
Wed Dec 13 07:13:10 2023: BS 3047 completed
Wed Dec 13 07:13:26 2023: BS 3048 completed
Wed Dec 13 07:13:43 2023: BS 3049 completed
Wed Dec 13 07:13:59 2023: BS 3050 completed
Wed Dec 13 07:14:16 2023: BS 3051 completed
Wed Dec 13 07:14:32 2023: BS 3052 completed
Wed Dec 13 07:14:48 2023: BS 3053 completed
Wed Dec 13 07:15:05 2023: BS 3054 completed
Wed Dec 13 07:15:21 2023: BS 3055 completed
Wed Dec 13 07:15:38 2023: BS 3056 completed
Wed Dec 13 07:15:54 2023: BS 3057 completed
Wed Dec 13 07:16:10 2023: BS 3058 completed
Wed Dec 13 07:16:27 2023: BS 3059 completed
Wed Dec 13 07:16:43 2023: BS 3060 completed
Wed Dec 13 07:16:59 2023: BS 3061 completed
Wed Dec 13 07:17:16 2023: BS 3062 completed
Wed Dec 13 07:17:32 2023: BS 3063 completed
Wed Dec 13 07:17:49 2023: BS 3064 completed
Wed Dec 13 07:18:05 2023: BS 3065 completed
Wed Dec 13 07:18:21 2023: BS 3066 completed
Wed Dec 13 07:18:38 2023: BS 3067 completed
Wed Dec 13 07:18:54 2023: BS 3068 completed
Wed Dec 13 07:19:11 2023: BS 3069 completed
Wed Dec 13 07:19:27 2023: BS 3070 completed
Wed Dec 13 07:19:43 2023: BS 3071 completed
Wed Dec 13 07:20:00 2023: BS 3072 completed
Wed Dec 13 07:20:16 2023: BS 3073 completed
Wed Dec 13 07:20:33 2023: BS 3074 completed
Wed Dec 13 07:20:49 2023: BS 3075 completed
Wed Dec 13 07:21:05 2023: BS 3076 completed
Wed Dec 13 07:21:22 2023: BS 3077 completed
Wed Dec 13 07:21:38 2023: BS 3078 completed
Wed Dec 13 07:21:54 2023: BS 3079 completed
Wed Dec 13 07:22:11 2023: BS 3080 completed
Wed Dec 13 07:22:27 2023: BS 3081 completed
Wed Dec 13 07:22:44 2023: BS 3082 completed
Wed Dec 13 07:23:00 2023: BS 3083 completed
Wed Dec 13 07:23:16 2023: BS 3084 completed
Wed Dec 13 07:23:33 2023: BS 3085 completed
Wed Dec 13 07:23:49 2023: BS 3086 completed
Wed Dec 13 07:24:06 2023: BS 3087 completed
Wed Dec 13 07:24:22 2023: BS 3088 completed
Wed Dec 13 07:24:38 2023: BS 3089 completed
Wed Dec 13 07:24:55 2023: BS 3090 completed
Wed Dec 13 07:25:11 2023: BS 3091 completed
Wed Dec 13 07:25:28 2023: BS 3092 completed
Wed Dec 13 07:25:44 2023: BS 3093 completed
Wed Dec 13 07:26:00 2023: BS 3094 completed
Wed Dec 13 07:26:17 2023: BS 3095 completed
Wed Dec 13 07:26:33 2023: BS 3096 completed
Wed Dec 13 07:26:49 2023: BS 3097 completed
Wed Dec 13 07:27:06 2023: BS 3098 completed
Wed Dec 13 07:27:22 2023: BS 3099 completed
Wed Dec 13 07:27:39 2023: BS 3100 completed
Wed Dec 13 07:27:55 2023: BS 3101 completed
Wed Dec 13 07:28:11 2023: BS 3102 completed
Wed Dec 13 07:28:28 2023: BS 3103 completed
Wed Dec 13 07:28:44 2023: BS 3104 completed
Wed Dec 13 07:29:01 2023: BS 3105 completed
Wed Dec 13 07:29:17 2023: BS 3106 completed
Wed Dec 13 07:29:33 2023: BS 3107 completed
Wed Dec 13 07:29:50 2023: BS 3108 completed
Wed Dec 13 07:30:06 2023: BS 3109 completed
Wed Dec 13 07:30:23 2023: BS 3110 completed
Wed Dec 13 07:30:39 2023: BS 3111 completed
Wed Dec 13 07:30:55 2023: BS 3112 completed
Wed Dec 13 07:31:12 2023: BS 3113 completed
Wed Dec 13 07:31:28 2023: BS 3114 completed
Wed Dec 13 07:31:44 2023: BS 3115 completed
Wed Dec 13 07:32:01 2023: BS 3116 completed
Wed Dec 13 07:32:17 2023: BS 3117 completed
Wed Dec 13 07:32:34 2023: BS 3118 completed
Wed Dec 13 07:32:50 2023: BS 3119 completed
Wed Dec 13 07:33:06 2023: BS 3120 completed
Wed Dec 13 07:33:23 2023: BS 3121 completed
Wed Dec 13 07:33:39 2023: BS 3122 completed
Wed Dec 13 07:33:56 2023: BS 3123 completed
Wed Dec 13 07:34:12 2023: BS 3124 completed
Wed Dec 13 07:34:28 2023: BS 3125 completed
Wed Dec 13 07:34:45 2023: BS 3126 completed
Wed Dec 13 07:35:01 2023: BS 3127 completed
Wed Dec 13 07:35:17 2023: BS 3128 completed
Wed Dec 13 07:35:34 2023: BS 3129 completed
Wed Dec 13 07:35:50 2023: BS 3130 completed
Wed Dec 13 07:36:07 2023: BS 3131 completed
Wed Dec 13 07:36:23 2023: BS 3132 completed
Wed Dec 13 07:36:39 2023: BS 3133 completed
Wed Dec 13 07:36:56 2023: BS 3134 completed
Wed Dec 13 07:37:12 2023: BS 3135 completed
Wed Dec 13 07:37:29 2023: BS 3136 completed
Wed Dec 13 07:37:45 2023: BS 3137 completed
Wed Dec 13 07:38:01 2023: BS 3138 completed
Wed Dec 13 07:38:18 2023: BS 3139 completed
Wed Dec 13 07:38:34 2023: BS 3140 completed
Wed Dec 13 07:38:51 2023: BS 3141 completed
Wed Dec 13 07:39:07 2023: BS 3142 completed
Wed Dec 13 07:39:23 2023: BS 3143 completed
Wed Dec 13 07:39:40 2023: BS 3144 completed
Wed Dec 13 07:39:56 2023: BS 3145 completed
Wed Dec 13 07:40:13 2023: BS 3146 completed
Wed Dec 13 07:40:29 2023: BS 3147 completed
Wed Dec 13 07:40:45 2023: BS 3148 completed
Wed Dec 13 07:41:02 2023: BS 3149 completed
Wed Dec 13 07:41:18 2023: BS 3150 completed
Wed Dec 13 07:41:34 2023: BS 3151 completed
Wed Dec 13 07:41:51 2023: BS 3152 completed
Wed Dec 13 07:42:07 2023: BS 3153 completed
Wed Dec 13 07:42:24 2023: BS 3154 completed
Wed Dec 13 07:42:40 2023: BS 3155 completed
Wed Dec 13 07:42:56 2023: BS 3156 completed
Wed Dec 13 07:43:13 2023: BS 3157 completed
Wed Dec 13 07:43:29 2023: BS 3158 completed
Wed Dec 13 07:43:46 2023: BS 3159 completed
Wed Dec 13 07:44:02 2023: BS 3160 completed
Wed Dec 13 07:44:18 2023: BS 3161 completed
Wed Dec 13 07:44:35 2023: BS 3162 completed
Wed Dec 13 07:44:51 2023: BS 3163 completed
Wed Dec 13 07:45:07 2023: BS 3164 completed
Wed Dec 13 07:45:24 2023: BS 3165 completed
Wed Dec 13 07:45:40 2023: BS 3166 completed
Wed Dec 13 07:45:57 2023: BS 3167 completed
Wed Dec 13 07:46:13 2023: BS 3168 completed
Wed Dec 13 07:46:29 2023: BS 3169 completed
Wed Dec 13 07:46:46 2023: BS 3170 completed
Wed Dec 13 07:47:02 2023: BS 3171 completed
Wed Dec 13 07:47:19 2023: BS 3172 completed
Wed Dec 13 07:47:35 2023: BS 3173 completed
Wed Dec 13 07:47:51 2023: BS 3174 completed
Wed Dec 13 07:48:08 2023: BS 3175 completed
Wed Dec 13 07:48:24 2023: BS 3176 completed
Wed Dec 13 07:48:41 2023: BS 3177 completed
Wed Dec 13 07:48:57 2023: BS 3178 completed
Wed Dec 13 07:49:13 2023: BS 3179 completed
Wed Dec 13 07:49:30 2023: BS 3180 completed
Wed Dec 13 07:49:46 2023: BS 3181 completed
Wed Dec 13 07:50:02 2023: BS 3182 completed
Wed Dec 13 07:50:19 2023: BS 3183 completed
Wed Dec 13 07:50:35 2023: BS 3184 completed
Wed Dec 13 07:50:52 2023: BS 3185 completed
Wed Dec 13 07:51:08 2023: BS 3186 completed
Wed Dec 13 07:51:24 2023: BS 3187 completed
Wed Dec 13 07:51:41 2023: BS 3188 completed
Wed Dec 13 07:51:57 2023: BS 3189 completed
Wed Dec 13 07:52:14 2023: BS 3190 completed
Wed Dec 13 07:52:30 2023: BS 3191 completed
Wed Dec 13 07:52:46 2023: BS 3192 completed
Wed Dec 13 07:53:03 2023: BS 3193 completed
Wed Dec 13 07:53:19 2023: BS 3194 completed
Wed Dec 13 07:53:36 2023: BS 3195 completed
Wed Dec 13 07:53:52 2023: BS 3196 completed
Wed Dec 13 07:54:08 2023: BS 3197 completed
Wed Dec 13 07:54:25 2023: BS 3198 completed
Wed Dec 13 07:54:41 2023: BS 3199 completed
Wed Dec 13 07:54:57 2023: BS 3200 completed
Wed Dec 13 07:55:14 2023: BS 3201 completed
Wed Dec 13 07:55:30 2023: BS 3202 completed
Wed Dec 13 07:55:47 2023: BS 3203 completed
Wed Dec 13 07:56:03 2023: BS 3204 completed
Wed Dec 13 07:56:19 2023: BS 3205 completed
Wed Dec 13 07:56:36 2023: BS 3206 completed
Wed Dec 13 07:56:52 2023: BS 3207 completed
Wed Dec 13 07:57:09 2023: BS 3208 completed
Wed Dec 13 07:57:25 2023: BS 3209 completed
Wed Dec 13 07:57:41 2023: BS 3210 completed
Wed Dec 13 07:57:58 2023: BS 3211 completed
Wed Dec 13 07:58:14 2023: BS 3212 completed
Wed Dec 13 07:58:31 2023: BS 3213 completed
Wed Dec 13 07:58:47 2023: BS 3214 completed
Wed Dec 13 07:59:03 2023: BS 3215 completed
Wed Dec 13 07:59:20 2023: BS 3216 completed
Wed Dec 13 07:59:36 2023: BS 3217 completed
Wed Dec 13 07:59:52 2023: BS 3218 completed
Wed Dec 13 08:00:09 2023: BS 3219 completed
Wed Dec 13 08:00:25 2023: BS 3220 completed
Wed Dec 13 08:00:42 2023: BS 3221 completed
Wed Dec 13 08:00:58 2023: BS 3222 completed
Wed Dec 13 08:01:14 2023: BS 3223 completed
Wed Dec 13 08:01:31 2023: BS 3224 completed
Wed Dec 13 08:01:47 2023: BS 3225 completed
Wed Dec 13 08:02:04 2023: BS 3226 completed
Wed Dec 13 08:02:20 2023: BS 3227 completed
Wed Dec 13 08:02:36 2023: BS 3228 completed
Wed Dec 13 08:02:53 2023: BS 3229 completed
Wed Dec 13 08:03:09 2023: BS 3230 completed
Wed Dec 13 08:03:26 2023: BS 3231 completed
Wed Dec 13 08:03:42 2023: BS 3232 completed
Wed Dec 13 08:03:58 2023: BS 3233 completed
Wed Dec 13 08:04:15 2023: BS 3234 completed
Wed Dec 13 08:04:31 2023: BS 3235 completed
Wed Dec 13 08:04:47 2023: BS 3236 completed
Wed Dec 13 08:05:04 2023: BS 3237 completed
Wed Dec 13 08:05:20 2023: BS 3238 completed
Wed Dec 13 08:05:37 2023: BS 3239 completed
Wed Dec 13 08:05:53 2023: BS 3240 completed
Wed Dec 13 08:06:09 2023: BS 3241 completed
Wed Dec 13 08:06:26 2023: BS 3242 completed
Wed Dec 13 08:06:42 2023: BS 3243 completed
Wed Dec 13 08:06:59 2023: BS 3244 completed
Wed Dec 13 08:07:15 2023: BS 3245 completed
Wed Dec 13 08:07:31 2023: BS 3246 completed
Wed Dec 13 08:07:48 2023: BS 3247 completed
Wed Dec 13 08:08:04 2023: BS 3248 completed
Wed Dec 13 08:08:21 2023: BS 3249 completed
Wed Dec 13 08:08:37 2023: BS 3250 completed
Wed Dec 13 08:08:53 2023: BS 3251 completed
Wed Dec 13 08:09:10 2023: BS 3252 completed
Wed Dec 13 08:09:26 2023: BS 3253 completed
Wed Dec 13 08:09:42 2023: BS 3254 completed
Wed Dec 13 08:09:59 2023: BS 3255 completed
Wed Dec 13 08:10:15 2023: BS 3256 completed
Wed Dec 13 08:10:32 2023: BS 3257 completed
Wed Dec 13 08:10:48 2023: BS 3258 completed
Wed Dec 13 08:11:04 2023: BS 3259 completed
Wed Dec 13 08:11:21 2023: BS 3260 completed
Wed Dec 13 08:11:37 2023: BS 3261 completed
Wed Dec 13 08:11:54 2023: BS 3262 completed
Wed Dec 13 08:12:10 2023: BS 3263 completed
Wed Dec 13 08:12:26 2023: BS 3264 completed
Wed Dec 13 08:12:43 2023: BS 3265 completed
Wed Dec 13 08:12:59 2023: BS 3266 completed
Wed Dec 13 08:13:16 2023: BS 3267 completed
Wed Dec 13 08:13:32 2023: BS 3268 completed
Wed Dec 13 08:13:48 2023: BS 3269 completed
Wed Dec 13 08:14:05 2023: BS 3270 completed
Wed Dec 13 08:14:21 2023: BS 3271 completed
Wed Dec 13 08:14:37 2023: BS 3272 completed
Wed Dec 13 08:14:54 2023: BS 3273 completed
Wed Dec 13 08:15:10 2023: BS 3274 completed
Wed Dec 13 08:15:27 2023: BS 3275 completed
Wed Dec 13 08:15:43 2023: BS 3276 completed
Wed Dec 13 08:15:59 2023: BS 3277 completed
Wed Dec 13 08:16:16 2023: BS 3278 completed
Wed Dec 13 08:16:32 2023: BS 3279 completed
Wed Dec 13 08:16:49 2023: BS 3280 completed
Wed Dec 13 08:17:05 2023: BS 3281 completed
Wed Dec 13 08:17:21 2023: BS 3282 completed
Wed Dec 13 08:17:38 2023: BS 3283 completed
Wed Dec 13 08:17:54 2023: BS 3284 completed
Wed Dec 13 08:18:11 2023: BS 3285 completed
Wed Dec 13 08:18:27 2023: BS 3286 completed
Wed Dec 13 08:18:43 2023: BS 3287 completed
Wed Dec 13 08:19:00 2023: BS 3288 completed
Wed Dec 13 08:19:16 2023: BS 3289 completed
Wed Dec 13 08:19:32 2023: BS 3290 completed
Wed Dec 13 08:19:49 2023: BS 3291 completed
Wed Dec 13 08:20:05 2023: BS 3292 completed
Wed Dec 13 08:20:22 2023: BS 3293 completed
Wed Dec 13 08:20:38 2023: BS 3294 completed
Wed Dec 13 08:20:54 2023: BS 3295 completed
Wed Dec 13 08:21:11 2023: BS 3296 completed
Wed Dec 13 08:21:27 2023: BS 3297 completed
Wed Dec 13 08:21:44 2023: BS 3298 completed
Wed Dec 13 08:22:00 2023: BS 3299 completed
Wed Dec 13 08:22:16 2023: BS 3300 completed
Wed Dec 13 08:22:33 2023: BS 3301 completed
Wed Dec 13 08:22:49 2023: BS 3302 completed
Wed Dec 13 08:23:06 2023: BS 3303 completed
Wed Dec 13 08:23:22 2023: BS 3304 completed
Wed Dec 13 08:23:38 2023: BS 3305 completed
Wed Dec 13 08:23:55 2023: BS 3306 completed
Wed Dec 13 08:24:11 2023: BS 3307 completed
Wed Dec 13 08:24:27 2023: BS 3308 completed
Wed Dec 13 08:24:44 2023: BS 3309 completed
Wed Dec 13 08:25:00 2023: BS 3310 completed
Wed Dec 13 08:25:17 2023: BS 3311 completed
Wed Dec 13 08:25:33 2023: BS 3312 completed
Wed Dec 13 08:25:49 2023: BS 3313 completed
Wed Dec 13 08:26:06 2023: BS 3314 completed
Wed Dec 13 08:26:22 2023: BS 3315 completed
Wed Dec 13 08:26:39 2023: BS 3316 completed
Wed Dec 13 08:26:55 2023: BS 3317 completed
Wed Dec 13 08:27:11 2023: BS 3318 completed
Wed Dec 13 08:27:28 2023: BS 3319 completed
Wed Dec 13 08:27:44 2023: BS 3320 completed
Wed Dec 13 08:28:01 2023: BS 3321 completed
Wed Dec 13 08:28:17 2023: BS 3322 completed
Wed Dec 13 08:28:33 2023: BS 3323 completed
Wed Dec 13 08:28:50 2023: BS 3324 completed
Wed Dec 13 08:29:06 2023: BS 3325 completed
Wed Dec 13 08:29:22 2023: BS 3326 completed
Wed Dec 13 08:29:39 2023: BS 3327 completed
Wed Dec 13 08:29:55 2023: BS 3328 completed
Wed Dec 13 08:30:12 2023: BS 3329 completed
Wed Dec 13 08:30:28 2023: BS 3330 completed
Wed Dec 13 08:30:44 2023: BS 3331 completed
Wed Dec 13 08:31:01 2023: BS 3332 completed
Wed Dec 13 08:31:17 2023: BS 3333 completed
Wed Dec 13 08:31:34 2023: BS 3334 completed
Wed Dec 13 08:31:50 2023: BS 3335 completed
Wed Dec 13 08:32:06 2023: BS 3336 completed
Wed Dec 13 08:32:23 2023: BS 3337 completed
Wed Dec 13 08:32:39 2023: BS 3338 completed
Wed Dec 13 08:32:56 2023: BS 3339 completed
Wed Dec 13 08:33:12 2023: BS 3340 completed
Wed Dec 13 08:33:28 2023: BS 3341 completed
Wed Dec 13 08:33:45 2023: BS 3342 completed
Wed Dec 13 08:34:01 2023: BS 3343 completed
Wed Dec 13 08:34:17 2023: BS 3344 completed
Wed Dec 13 08:34:34 2023: BS 3345 completed
Wed Dec 13 08:34:50 2023: BS 3346 completed
Wed Dec 13 08:35:07 2023: BS 3347 completed
Wed Dec 13 08:35:23 2023: BS 3348 completed
Wed Dec 13 08:35:39 2023: BS 3349 completed
Wed Dec 13 08:35:56 2023: BS 3350 completed
Wed Dec 13 08:36:12 2023: BS 3351 completed
Wed Dec 13 08:36:29 2023: BS 3352 completed
Wed Dec 13 08:36:45 2023: BS 3353 completed
Wed Dec 13 08:37:01 2023: BS 3354 completed
Wed Dec 13 08:37:18 2023: BS 3355 completed
Wed Dec 13 08:37:34 2023: BS 3356 completed
Wed Dec 13 08:37:51 2023: BS 3357 completed
Wed Dec 13 08:38:07 2023: BS 3358 completed
Wed Dec 13 08:38:23 2023: BS 3359 completed
Wed Dec 13 08:38:40 2023: BS 3360 completed
Wed Dec 13 08:38:56 2023: BS 3361 completed
Wed Dec 13 08:39:12 2023: BS 3362 completed
Wed Dec 13 08:39:29 2023: BS 3363 completed
Wed Dec 13 08:39:45 2023: BS 3364 completed
Wed Dec 13 08:40:02 2023: BS 3365 completed
Wed Dec 13 08:40:18 2023: BS 3366 completed
Wed Dec 13 08:40:34 2023: BS 3367 completed
Wed Dec 13 08:40:51 2023: BS 3368 completed
Wed Dec 13 08:41:07 2023: BS 3369 completed
Wed Dec 13 08:41:24 2023: BS 3370 completed
Wed Dec 13 08:41:40 2023: BS 3371 completed
Wed Dec 13 08:41:56 2023: BS 3372 completed
Wed Dec 13 08:42:13 2023: BS 3373 completed
Wed Dec 13 08:42:29 2023: BS 3374 completed
Wed Dec 13 08:42:46 2023: BS 3375 completed
Wed Dec 13 08:43:02 2023: BS 3376 completed
Wed Dec 13 08:43:18 2023: BS 3377 completed
Wed Dec 13 08:43:35 2023: BS 3378 completed
Wed Dec 13 08:43:51 2023: BS 3379 completed
Wed Dec 13 08:44:07 2023: BS 3380 completed
Wed Dec 13 08:44:24 2023: BS 3381 completed
Wed Dec 13 08:44:40 2023: BS 3382 completed
Wed Dec 13 08:44:57 2023: BS 3383 completed
Wed Dec 13 08:45:13 2023: BS 3384 completed
Wed Dec 13 08:45:29 2023: BS 3385 completed
Wed Dec 13 08:45:46 2023: BS 3386 completed
Wed Dec 13 08:46:02 2023: BS 3387 completed
Wed Dec 13 08:46:19 2023: BS 3388 completed
Wed Dec 13 08:46:35 2023: BS 3389 completed
Wed Dec 13 08:46:51 2023: BS 3390 completed
Wed Dec 13 08:47:08 2023: BS 3391 completed
Wed Dec 13 08:47:24 2023: BS 3392 completed
Wed Dec 13 08:47:41 2023: BS 3393 completed
Wed Dec 13 08:47:57 2023: BS 3394 completed
Wed Dec 13 08:48:13 2023: BS 3395 completed
Wed Dec 13 08:48:30 2023: BS 3396 completed
Wed Dec 13 08:48:46 2023: BS 3397 completed
Wed Dec 13 08:49:02 2023: BS 3398 completed
Wed Dec 13 08:49:19 2023: BS 3399 completed
Wed Dec 13 08:49:35 2023: BS 3400 completed
Wed Dec 13 08:49:52 2023: BS 3401 completed
Wed Dec 13 08:50:08 2023: BS 3402 completed
Wed Dec 13 08:50:24 2023: BS 3403 completed
Wed Dec 13 08:50:41 2023: BS 3404 completed
Wed Dec 13 08:50:57 2023: BS 3405 completed
Wed Dec 13 08:51:14 2023: BS 3406 completed
Wed Dec 13 08:51:30 2023: BS 3407 completed
Wed Dec 13 08:51:46 2023: BS 3408 completed
Wed Dec 13 08:52:03 2023: BS 3409 completed
Wed Dec 13 08:52:19 2023: BS 3410 completed
Wed Dec 13 08:52:36 2023: BS 3411 completed
Wed Dec 13 08:52:52 2023: BS 3412 completed
Wed Dec 13 08:53:08 2023: BS 3413 completed
Wed Dec 13 08:53:25 2023: BS 3414 completed
Wed Dec 13 08:53:41 2023: BS 3415 completed
Wed Dec 13 08:53:57 2023: BS 3416 completed
Wed Dec 13 08:54:14 2023: BS 3417 completed
Wed Dec 13 08:54:30 2023: BS 3418 completed
Wed Dec 13 08:54:47 2023: BS 3419 completed
Wed Dec 13 08:55:03 2023: BS 3420 completed
Wed Dec 13 08:55:19 2023: BS 3421 completed
Wed Dec 13 08:55:36 2023: BS 3422 completed
Wed Dec 13 08:55:52 2023: BS 3423 completed
Wed Dec 13 08:56:09 2023: BS 3424 completed
Wed Dec 13 08:56:25 2023: BS 3425 completed
Wed Dec 13 08:56:41 2023: BS 3426 completed
Wed Dec 13 08:56:58 2023: BS 3427 completed
Wed Dec 13 08:57:14 2023: BS 3428 completed
Wed Dec 13 08:57:31 2023: BS 3429 completed
Wed Dec 13 08:57:47 2023: BS 3430 completed
Wed Dec 13 08:58:03 2023: BS 3431 completed
Wed Dec 13 08:58:20 2023: BS 3432 completed
Wed Dec 13 08:58:36 2023: BS 3433 completed
Wed Dec 13 08:58:52 2023: BS 3434 completed
Wed Dec 13 08:59:09 2023: BS 3435 completed
Wed Dec 13 08:59:25 2023: BS 3436 completed
Wed Dec 13 08:59:42 2023: BS 3437 completed
Wed Dec 13 08:59:58 2023: BS 3438 completed
Wed Dec 13 09:00:14 2023: BS 3439 completed
Wed Dec 13 09:00:31 2023: BS 3440 completed
Wed Dec 13 09:00:47 2023: BS 3441 completed
Wed Dec 13 09:01:04 2023: BS 3442 completed
Wed Dec 13 09:01:20 2023: BS 3443 completed
Wed Dec 13 09:01:36 2023: BS 3444 completed
Wed Dec 13 09:01:53 2023: BS 3445 completed
Wed Dec 13 09:02:09 2023: BS 3446 completed
Wed Dec 13 09:02:26 2023: BS 3447 completed
Wed Dec 13 09:02:42 2023: BS 3448 completed
Wed Dec 13 09:02:58 2023: BS 3449 completed
Wed Dec 13 09:03:15 2023: BS 3450 completed
Wed Dec 13 09:03:31 2023: BS 3451 completed
Wed Dec 13 09:03:47 2023: BS 3452 completed
Wed Dec 13 09:04:04 2023: BS 3453 completed
Wed Dec 13 09:04:20 2023: BS 3454 completed
Wed Dec 13 09:04:37 2023: BS 3455 completed
Wed Dec 13 09:04:53 2023: BS 3456 completed
Wed Dec 13 09:05:09 2023: BS 3457 completed
Wed Dec 13 09:05:26 2023: BS 3458 completed
Wed Dec 13 09:05:42 2023: BS 3459 completed
Wed Dec 13 09:05:59 2023: BS 3460 completed
Wed Dec 13 09:06:15 2023: BS 3461 completed
Wed Dec 13 09:06:31 2023: BS 3462 completed
Wed Dec 13 09:06:48 2023: BS 3463 completed
Wed Dec 13 09:07:04 2023: BS 3464 completed
Wed Dec 13 09:07:21 2023: BS 3465 completed
Wed Dec 13 09:07:37 2023: BS 3466 completed
Wed Dec 13 09:07:53 2023: BS 3467 completed
Wed Dec 13 09:08:10 2023: BS 3468 completed
Wed Dec 13 09:08:26 2023: BS 3469 completed
Wed Dec 13 09:08:42 2023: BS 3470 completed
Wed Dec 13 09:08:59 2023: BS 3471 completed
Wed Dec 13 09:09:15 2023: BS 3472 completed
Wed Dec 13 09:09:32 2023: BS 3473 completed
Wed Dec 13 09:09:48 2023: BS 3474 completed
Wed Dec 13 09:10:04 2023: BS 3475 completed
Wed Dec 13 09:10:21 2023: BS 3476 completed
Wed Dec 13 09:10:37 2023: BS 3477 completed
Wed Dec 13 09:10:54 2023: BS 3478 completed
Wed Dec 13 09:11:10 2023: BS 3479 completed
Wed Dec 13 09:11:26 2023: BS 3480 completed
Wed Dec 13 09:11:43 2023: BS 3481 completed
Wed Dec 13 09:11:59 2023: BS 3482 completed
Wed Dec 13 09:12:16 2023: BS 3483 completed
Wed Dec 13 09:12:32 2023: BS 3484 completed
Wed Dec 13 09:12:48 2023: BS 3485 completed
Wed Dec 13 09:13:05 2023: BS 3486 completed
Wed Dec 13 09:13:21 2023: BS 3487 completed
Wed Dec 13 09:13:37 2023: BS 3488 completed
Wed Dec 13 09:13:54 2023: BS 3489 completed
Wed Dec 13 09:14:10 2023: BS 3490 completed
Wed Dec 13 09:14:27 2023: BS 3491 completed
Wed Dec 13 09:14:43 2023: BS 3492 completed
Wed Dec 13 09:14:59 2023: BS 3493 completed
Wed Dec 13 09:15:16 2023: BS 3494 completed
Wed Dec 13 09:15:32 2023: BS 3495 completed
Wed Dec 13 09:15:49 2023: BS 3496 completed
Wed Dec 13 09:16:05 2023: BS 3497 completed
Wed Dec 13 09:16:21 2023: BS 3498 completed
Wed Dec 13 09:16:38 2023: BS 3499 completed
Wed Dec 13 09:16:54 2023: BS 3500 completed
Wed Dec 13 09:17:11 2023: BS 3501 completed
Wed Dec 13 09:17:27 2023: BS 3502 completed
Wed Dec 13 09:17:43 2023: BS 3503 completed
Wed Dec 13 09:18:00 2023: BS 3504 completed
Wed Dec 13 09:18:16 2023: BS 3505 completed
Wed Dec 13 09:18:32 2023: BS 3506 completed
Wed Dec 13 09:18:49 2023: BS 3507 completed
Wed Dec 13 09:19:05 2023: BS 3508 completed
Wed Dec 13 09:19:22 2023: BS 3509 completed
Wed Dec 13 09:19:38 2023: BS 3510 completed
Wed Dec 13 09:19:54 2023: BS 3511 completed
Wed Dec 13 09:20:11 2023: BS 3512 completed
Wed Dec 13 09:20:27 2023: BS 3513 completed
Wed Dec 13 09:20:44 2023: BS 3514 completed
Wed Dec 13 09:21:00 2023: BS 3515 completed
Wed Dec 13 09:21:16 2023: BS 3516 completed
Wed Dec 13 09:21:33 2023: BS 3517 completed
Wed Dec 13 09:21:49 2023: BS 3518 completed
Wed Dec 13 09:22:06 2023: BS 3519 completed
Wed Dec 13 09:22:22 2023: BS 3520 completed
Wed Dec 13 09:22:38 2023: BS 3521 completed
Wed Dec 13 09:22:55 2023: BS 3522 completed
Wed Dec 13 09:23:11 2023: BS 3523 completed
Wed Dec 13 09:23:27 2023: BS 3524 completed
Wed Dec 13 09:23:44 2023: BS 3525 completed
Wed Dec 13 09:24:00 2023: BS 3526 completed
Wed Dec 13 09:24:17 2023: BS 3527 completed
Wed Dec 13 09:24:33 2023: BS 3528 completed
Wed Dec 13 09:24:49 2023: BS 3529 completed
Wed Dec 13 09:25:06 2023: BS 3530 completed
Wed Dec 13 09:25:22 2023: BS 3531 completed
Wed Dec 13 09:25:39 2023: BS 3532 completed
Wed Dec 13 09:25:55 2023: BS 3533 completed
Wed Dec 13 09:26:11 2023: BS 3534 completed
Wed Dec 13 09:26:28 2023: BS 3535 completed
Wed Dec 13 09:26:44 2023: BS 3536 completed
Wed Dec 13 09:27:01 2023: BS 3537 completed
Wed Dec 13 09:27:17 2023: BS 3538 completed
Wed Dec 13 09:27:33 2023: BS 3539 completed
Wed Dec 13 09:27:50 2023: BS 3540 completed
Wed Dec 13 09:28:06 2023: BS 3541 completed
Wed Dec 13 09:28:22 2023: BS 3542 completed
Wed Dec 13 09:28:39 2023: BS 3543 completed
Wed Dec 13 09:28:55 2023: BS 3544 completed
Wed Dec 13 09:29:12 2023: BS 3545 completed
Wed Dec 13 09:29:28 2023: BS 3546 completed
Wed Dec 13 09:29:44 2023: BS 3547 completed
Wed Dec 13 09:30:01 2023: BS 3548 completed
Wed Dec 13 09:30:17 2023: BS 3549 completed
Wed Dec 13 09:30:34 2023: BS 3550 completed
Wed Dec 13 09:30:50 2023: BS 3551 completed
Wed Dec 13 09:31:06 2023: BS 3552 completed
Wed Dec 13 09:31:23 2023: BS 3553 completed
Wed Dec 13 09:31:39 2023: BS 3554 completed
Wed Dec 13 09:31:56 2023: BS 3555 completed
Wed Dec 13 09:32:12 2023: BS 3556 completed
Wed Dec 13 09:32:28 2023: BS 3557 completed
Wed Dec 13 09:32:45 2023: BS 3558 completed
Wed Dec 13 09:33:01 2023: BS 3559 completed
Wed Dec 13 09:33:17 2023: BS 3560 completed
Wed Dec 13 09:33:34 2023: BS 3561 completed
Wed Dec 13 09:33:50 2023: BS 3562 completed
Wed Dec 13 09:34:07 2023: BS 3563 completed
Wed Dec 13 09:34:23 2023: BS 3564 completed
Wed Dec 13 09:34:39 2023: BS 3565 completed
Wed Dec 13 09:34:56 2023: BS 3566 completed
Wed Dec 13 09:35:12 2023: BS 3567 completed
Wed Dec 13 09:35:29 2023: BS 3568 completed
Wed Dec 13 09:35:45 2023: BS 3569 completed
Wed Dec 13 09:36:01 2023: BS 3570 completed
Wed Dec 13 09:36:18 2023: BS 3571 completed
Wed Dec 13 09:36:34 2023: BS 3572 completed
Wed Dec 13 09:36:51 2023: BS 3573 completed
Wed Dec 13 09:37:07 2023: BS 3574 completed
Wed Dec 13 09:37:23 2023: BS 3575 completed
Wed Dec 13 09:37:40 2023: BS 3576 completed
Wed Dec 13 09:37:56 2023: BS 3577 completed
Wed Dec 13 09:38:12 2023: BS 3578 completed
Wed Dec 13 09:38:29 2023: BS 3579 completed
Wed Dec 13 09:38:45 2023: BS 3580 completed
Wed Dec 13 09:39:02 2023: BS 3581 completed
Wed Dec 13 09:39:18 2023: BS 3582 completed
Wed Dec 13 09:39:34 2023: BS 3583 completed
Wed Dec 13 09:39:51 2023: BS 3584 completed
Wed Dec 13 09:40:07 2023: BS 3585 completed
Wed Dec 13 09:40:24 2023: BS 3586 completed
Wed Dec 13 09:40:40 2023: BS 3587 completed
Wed Dec 13 09:40:56 2023: BS 3588 completed
Wed Dec 13 09:41:13 2023: BS 3589 completed
Wed Dec 13 09:41:29 2023: BS 3590 completed
Wed Dec 13 09:41:46 2023: BS 3591 completed
Wed Dec 13 09:42:02 2023: BS 3592 completed
Wed Dec 13 09:42:18 2023: BS 3593 completed
Wed Dec 13 09:42:35 2023: BS 3594 completed
Wed Dec 13 09:42:51 2023: BS 3595 completed
Wed Dec 13 09:43:07 2023: BS 3596 completed
Wed Dec 13 09:43:24 2023: BS 3597 completed
Wed Dec 13 09:43:40 2023: BS 3598 completed
Wed Dec 13 09:43:57 2023: BS 3599 completed
Wed Dec 13 09:44:13 2023: BS 3600 completed
Wed Dec 13 09:44:29 2023: BS 3601 completed
Wed Dec 13 09:44:46 2023: BS 3602 completed
Wed Dec 13 09:45:02 2023: BS 3603 completed
Wed Dec 13 09:45:19 2023: BS 3604 completed
Wed Dec 13 09:45:35 2023: BS 3605 completed
Wed Dec 13 09:45:51 2023: BS 3606 completed
Wed Dec 13 09:46:08 2023: BS 3607 completed
Wed Dec 13 09:46:24 2023: BS 3608 completed
Wed Dec 13 09:46:41 2023: BS 3609 completed
Wed Dec 13 09:46:57 2023: BS 3610 completed
Wed Dec 13 09:47:13 2023: BS 3611 completed
Wed Dec 13 09:47:30 2023: BS 3612 completed
Wed Dec 13 09:47:46 2023: BS 3613 completed
Wed Dec 13 09:48:02 2023: BS 3614 completed
Wed Dec 13 09:48:19 2023: BS 3615 completed
Wed Dec 13 09:48:35 2023: BS 3616 completed
Wed Dec 13 09:48:52 2023: BS 3617 completed
Wed Dec 13 09:49:08 2023: BS 3618 completed
Wed Dec 13 09:49:24 2023: BS 3619 completed
Wed Dec 13 09:49:41 2023: BS 3620 completed
Wed Dec 13 09:49:57 2023: BS 3621 completed
Wed Dec 13 09:50:14 2023: BS 3622 completed
Wed Dec 13 09:50:30 2023: BS 3623 completed
Wed Dec 13 09:50:46 2023: BS 3624 completed
Wed Dec 13 09:51:03 2023: BS 3625 completed
Wed Dec 13 09:51:19 2023: BS 3626 completed
Wed Dec 13 09:51:36 2023: BS 3627 completed
Wed Dec 13 09:51:52 2023: BS 3628 completed
Wed Dec 13 09:52:08 2023: BS 3629 completed
Wed Dec 13 09:52:25 2023: BS 3630 completed
Wed Dec 13 09:52:41 2023: BS 3631 completed
Wed Dec 13 09:52:57 2023: BS 3632 completed
Wed Dec 13 09:53:14 2023: BS 3633 completed
Wed Dec 13 09:53:30 2023: BS 3634 completed
Wed Dec 13 09:53:47 2023: BS 3635 completed
Wed Dec 13 09:54:03 2023: BS 3636 completed
Wed Dec 13 09:54:19 2023: BS 3637 completed
Wed Dec 13 09:54:36 2023: BS 3638 completed
Wed Dec 13 09:54:52 2023: BS 3639 completed
Wed Dec 13 09:55:09 2023: BS 3640 completed
Wed Dec 13 09:55:25 2023: BS 3641 completed
Wed Dec 13 09:55:41 2023: BS 3642 completed
Wed Dec 13 09:55:58 2023: BS 3643 completed
Wed Dec 13 09:56:14 2023: BS 3644 completed
Wed Dec 13 09:56:31 2023: BS 3645 completed
Wed Dec 13 09:56:47 2023: BS 3646 completed
Wed Dec 13 09:57:03 2023: BS 3647 completed
Wed Dec 13 09:57:20 2023: BS 3648 completed
Wed Dec 13 09:57:36 2023: BS 3649 completed
Wed Dec 13 09:57:52 2023: BS 3650 completed
Wed Dec 13 09:58:09 2023: BS 3651 completed
Wed Dec 13 09:58:25 2023: BS 3652 completed
Wed Dec 13 09:58:42 2023: BS 3653 completed
Wed Dec 13 09:58:58 2023: BS 3654 completed
Wed Dec 13 09:59:14 2023: BS 3655 completed
Wed Dec 13 09:59:31 2023: BS 3656 completed
Wed Dec 13 09:59:47 2023: BS 3657 completed
Wed Dec 13 10:00:04 2023: BS 3658 completed
Wed Dec 13 10:00:20 2023: BS 3659 completed
Wed Dec 13 10:00:36 2023: BS 3660 completed
Wed Dec 13 10:00:53 2023: BS 3661 completed
Wed Dec 13 10:01:09 2023: BS 3662 completed
Wed Dec 13 10:01:26 2023: BS 3663 completed
Wed Dec 13 10:01:42 2023: BS 3664 completed
Wed Dec 13 10:01:58 2023: BS 3665 completed
Wed Dec 13 10:02:15 2023: BS 3666 completed
Wed Dec 13 10:02:31 2023: BS 3667 completed
Wed Dec 13 10:02:47 2023: BS 3668 completed
Wed Dec 13 10:03:04 2023: BS 3669 completed
Wed Dec 13 10:03:20 2023: BS 3670 completed
Wed Dec 13 10:03:37 2023: BS 3671 completed
Wed Dec 13 10:03:53 2023: BS 3672 completed
Wed Dec 13 10:04:09 2023: BS 3673 completed
Wed Dec 13 10:04:26 2023: BS 3674 completed
Wed Dec 13 10:04:42 2023: BS 3675 completed
Wed Dec 13 10:04:59 2023: BS 3676 completed
Wed Dec 13 10:05:15 2023: BS 3677 completed
Wed Dec 13 10:05:31 2023: BS 3678 completed
Wed Dec 13 10:05:48 2023: BS 3679 completed
Wed Dec 13 10:06:04 2023: BS 3680 completed
Wed Dec 13 10:06:21 2023: BS 3681 completed
Wed Dec 13 10:06:37 2023: BS 3682 completed
Wed Dec 13 10:06:53 2023: BS 3683 completed
Wed Dec 13 10:07:10 2023: BS 3684 completed
Wed Dec 13 10:07:26 2023: BS 3685 completed
Wed Dec 13 10:07:42 2023: BS 3686 completed
Wed Dec 13 10:07:59 2023: BS 3687 completed
Wed Dec 13 10:08:15 2023: BS 3688 completed
Wed Dec 13 10:08:32 2023: BS 3689 completed
Wed Dec 13 10:08:48 2023: BS 3690 completed
Wed Dec 13 10:09:04 2023: BS 3691 completed
Wed Dec 13 10:09:21 2023: BS 3692 completed
Wed Dec 13 10:09:37 2023: BS 3693 completed
Wed Dec 13 10:09:54 2023: BS 3694 completed
Wed Dec 13 10:10:10 2023: BS 3695 completed
Wed Dec 13 10:10:26 2023: BS 3696 completed
Wed Dec 13 10:10:43 2023: BS 3697 completed
Wed Dec 13 10:10:59 2023: BS 3698 completed
Wed Dec 13 10:11:16 2023: BS 3699 completed
Wed Dec 13 10:11:32 2023: BS 3700 completed
Wed Dec 13 10:11:48 2023: BS 3701 completed
Wed Dec 13 10:12:05 2023: BS 3702 completed
Wed Dec 13 10:12:21 2023: BS 3703 completed
Wed Dec 13 10:12:37 2023: BS 3704 completed
Wed Dec 13 10:12:54 2023: BS 3705 completed
Wed Dec 13 10:13:10 2023: BS 3706 completed
Wed Dec 13 10:13:27 2023: BS 3707 completed
Wed Dec 13 10:13:43 2023: BS 3708 completed
Wed Dec 13 10:13:59 2023: BS 3709 completed
Wed Dec 13 10:14:16 2023: BS 3710 completed
Wed Dec 13 10:14:32 2023: BS 3711 completed
Wed Dec 13 10:14:49 2023: BS 3712 completed
Wed Dec 13 10:15:05 2023: BS 3713 completed
Wed Dec 13 10:15:21 2023: BS 3714 completed
Wed Dec 13 10:15:38 2023: BS 3715 completed
Wed Dec 13 10:15:54 2023: BS 3716 completed
Wed Dec 13 10:16:11 2023: BS 3717 completed
Wed Dec 13 10:16:27 2023: BS 3718 completed
Wed Dec 13 10:16:43 2023: BS 3719 completed
Wed Dec 13 10:17:00 2023: BS 3720 completed
Wed Dec 13 10:17:16 2023: BS 3721 completed
Wed Dec 13 10:17:32 2023: BS 3722 completed
Wed Dec 13 10:17:49 2023: BS 3723 completed
Wed Dec 13 10:18:05 2023: BS 3724 completed
Wed Dec 13 10:18:22 2023: BS 3725 completed
Wed Dec 13 10:18:38 2023: BS 3726 completed
Wed Dec 13 10:18:54 2023: BS 3727 completed
Wed Dec 13 10:19:11 2023: BS 3728 completed
Wed Dec 13 10:19:27 2023: BS 3729 completed
Wed Dec 13 10:19:44 2023: BS 3730 completed
Wed Dec 13 10:20:00 2023: BS 3731 completed
Wed Dec 13 10:20:16 2023: BS 3732 completed
Wed Dec 13 10:20:33 2023: BS 3733 completed
Wed Dec 13 10:20:49 2023: BS 3734 completed
Wed Dec 13 10:21:06 2023: BS 3735 completed
Wed Dec 13 10:21:22 2023: BS 3736 completed
Wed Dec 13 10:21:38 2023: BS 3737 completed
Wed Dec 13 10:21:55 2023: BS 3738 completed
Wed Dec 13 10:22:11 2023: BS 3739 completed
Wed Dec 13 10:22:27 2023: BS 3740 completed
Wed Dec 13 10:22:44 2023: BS 3741 completed
Wed Dec 13 10:23:00 2023: BS 3742 completed
Wed Dec 13 10:23:17 2023: BS 3743 completed
Wed Dec 13 10:23:33 2023: BS 3744 completed
Wed Dec 13 10:23:49 2023: BS 3745 completed
Wed Dec 13 10:24:06 2023: BS 3746 completed
Wed Dec 13 10:24:22 2023: BS 3747 completed
Wed Dec 13 10:24:39 2023: BS 3748 completed
Wed Dec 13 10:24:55 2023: BS 3749 completed
Wed Dec 13 10:25:11 2023: BS 3750 completed
Wed Dec 13 10:25:28 2023: BS 3751 completed
Wed Dec 13 10:25:44 2023: BS 3752 completed
Wed Dec 13 10:26:01 2023: BS 3753 completed
Wed Dec 13 10:26:17 2023: BS 3754 completed
Wed Dec 13 10:26:33 2023: BS 3755 completed
Wed Dec 13 10:26:50 2023: BS 3756 completed
Wed Dec 13 10:27:06 2023: BS 3757 completed
Wed Dec 13 10:27:22 2023: BS 3758 completed
Wed Dec 13 10:27:39 2023: BS 3759 completed
Wed Dec 13 10:27:55 2023: BS 3760 completed
Wed Dec 13 10:28:12 2023: BS 3761 completed
Wed Dec 13 10:28:28 2023: BS 3762 completed
Wed Dec 13 10:28:44 2023: BS 3763 completed
Wed Dec 13 10:29:01 2023: BS 3764 completed
Wed Dec 13 10:29:17 2023: BS 3765 completed
Wed Dec 13 10:29:34 2023: BS 3766 completed
Wed Dec 13 10:29:50 2023: BS 3767 completed
Wed Dec 13 10:30:06 2023: BS 3768 completed
Wed Dec 13 10:30:23 2023: BS 3769 completed
Wed Dec 13 10:30:39 2023: BS 3770 completed
Wed Dec 13 10:30:56 2023: BS 3771 completed
Wed Dec 13 10:31:12 2023: BS 3772 completed
Wed Dec 13 10:31:28 2023: BS 3773 completed
Wed Dec 13 10:31:45 2023: BS 3774 completed
Wed Dec 13 10:32:01 2023: BS 3775 completed
Wed Dec 13 10:32:17 2023: BS 3776 completed
Wed Dec 13 10:32:34 2023: BS 3777 completed
Wed Dec 13 10:32:50 2023: BS 3778 completed
Wed Dec 13 10:33:07 2023: BS 3779 completed
Wed Dec 13 10:33:23 2023: BS 3780 completed
Wed Dec 13 10:33:39 2023: BS 3781 completed
Wed Dec 13 10:33:56 2023: BS 3782 completed
Wed Dec 13 10:34:12 2023: BS 3783 completed
Wed Dec 13 10:34:29 2023: BS 3784 completed
Wed Dec 13 10:34:45 2023: BS 3785 completed
Wed Dec 13 10:35:01 2023: BS 3786 completed
Wed Dec 13 10:35:18 2023: BS 3787 completed
Wed Dec 13 10:35:34 2023: BS 3788 completed
Wed Dec 13 10:35:51 2023: BS 3789 completed
Wed Dec 13 10:36:07 2023: BS 3790 completed
Wed Dec 13 10:36:23 2023: BS 3791 completed
Wed Dec 13 10:36:40 2023: BS 3792 completed
Wed Dec 13 10:36:56 2023: BS 3793 completed
Wed Dec 13 10:37:12 2023: BS 3794 completed
Wed Dec 13 10:37:29 2023: BS 3795 completed
Wed Dec 13 10:37:45 2023: BS 3796 completed
Wed Dec 13 10:38:02 2023: BS 3797 completed
Wed Dec 13 10:38:18 2023: BS 3798 completed
Wed Dec 13 10:38:34 2023: BS 3799 completed
Wed Dec 13 10:38:51 2023: BS 3800 completed
Wed Dec 13 10:39:07 2023: BS 3801 completed
Wed Dec 13 10:39:24 2023: BS 3802 completed
Wed Dec 13 10:39:40 2023: BS 3803 completed
Wed Dec 13 10:39:56 2023: BS 3804 completed
Wed Dec 13 10:40:13 2023: BS 3805 completed
Wed Dec 13 10:40:29 2023: BS 3806 completed
Wed Dec 13 10:40:46 2023: BS 3807 completed
Wed Dec 13 10:41:02 2023: BS 3808 completed
Wed Dec 13 10:41:18 2023: BS 3809 completed
Wed Dec 13 10:41:35 2023: BS 3810 completed
Wed Dec 13 10:41:51 2023: BS 3811 completed
Wed Dec 13 10:42:07 2023: BS 3812 completed
Wed Dec 13 10:42:24 2023: BS 3813 completed
Wed Dec 13 10:42:40 2023: BS 3814 completed
Wed Dec 13 10:42:57 2023: BS 3815 completed
Wed Dec 13 10:43:13 2023: BS 3816 completed
Wed Dec 13 10:43:29 2023: BS 3817 completed
Wed Dec 13 10:43:46 2023: BS 3818 completed
Wed Dec 13 10:44:02 2023: BS 3819 completed
Wed Dec 13 10:44:19 2023: BS 3820 completed
Wed Dec 13 10:44:35 2023: BS 3821 completed
Wed Dec 13 10:44:51 2023: BS 3822 completed
Wed Dec 13 10:45:08 2023: BS 3823 completed
Wed Dec 13 10:45:24 2023: BS 3824 completed
Wed Dec 13 10:45:41 2023: BS 3825 completed
Wed Dec 13 10:45:57 2023: BS 3826 completed
Wed Dec 13 10:46:13 2023: BS 3827 completed
Wed Dec 13 10:46:30 2023: BS 3828 completed
Wed Dec 13 10:46:46 2023: BS 3829 completed
Wed Dec 13 10:47:02 2023: BS 3830 completed
Wed Dec 13 10:47:19 2023: BS 3831 completed
Wed Dec 13 10:47:35 2023: BS 3832 completed
Wed Dec 13 10:47:52 2023: BS 3833 completed
Wed Dec 13 10:48:08 2023: BS 3834 completed
Wed Dec 13 10:48:24 2023: BS 3835 completed
Wed Dec 13 10:48:41 2023: BS 3836 completed
Wed Dec 13 10:48:57 2023: BS 3837 completed
Wed Dec 13 10:49:14 2023: BS 3838 completed
Wed Dec 13 10:49:30 2023: BS 3839 completed
Wed Dec 13 10:49:46 2023: BS 3840 completed
Wed Dec 13 10:50:03 2023: BS 3841 completed
Wed Dec 13 10:50:19 2023: BS 3842 completed
Wed Dec 13 10:50:36 2023: BS 3843 completed
Wed Dec 13 10:50:52 2023: BS 3844 completed
Wed Dec 13 10:51:08 2023: BS 3845 completed
Wed Dec 13 10:51:25 2023: BS 3846 completed
Wed Dec 13 10:51:41 2023: BS 3847 completed
Wed Dec 13 10:51:57 2023: BS 3848 completed
Wed Dec 13 10:52:14 2023: BS 3849 completed
Wed Dec 13 10:52:30 2023: BS 3850 completed
Wed Dec 13 10:52:47 2023: BS 3851 completed
Wed Dec 13 10:53:03 2023: BS 3852 completed
Wed Dec 13 10:53:19 2023: BS 3853 completed
Wed Dec 13 10:53:36 2023: BS 3854 completed
Wed Dec 13 10:53:52 2023: BS 3855 completed
Wed Dec 13 10:54:09 2023: BS 3856 completed
Wed Dec 13 10:54:25 2023: BS 3857 completed
Wed Dec 13 10:54:41 2023: BS 3858 completed
Wed Dec 13 10:54:58 2023: BS 3859 completed
Wed Dec 13 10:55:14 2023: BS 3860 completed
Wed Dec 13 10:55:31 2023: BS 3861 completed
Wed Dec 13 10:55:47 2023: BS 3862 completed
Wed Dec 13 10:56:03 2023: BS 3863 completed
Wed Dec 13 10:56:20 2023: BS 3864 completed
Wed Dec 13 10:56:36 2023: BS 3865 completed
Wed Dec 13 10:56:52 2023: BS 3866 completed
Wed Dec 13 10:57:09 2023: BS 3867 completed
Wed Dec 13 10:57:25 2023: BS 3868 completed
Wed Dec 13 10:57:42 2023: BS 3869 completed
Wed Dec 13 10:57:58 2023: BS 3870 completed
Wed Dec 13 10:58:14 2023: BS 3871 completed
Wed Dec 13 10:58:31 2023: BS 3872 completed
Wed Dec 13 10:58:47 2023: BS 3873 completed
Wed Dec 13 10:59:04 2023: BS 3874 completed
Wed Dec 13 10:59:20 2023: BS 3875 completed
Wed Dec 13 10:59:36 2023: BS 3876 completed
Wed Dec 13 10:59:53 2023: BS 3877 completed
Wed Dec 13 11:00:09 2023: BS 3878 completed
Wed Dec 13 11:00:26 2023: BS 3879 completed
Wed Dec 13 11:00:42 2023: BS 3880 completed
Wed Dec 13 11:00:58 2023: BS 3881 completed
Wed Dec 13 11:01:15 2023: BS 3882 completed
Wed Dec 13 11:01:31 2023: BS 3883 completed
Wed Dec 13 11:01:47 2023: BS 3884 completed
Wed Dec 13 11:02:04 2023: BS 3885 completed
Wed Dec 13 11:02:20 2023: BS 3886 completed
Wed Dec 13 11:02:37 2023: BS 3887 completed
Wed Dec 13 11:02:53 2023: BS 3888 completed
Wed Dec 13 11:03:09 2023: BS 3889 completed
Wed Dec 13 11:03:26 2023: BS 3890 completed
Wed Dec 13 11:03:42 2023: BS 3891 completed
Wed Dec 13 11:03:59 2023: BS 3892 completed
Wed Dec 13 11:04:15 2023: BS 3893 completed
Wed Dec 13 11:04:31 2023: BS 3894 completed
Wed Dec 13 11:04:48 2023: BS 3895 completed
Wed Dec 13 11:05:04 2023: BS 3896 completed
Wed Dec 13 11:05:21 2023: BS 3897 completed
Wed Dec 13 11:05:37 2023: BS 3898 completed
Wed Dec 13 11:05:53 2023: BS 3899 completed
Wed Dec 13 11:06:10 2023: BS 3900 completed
Wed Dec 13 11:06:26 2023: BS 3901 completed
Wed Dec 13 11:06:42 2023: BS 3902 completed
Wed Dec 13 11:06:59 2023: BS 3903 completed
Wed Dec 13 11:07:15 2023: BS 3904 completed
Wed Dec 13 11:07:32 2023: BS 3905 completed
Wed Dec 13 11:07:48 2023: BS 3906 completed
Wed Dec 13 11:08:04 2023: BS 3907 completed
Wed Dec 13 11:08:21 2023: BS 3908 completed
Wed Dec 13 11:08:37 2023: BS 3909 completed
Wed Dec 13 11:08:54 2023: BS 3910 completed
Wed Dec 13 11:09:10 2023: BS 3911 completed
Wed Dec 13 11:09:26 2023: BS 3912 completed
Wed Dec 13 11:09:43 2023: BS 3913 completed
Wed Dec 13 11:09:59 2023: BS 3914 completed
Wed Dec 13 11:10:16 2023: BS 3915 completed
Wed Dec 13 11:10:32 2023: BS 3916 completed
Wed Dec 13 11:10:48 2023: BS 3917 completed
Wed Dec 13 11:11:05 2023: BS 3918 completed
Wed Dec 13 11:11:21 2023: BS 3919 completed
Wed Dec 13 11:11:37 2023: BS 3920 completed
Wed Dec 13 11:11:54 2023: BS 3921 completed
Wed Dec 13 11:12:10 2023: BS 3922 completed
Wed Dec 13 11:12:27 2023: BS 3923 completed
Wed Dec 13 11:12:43 2023: BS 3924 completed
Wed Dec 13 11:12:59 2023: BS 3925 completed
Wed Dec 13 11:13:16 2023: BS 3926 completed
Wed Dec 13 11:13:32 2023: BS 3927 completed
Wed Dec 13 11:13:49 2023: BS 3928 completed
Wed Dec 13 11:14:05 2023: BS 3929 completed
Wed Dec 13 11:14:21 2023: BS 3930 completed
Wed Dec 13 11:14:38 2023: BS 3931 completed
Wed Dec 13 11:14:54 2023: BS 3932 completed
Wed Dec 13 11:15:11 2023: BS 3933 completed
Wed Dec 13 11:15:27 2023: BS 3934 completed
Wed Dec 13 11:15:43 2023: BS 3935 completed
Wed Dec 13 11:16:00 2023: BS 3936 completed
Wed Dec 13 11:16:16 2023: BS 3937 completed
Wed Dec 13 11:16:32 2023: BS 3938 completed
Wed Dec 13 11:16:49 2023: BS 3939 completed
Wed Dec 13 11:17:05 2023: BS 3940 completed
Wed Dec 13 11:17:22 2023: BS 3941 completed
Wed Dec 13 11:17:38 2023: BS 3942 completed
Wed Dec 13 11:17:54 2023: BS 3943 completed
Wed Dec 13 11:18:11 2023: BS 3944 completed
Wed Dec 13 11:18:27 2023: BS 3945 completed
Wed Dec 13 11:18:44 2023: BS 3946 completed
Wed Dec 13 11:19:00 2023: BS 3947 completed
Wed Dec 13 11:19:16 2023: BS 3948 completed
Wed Dec 13 11:19:33 2023: BS 3949 completed
Wed Dec 13 11:19:49 2023: BS 3950 completed
Wed Dec 13 11:20:06 2023: BS 3951 completed
Wed Dec 13 11:20:22 2023: BS 3952 completed
Wed Dec 13 11:20:38 2023: BS 3953 completed
Wed Dec 13 11:20:55 2023: BS 3954 completed
Wed Dec 13 11:21:11 2023: BS 3955 completed
Wed Dec 13 11:21:27 2023: BS 3956 completed
Wed Dec 13 11:21:44 2023: BS 3957 completed
Wed Dec 13 11:22:00 2023: BS 3958 completed
Wed Dec 13 11:22:17 2023: BS 3959 completed
Wed Dec 13 11:22:33 2023: BS 3960 completed
Wed Dec 13 11:22:49 2023: BS 3961 completed
Wed Dec 13 11:23:06 2023: BS 3962 completed
Wed Dec 13 11:23:22 2023: BS 3963 completed
Wed Dec 13 11:23:39 2023: BS 3964 completed
Wed Dec 13 11:23:55 2023: BS 3965 completed
Wed Dec 13 11:24:11 2023: BS 3966 completed
Wed Dec 13 11:24:28 2023: BS 3967 completed
Wed Dec 13 11:24:44 2023: BS 3968 completed
Wed Dec 13 11:25:01 2023: BS 3969 completed
Wed Dec 13 11:25:17 2023: BS 3970 completed
Wed Dec 13 11:25:33 2023: BS 3971 completed
Wed Dec 13 11:25:50 2023: BS 3972 completed
Wed Dec 13 11:26:06 2023: BS 3973 completed
Wed Dec 13 11:26:22 2023: BS 3974 completed
Wed Dec 13 11:26:39 2023: BS 3975 completed
Wed Dec 13 11:26:55 2023: BS 3976 completed
Wed Dec 13 11:27:12 2023: BS 3977 completed
Wed Dec 13 11:27:28 2023: BS 3978 completed
Wed Dec 13 11:27:44 2023: BS 3979 completed
Wed Dec 13 11:28:01 2023: BS 3980 completed
Wed Dec 13 11:28:17 2023: BS 3981 completed
Wed Dec 13 11:28:34 2023: BS 3982 completed
Wed Dec 13 11:28:50 2023: BS 3983 completed
Wed Dec 13 11:29:06 2023: BS 3984 completed
Wed Dec 13 11:29:23 2023: BS 3985 completed
Wed Dec 13 11:29:39 2023: BS 3986 completed
Wed Dec 13 11:29:56 2023: BS 3987 completed
Wed Dec 13 11:30:12 2023: BS 3988 completed
Wed Dec 13 11:30:28 2023: BS 3989 completed
Wed Dec 13 11:30:45 2023: BS 3990 completed
Wed Dec 13 11:31:01 2023: BS 3991 completed
Wed Dec 13 11:31:17 2023: BS 3992 completed
Wed Dec 13 11:31:34 2023: BS 3993 completed
Wed Dec 13 11:31:50 2023: BS 3994 completed
Wed Dec 13 11:32:07 2023: BS 3995 completed
Wed Dec 13 11:32:23 2023: BS 3996 completed
Wed Dec 13 11:32:39 2023: BS 3997 completed
Wed Dec 13 11:32:56 2023: BS 3998 completed
Wed Dec 13 11:33:12 2023: BS 3999 completed
Wed Dec 13 11:33:29 2023: BS 4000 completed
Wed Dec 13 11:33:45 2023: BS 4001 completed
Wed Dec 13 11:34:01 2023: BS 4002 completed
Wed Dec 13 11:34:18 2023: BS 4003 completed
Wed Dec 13 11:34:34 2023: BS 4004 completed
Wed Dec 13 11:34:51 2023: BS 4005 completed
Wed Dec 13 11:35:07 2023: BS 4006 completed
Wed Dec 13 11:35:23 2023: BS 4007 completed
Wed Dec 13 11:35:40 2023: BS 4008 completed
Wed Dec 13 11:35:56 2023: BS 4009 completed
Wed Dec 13 11:36:12 2023: BS 4010 completed
Wed Dec 13 11:36:29 2023: BS 4011 completed
Wed Dec 13 11:36:45 2023: BS 4012 completed
Wed Dec 13 11:37:02 2023: BS 4013 completed
Wed Dec 13 11:37:18 2023: BS 4014 completed
Wed Dec 13 11:37:34 2023: BS 4015 completed
Wed Dec 13 11:37:51 2023: BS 4016 completed
Wed Dec 13 11:38:07 2023: BS 4017 completed
Wed Dec 13 11:38:24 2023: BS 4018 completed
Wed Dec 13 11:38:40 2023: BS 4019 completed
Wed Dec 13 11:38:56 2023: BS 4020 completed
Wed Dec 13 11:39:13 2023: BS 4021 completed
Wed Dec 13 11:39:29 2023: BS 4022 completed
Wed Dec 13 11:39:46 2023: BS 4023 completed
Wed Dec 13 11:40:02 2023: BS 4024 completed
Wed Dec 13 11:40:18 2023: BS 4025 completed
Wed Dec 13 11:40:35 2023: BS 4026 completed
Wed Dec 13 11:40:51 2023: BS 4027 completed
Wed Dec 13 11:41:07 2023: BS 4028 completed
Wed Dec 13 11:41:24 2023: BS 4029 completed
Wed Dec 13 11:41:40 2023: BS 4030 completed
Wed Dec 13 11:41:57 2023: BS 4031 completed
Wed Dec 13 11:42:13 2023: BS 4032 completed
Wed Dec 13 11:42:29 2023: BS 4033 completed
Wed Dec 13 11:42:46 2023: BS 4034 completed
Wed Dec 13 11:43:02 2023: BS 4035 completed
Wed Dec 13 11:43:19 2023: BS 4036 completed
Wed Dec 13 11:43:35 2023: BS 4037 completed
Wed Dec 13 11:43:51 2023: BS 4038 completed
Wed Dec 13 11:44:08 2023: BS 4039 completed
Wed Dec 13 11:44:24 2023: BS 4040 completed
Wed Dec 13 11:44:41 2023: BS 4041 completed
Wed Dec 13 11:44:57 2023: BS 4042 completed
Wed Dec 13 11:45:13 2023: BS 4043 completed
Wed Dec 13 11:45:30 2023: BS 4044 completed
Wed Dec 13 11:45:46 2023: BS 4045 completed
Wed Dec 13 11:46:02 2023: BS 4046 completed
Wed Dec 13 11:46:19 2023: BS 4047 completed
Wed Dec 13 11:46:35 2023: BS 4048 completed
Wed Dec 13 11:46:52 2023: BS 4049 completed
Wed Dec 13 11:47:08 2023: BS 4050 completed
Wed Dec 13 11:47:24 2023: BS 4051 completed
Wed Dec 13 11:47:41 2023: BS 4052 completed
Wed Dec 13 11:47:57 2023: BS 4053 completed
Wed Dec 13 11:48:14 2023: BS 4054 completed
Wed Dec 13 11:48:30 2023: BS 4055 completed
Wed Dec 13 11:48:46 2023: BS 4056 completed
Wed Dec 13 11:49:03 2023: BS 4057 completed
Wed Dec 13 11:49:19 2023: BS 4058 completed
Wed Dec 13 11:49:36 2023: BS 4059 completed
Wed Dec 13 11:49:52 2023: BS 4060 completed
Wed Dec 13 11:50:08 2023: BS 4061 completed
Wed Dec 13 11:50:25 2023: BS 4062 completed
Wed Dec 13 11:50:41 2023: BS 4063 completed
Wed Dec 13 11:50:57 2023: BS 4064 completed
Wed Dec 13 11:51:14 2023: BS 4065 completed
Wed Dec 13 11:51:30 2023: BS 4066 completed
Wed Dec 13 11:51:47 2023: BS 4067 completed
Wed Dec 13 11:52:03 2023: BS 4068 completed
Wed Dec 13 11:52:19 2023: BS 4069 completed
Wed Dec 13 11:52:36 2023: BS 4070 completed
Wed Dec 13 11:52:52 2023: BS 4071 completed
Wed Dec 13 11:53:09 2023: BS 4072 completed
Wed Dec 13 11:53:25 2023: BS 4073 completed
Wed Dec 13 11:53:41 2023: BS 4074 completed
Wed Dec 13 11:53:58 2023: BS 4075 completed
Wed Dec 13 11:54:14 2023: BS 4076 completed
Wed Dec 13 11:54:31 2023: BS 4077 completed
Wed Dec 13 11:54:47 2023: BS 4078 completed
Wed Dec 13 11:55:03 2023: BS 4079 completed
Wed Dec 13 11:55:20 2023: BS 4080 completed
Wed Dec 13 11:55:36 2023: BS 4081 completed
Wed Dec 13 11:55:52 2023: BS 4082 completed
Wed Dec 13 11:56:09 2023: BS 4083 completed
Wed Dec 13 11:56:25 2023: BS 4084 completed
Wed Dec 13 11:56:42 2023: BS 4085 completed
Wed Dec 13 11:56:58 2023: BS 4086 completed
Wed Dec 13 11:57:14 2023: BS 4087 completed
Wed Dec 13 11:57:31 2023: BS 4088 completed
Wed Dec 13 11:57:47 2023: BS 4089 completed
Wed Dec 13 11:58:04 2023: BS 4090 completed
Wed Dec 13 11:58:20 2023: BS 4091 completed
Wed Dec 13 11:58:36 2023: BS 4092 completed
Wed Dec 13 11:58:53 2023: BS 4093 completed
Wed Dec 13 11:59:09 2023: BS 4094 completed
Wed Dec 13 11:59:26 2023: BS 4095 completed
Wed Dec 13 11:59:42 2023: BS 4096 completed
Wed Dec 13 11:59:58 2023: BS 4097 completed
Wed Dec 13 12:00:15 2023: BS 4098 completed
Wed Dec 13 12:00:31 2023: BS 4099 completed
Wed Dec 13 12:00:47 2023: BS 4100 completed
Wed Dec 13 12:01:04 2023: BS 4101 completed
Wed Dec 13 12:01:20 2023: BS 4102 completed
Wed Dec 13 12:01:37 2023: BS 4103 completed
Wed Dec 13 12:01:53 2023: BS 4104 completed
Wed Dec 13 12:02:09 2023: BS 4105 completed
Wed Dec 13 12:02:26 2023: BS 4106 completed
Wed Dec 13 12:02:42 2023: BS 4107 completed
Wed Dec 13 12:02:59 2023: BS 4108 completed
Wed Dec 13 12:03:15 2023: BS 4109 completed
Wed Dec 13 12:03:31 2023: BS 4110 completed
