# Supplementary material for: Continuous Flow Synthesis of Benzotriazin-4(3H)-ones via Visible Light Mediated Nitrogen-Centered Norrish Reaction
Source: Org Lett. 2024 Mar 11;26(12):2371–5. doi: 10.1021/acs.orglett.4c00248 (PMC10985655; doi:10.1021/acs.orglett.4c00248)
Supplement: Supplementary file 2 — ol4c00248_si_002.zip [file ol4c00248_si_002.zip › OL/FID/4/JGL-404-c2b_PROTON_20231219_01.fid/log]

Tue Dec 19 09:56:39 2023: Experiment started
Tue Dec 19 09:56:46 2023: BS 1 completed
Tue Dec 19 09:56:49 2023: BS 2 completed
Tue Dec 19 09:56:53 2023: BS 3 completed
Tue Dec 19 09:56:57 2023: BS 4 completed
Tue Dec 19 09:57:00 2023: BS 5 completed
Tue Dec 19 09:57:04 2023: BS 6 completed
Tue Dec 19 09:57:07 2023: BS 7 completed
